# Supplementary material for: The IL-4/STAT6 signaling axis establishes a conserved microRNA signature in human and mouse macrophages regulating cell survival via miR-342-3p
Source: Genome Med. 2016 May 31;8:63. doi: 10.1186/s13073-016-0315-y (PMC4886428; doi:10.1186/s13073-016-0315-y)
Supplement: Additional file 1: — List of qPCR assays and primer sequences for gene expression analysis. (XLSX 11 kb) [file 13073_2016_315_MOESM1_ESM.xlsx]

## Sheet: TaqMan assays (miRNA)
Assay Name	Assay ID (Applied Byosistems)
hsa-mir-342	000551
hsa-mir-193b	002367
mmu-mir-193b	002467
hsa-mir-99b	000436
hsa-mir-125a-5p	002198
snoRNA202	001232
U18	001204

## Sheet: TaqMan assays (mRNA)
Assay Name	Assay ID (Applied Byosistems)
EVL	Hs00275226_m1
Evl	Mm00468401_m1
Assay Name	FW primer	Rev primer	Probe
Cyclophilin (human)	ACGGCGAGCCCTTGG	TTTCTGCTGTCTTTGGGACCT	FAM-CGCGTCTCCTTTGAGCTGTTTGCA
Cyclophilin (mouse)	CGATGACGAGCCCTTGG	TCTGCTGTCTTTGGAACTTTGTC	FAM-CGCGTCTCCTTCGAGCTGTTTGCA

## Sheet: Primers (pri-miRNA)
Assay Name	Forward primer	Reverse primer
pri-mir-99b-125a	GCTTTTTGAGGCATCTCCTG	GGGGAAGCGAGACAGAAAC
mir-125a_Spaca6.exon1	CCCTGAGACCCTTTAACCTGT	GCCCCTTCAAGCTCATTTCT

## Sheet: Primers (M2 Mφ markers)
Assay Name	Forward primer	Reverse primer
Arg1	GAATCTGCATGGGCAACC	GAATCCTGGTACATCTGGGAAC
Fizz1	CCCTCCACTGTAACGAAGACTC	CACACCCAGTAGCAGTCATCC
Socs1	GTGGTTGTGGAGGGTGAGAT	CCTGAGAGGTGGGATGAGG
Cyclophilin (mouse)	TCTGCTGTCTTTGGAACTTT	CGATGACGAGCCCTTGG
