# Supplementary material for: The IL-4/STAT6 signaling axis establishes a conserved microRNA signature in human and mouse macrophages regulating cell survival via miR-342-3p
Source: Genome Med. 2016 May 31;8:63. doi: 10.1186/s13073-016-0315-y (PMC4886428; doi:10.1186/s13073-016-0315-y)
Supplement: Additional file 2: — List of primer sequences for ChIP-qPCR analysis and 3'UTR cloning. (XLSX 10 kb) [file 13073_2016_315_MOESM2_ESM.xlsx]

## Sheet: ChIP primers
Assay Name	Forward primer	Reverse primer
Evl_-4 Kb	TGGTTCACAGGAGGCAGATC	CTCTCACATGCACAGACAGC
Evl_+4 Kb	CTAGGGAACAGGGCTTGACA	AGGGAAGTGAACTGGCTCAT
mir-99b-125a_TSS	AAACGGAAAGAAAATGCAAGAAC	CCCCTTCCAGACTCTAAGCC
EVL_+0.3 Kb	CAATTCCCCTAGATGGCTCA	TAGAAATTAGCACCTGCCTCTCA

## Sheet: 3'UTR cloning primers
Target Gene	mir-342-3p binding site	Position	PCR prod. size (nt)	FW primer	Rev primer	Del_FW primer	Del_Rev primer
Bcl2l1	Bcl2l1_mir-342-3p_1	283-289	320	TAATCTCGAGCACAGGGTTGGGCCTAGA (F1)	CTTGGCGGCCGCAGCGGGATGGGAAATGAT (R1)	AGGAGCAGAGAGGGGGAGGAGAGCCTGTCT (F2)	AGACAGGCTCTCCTCCCCCTCTCTGCTCCT (R2)
	Bcl2l1_mir-342-3p_2	1243-1249	309	TAATCTCGAGCCTGGCTAGGAGCCCTTC (F3)	CTTGGCGGCCGCGACAGGTGCCCCTCAGAA (R3)	GCGTGTCTGTATTTAAGCTGCTGGCTTGCT (F4)	AGCAAGCCAGCAGCTTAAATACAGACACGC (R4)
