# Supplementary material for: The IL-4/STAT6 signaling axis establishes a conserved microRNA signature in human and mouse macrophages regulating cell survival via miR-342-3p
Source: Genome Med. 2016 May 31;8:63. doi: 10.1186/s13073-016-0315-y (PMC4886428; doi:10.1186/s13073-016-0315-y)
Supplement: Additional file 5: — List of human peripheral blood-derived monocytes and differentiating macrophage-expressed miRNAs. (XLSX 58 kb) [file 13073_2016_315_MOESM5_ESM.xlsx]

## Sheet: All expressed miRNAs
	nontreated (72h) vs. monocytes				IL-4 (72h) vs. nontreated (72h)
miRNA	logFC	statistical t-value	p-value	adj. P-value	logFC	statistical t-value	p-value	adj. P-value
hsa-miR-193b*	1.144	5	0.0002784	0.001547	1.701	5	9.48e-06	0.00237
hsa-miR-342-3p	-0.05376	-0.2555	0.8026	0.8691	1.135	5	0.0002071	0.01294
hsa-miR-1244	-0.6674	-2.449	0.03048	0.06991	3.028	5	1.48e-07	7.402e-05
hsa-miR-92b	-1.079	-4.226	0.001151	0.004963	1.411	5	0.0001681	0.01201
hsa-miR-501-5p	-1.142	-5	1.52e-05	0.000131	1.079	5	3.594e-05	0.005991
hsa-miR-1301	-1.145	-5	1.398e-05	0.0001249	0.9786	5	8.484e-05	0.01061
hsa-miR-31	1.503	4.948	0.0003278	0.001707	1.518	4.839	0.0003948	0.02194
hsa-miR-212	2.571	5	4.89e-06	5.467e-05	1.618	4.721	0.0004833	0.02237
hsa-miR-193b	3.395	5	7.034e-05	0.0004661	2.802	4.711	0.000492	0.02237
hsa-miR-92a	-1.013	-5	9.725e-06	9.175e-05	0.6619	4.582	0.0006147	0.02284
hsa-miR-342-5p	-0.4876	-2.251	0.04375	0.09388	0.9895	4.422	0.0008137	0.02284
hsa-miR-195*	1.439	4.167	0.001281	0.00529	1.567	4.391	0.0008595	0.02284
hsa-miR-769-3p	-2.026	-5	7.427e-05	0.0004761	1.565	4.383	0.0008712	0.02284
hsa-miR-422a	-1.711	-5	7.382e-05	0.0004761	1.308	4.34	0.0009402	0.02284
hsa-miR-595	1.086	3.547	0.003964	0.01304	1.361	4.303	0.001005	0.02284
hsa-miR-1308	-0.4737	-1.387	0.1903	0.3089	1.488	4.219	0.001166	0.0243
hsa-miR-378	-0.4559	-2.652	0.02096	0.05038	0.7287	4.104	0.001434	0.02869
hsa-miR-890	-0.005574	-0.01837	0.9856	0.9896	1.183	3.776	0.002602	0.04239
hsa-miR-21*	-0.2111	-1.084	0.2994	0.4265	0.7557	3.758	0.002687	0.04239
hsa-miR-421	-2.093	-5	2.258e-07	5.943e-06	0.7837	3.753	0.002713	0.04239
hsa-miR-23b	-0.915	-5	2.339e-05	0.0001823	0.5326	3.733	0.002812	0.04261
hsa-miR-185*	-1.309	-4.702	0.0004991	0.002335	1.065	3.703	0.002975	0.04374
hsa-miR-297	3.051	5	9.235e-06	8.88e-05	1.551	3.584	0.0037	0.05286
hsa-miR-23a	-0.4834	-3.579	0.003736	0.01254	0.4892	3.507	0.004268	0.05767
hsa-miR-320d	-0.5157	-2.297	0.04022	0.08781	0.8082	3.485	0.004441	0.05843
hsa-miR-503	-2.188	-3.657	0.003235	0.01123	2.111	3.417	0.005044	0.06175
hsa-miR-378*	-1.663	-5	3.355e-05	0.000233	0.9008	3.345	0.005766	0.06552
hsa-miR-132	2.879	5	5.988e-07	1.198e-05	1.027	3.27	0.00662	0.07355
hsa-miR-339-5p	-1.711	-5	1.981e-07	5.503e-06	0.538	3.19	0.007692	0.07849
hsa-miR-182	0.08098	0.2867	0.7792	0.8506	0.9149	3.137	0.008496	0.08329
hsa-miR-320b	-0.455	-2.055	0.06205	0.1236	0.7045	3.081	0.009416	0.09053
hsa-miR-574-5p	0.2277	0.8014	0.4384	0.5623	0.8996	3.065	0.009712	0.09162
hsa-miR-505*	-0.8785	-4.94	0.0003326	0.001715	0.5548	3.02	0.01055	0.09773
hsa-miR-1272	-0.7105	-2.023	0.06573	0.1299	1.085	2.99	0.01117	0.1016
hsa-miR-320c	-0.4355	-1.973	0.07171	0.139	0.6771	2.97	0.0116	0.1017
hsa-miR-1271	-1.226	-2.282	0.04136	0.08953	1.62	2.919	0.01275	0.1099
hsa-miR-92a-1*	-1.622	-4.165	0.001285	0.00529	1.161	2.885	0.01358	0.1151
hsa-miR-320a	-0.4676	-2.14	0.05339	0.1094	0.6439	2.853	0.01442	0.1182
hsa-miR-624*	0.1502	0.6171	0.5486	0.6578	0.6832	2.717	0.01856	0.1473
hsa-miR-424*	-1.762	-4.729	0.0004766	0.002291	1.034	2.686	0.01967	0.149
hsa-miR-200c	-0.9326	-5	9.037e-05	0.0005579	0.4427	2.635	0.02161	0.1537
hsa-miR-610	0.7056	1.95	0.07472	0.142	0.9776	2.616	0.02241	0.1557
hsa-miR-34a	5	5	9.058e-10	5.661e-08	0.9104	2.59	0.02351	0.1582
hsa-miR-337-5p	-0.3351	-1.328	0.2087	0.3301	0.6738	2.585	0.02373	0.1582
hsa-miR-886-3p	1.134	2.705	0.019	0.04727	1.111	2.566	0.02458	0.1596
hsa-miR-214	-0.3224	-1.217	0.2468	0.3701	0.6903	2.522	0.02663	0.1707
hsa-miR-744	-1.602	-5	1.293e-06	2.155e-05	0.4703	2.503	0.02759	0.1725
hsa-miR-886-5p	0.2365	0.7252	0.4821	0.601	0.835	2.479	0.02884	0.178
hsa-miR-1290	3.75	5	5.029e-06	5.467e-05	1.229	2.452	0.03031	0.1795
hsa-miR-132*	0.3171	1.269	0.2284	0.3547	0.6329	2.451	0.03036	0.1795
hsa-miR-494	-0.3209	-0.8995	0.3859	0.5146	0.9009	2.445	0.03071	0.1795
hsa-miR-449a	-0.08504	-0.2695	0.7921	0.8629	0.7935	2.434	0.0313	0.1795
hsa-miR-223	-1.169	-4.189	0.001232	0.005264	0.6921	2.4	0.03336	0.1839
hsa-let-7g	-0.1941	-0.873	0.3996	0.5258	0.5349	2.33	0.03792	0.1909
hsa-miR-1275	-0.3606	-1.215	0.2474	0.3701	0.7089	2.313	0.03906	0.1915
hsa-miR-1246	5	5	8.204e-09	4.558e-07	0.8595	2.231	0.04533	0.2138
hsa-miR-221	-0.5473	-3.732	0.002816	0.009985	0.3359	2.218	0.04641	0.2169
hsa-miR-126	-1.205	-4.162	0.001291	0.00529	0.6537	2.186	0.04912	0.2238
hsa-miR-10b	-0.1142	-0.5728	0.5772	0.6839	0.4482	2.177	0.04993	0.2246
hsa-miR-486-5p	-2.481	-5	1.783e-06	2.609e-05	0.6518	2.173	0.05031	0.2246
hsa-miR-877	-0.3487	-1.343	0.204	0.3238	0.5785	2.157	0.05179	0.226
hsa-miR-432	-1.224	-4.091	0.001468	0.005871	0.6657	2.155	0.05198	0.226
hsa-miR-21	0.9123	2.67	0.02025	0.0494	0.7569	2.145	0.05292	0.2262
hsa-let-7f	-0.4148	-1.722	0.1105	0.1994	0.531	2.134	0.05393	0.2285
hsa-miR-34a*	2.379	5	0.0002749	0.001544	1.031	2.12	0.05528	0.2323
hsa-miR-423-5p	-1.164	-5	2.369e-05	0.0001823	0.384	2.113	0.05602	0.2334
hsa-miR-1184	-0.6234	-1.909	0.08029	0.1509	0.7041	2.087	0.05867	0.2424
hsa-miR-376a	-0.8011	-2.998	0.011	0.02982	0.5653	2.048	0.06287	0.2535
hsa-miR-198	-0.07271	-0.3834	0.7081	0.7992	0.3956	2.02	0.06608	0.2601
hsa-miR-16-2*	-0.3281	-0.7714	0.4553	0.5778	0.8817	2.007	0.06761	0.2621
hsa-miR-451	0.06361	0.2304	0.8216	0.8832	0.5609	1.967	0.07251	0.2778
hsa-miR-200b	0.2886	1.179	0.2612	0.3841	0.4969	1.965	0.07278	0.2778
hsa-miR-151-3p	-1.434	-3.885	0.002133	0.007958	0.7411	1.943	0.07558	0.2863
hsa-miR-765	-0.5193	-1.649	0.1247	0.218	0.6277	1.93	0.07729	0.2882
hsa-miR-27b	-1.79	-5	3.46e-07	8.043e-06	0.3577	1.927	0.0778	0.2882
hsa-miR-450b-5p	-0.3432	-1.214	0.248	0.3701	0.5587	1.913	0.07967	0.2908
hsa-miR-27b*	0.05986	0.1761	0.8631	0.907	0.6679	1.903	0.08113	0.2918
hsa-miR-196b	-0.07674	-0.3411	0.7389	0.8209	0.4363	1.878	0.08468	0.3003
hsa-miR-328	-2.093	-4.252	0.0011	0.004783	0.9494	1.868	0.08617	0.3006
hsa-miR-374b	-0.7398	-1.357	0.1996	0.3192	1.05	1.865	0.08658	0.3006
hsa-let-7c	-0.01848	-0.1204	0.9062	0.9323	0.2872	1.811	0.09494	0.3186
hsa-miR-34c-3p	0.5972	3.083	0.009396	0.02654	0.359	1.794	0.09775	0.3237
hsa-miR-148b	-1.035	-3.603	0.003576	0.01219	0.5289	1.783	0.09972	0.3238
hsa-miR-10a	0.3486	1.95	0.07468	0.142	0.3192	1.729	0.1093	0.348
hsa-miR-1285	-1.174	-5	9.878e-05	0.0006023	0.369	1.728	0.1093	0.348
hsa-miR-593	-0.7947	-3.471	0.004562	0.0148	0.403	1.704	0.1138	0.3558
hsa-miR-128	-1.035	-4.776	0.0004399	0.002157	0.369	1.649	0.1248	0.376
hsa-miR-185	-0.04518	-0.3386	0.7407	0.8212	0.2266	1.644	0.1259	0.3768
hsa-miR-1182	0.3615	1.44	0.1753	0.2874	0.4223	1.628	0.1292	0.3841
hsa-miR-30a	0.1517	0.6063	0.5555	0.6638	0.4183	1.618	0.1314	0.3864
hsa-miR-197	-1.873	-5	2.73e-06	3.591e-05	0.3793	1.608	0.1336	0.3905
hsa-miR-29b-1*	0.7204	2.356	0.03611	0.0807	0.5055	1.601	0.1351	0.3929
hsa-miR-138	-0.2958	-1.232	0.2412	0.3666	0.3939	1.589	0.1378	0.3983
hsa-miR-1321	-0.2708	-1.163	0.267	0.3904	0.3803	1.582	0.1394	0.4005
hsa-miR-331-3p	-0.9045	-2.976	0.01147	0.03068	0.4939	1.573	0.1414	0.4011
hsa-miR-485-3p	-0.157	-0.6051	0.5563	0.6638	0.4157	1.551	0.1465	0.4071
hsa-let-7e*	-0.1262	-0.4409	0.667	0.7653	0.4473	1.513	0.1558	0.4235
hsa-miR-513a-5p	0.3156	1.102	0.2919	0.4181	0.4444	1.502	0.1587	0.4288
hsa-miR-1274a	-0.7683	-2.902	0.01317	0.03483	0.4027	1.473	0.1663	0.4447
hsa-miR-22*	0.02261	0.04498	0.9649	0.9748	0.7567	1.457	0.1705	0.4486
hsa-miR-502-5p	-0.8284	-1.856	0.08799	0.1631	0.6692	1.451	0.1721	0.4505
hsa-miR-455-3p	0.003554	0.006644	0.9948	0.9965	0.7969	1.442	0.1746	0.4513
hsa-miR-19b-1*	-0.8169	-3.071	0.009604	0.02675	0.3954	1.439	0.1754	0.4513
hsa-miR-1296	-1.034	-2.484	0.02855	0.0664	0.6167	1.435	0.1767	0.4513
hsa-miR-1183	0.2762	0.9025	0.3844	0.5146	0.4459	1.411	0.1835	0.4633
hsa-miR-361-5p	-1.028	-5	2.334e-05	0.0001823	0.2252	1.405	0.1852	0.4652
hsa-miR-338-5p	-0.286	-0.9455	0.3629	0.4961	0.4325	1.384	0.1912	0.4756
hsa-miR-636	-0.105	-0.3152	0.758	0.8323	0.4733	1.375	0.1939	0.48
hsa-miR-512-5p	0.05031	0.1616	0.8743	0.9125	0.4354	1.354	0.2005	0.4914
hsa-miR-19a	-1.989	-4.354	0.0009179	0.004062	0.6347	1.345	0.2033	0.4934
hsa-miR-557	0.9996	2.366	0.03547	0.07988	0.5799	1.329	0.2084	0.5001
hsa-miR-339-3p	-0.7412	-4.177	0.001257	0.00529	0.2426	1.324	0.2101	0.5001
hsa-miR-1323	0.1649	0.5879	0.5674	0.6739	0.3825	1.32	0.2112	0.5001
hsa-miR-660	-0.4653	-2	0.06838	0.133	0.3151	1.312	0.214	0.5008
hsa-miR-488*	-0.6515	-1.967	0.0725	0.14	0.4446	1.3	0.2179	0.502
hsa-miR-608	-0.2443	-0.8667	0.403	0.5288	0.3745	1.286	0.2224	0.5101
hsa-miR-186*	0.2521	0.8967	0.3873	0.5151	0.3698	1.274	0.2267	0.5152
hsa-miR-363*	-0.8601	-3.272	0.006604	0.02001	0.3387	1.247	0.2359	0.5313
hsa-miR-1827	-0.1829	-0.6891	0.5038	0.6204	0.3382	1.233	0.2409	0.5401
hsa-miR-500*	-0.4852	-3.062	0.009766	0.02683	0.2013	1.23	0.2421	0.5403
hsa-miR-374a	-0.1827	-0.8193	0.4284	0.5535	0.2824	1.226	0.2434	0.5409
hsa-miR-7-2*	0.08811	0.3115	0.7607	0.8323	0.3437	1.176	0.262	0.5657
hsa-miR-1303	0.6965	1.826	0.09257	0.1708	0.463	1.175	0.2624	0.5657
hsa-miR-150	1.023	4.702	0.0004996	0.002335	0.2629	1.17	0.2644	0.5657
hsa-let-7i	0.6619	3.894	0.002096	0.007879	0.2036	1.16	0.2686	0.5657
hsa-miR-296-3p	-0.7216	-1.933	0.077	0.1458	0.447	1.159	0.2687	0.5657
hsa-miR-1286	-0.4206	-2.496	0.02793	0.06557	0.2014	1.157	0.2694	0.5657
hsa-miR-194*	0.7312	2.132	0.05419	0.1102	0.4096	1.156	0.2699	0.5657
hsa-miR-629	-0.5506	-3.075	0.009522	0.02675	0.2136	1.155	0.2704	0.5657
hsa-miR-188-5p	-1.212	-5	2.822e-05	0.0002045	0.2195	1.139	0.2769	0.572
hsa-miR-500	-0.8453	-4.907	0.0003514	0.001775	0.2001	1.125	0.2825	0.5789
hsa-miR-548g	-0.2287	-0.9036	0.3838	0.5146	0.2898	1.109	0.2891	0.5901
hsa-miR-424	-0.3741	-0.8372	0.4187	0.5428	0.5082	1.101	0.2922	0.5939
hsa-miR-628-3p	-1.177	-4.957	0.000323	0.001707	0.266	1.085	0.2991	0.5988
hsa-miR-661	0.3313	1.356	0.1998	0.3192	0.2736	1.084	0.2994	0.5988
hsa-miR-501-3p	-0.4872	-3.116	0.00883	0.02508	0.1742	1.079	0.3017	0.601
hsa-miR-768-3p	-0.2745	-1.282	0.2238	0.3496	0.2378	1.075	0.3032	0.6015
hsa-miR-1185	-0.321	-1.176	0.2621	0.3844	0.3011	1.068	0.3064	0.6036
hsa-miR-129-5p	0.6027	1.529	0.1519	0.2514	0.4314	1.06	0.3098	0.6073
hsa-miR-1306	1.241	3.666	0.003179	0.01111	0.3693	1.056	0.3114	0.6073
hsa-miR-202	0.2547	0.8373	0.4186	0.5428	0.3313	1.055	0.3121	0.6073
hsa-miR-296-5p	0.3751	1.391	0.1892	0.3082	0.2907	1.044	0.317	0.612
hsa-miR-449b	-0.08034	-0.2267	0.8244	0.8832	0.3759	1.027	0.3245	0.615
hsa-miR-26a-1*	-0.4122	-1.706	0.1135	0.202	0.2515	1.008	0.3332	0.6287
hsa-miR-130b*	-0.7822	-3.531	0.004084	0.01335	0.2292	1.002	0.3361	0.6317
hsa-miR-489	0.2036	0.7775	0.4518	0.5748	0.27	0.9983	0.3377	0.6323
hsa-miR-648	0.4856	1.637	0.1272	0.2209	0.3024	0.9873	0.3428	0.6348
hsa-miR-619	0.4716	2.252	0.04363	0.09388	0.2121	0.9808	0.3459	0.6358
hsa-miR-338-3p	-0.2225	-0.6776	0.5108	0.625	0.3247	0.9575	0.357	0.6486
hsa-miR-25*	-1.965	-5	3.335e-06	4.169e-05	0.2385	0.9453	0.363	0.6486
hsa-miR-18a	-1.272	-5	7.241e-06	7.241e-05	0.1647	0.9345	0.3683	0.6507
hsa-miR-222*	-0.2421	-0.6646	0.5188	0.6265	0.3443	0.9149	0.3781	0.661
hsa-miR-1250	0.1529	0.3978	0.6977	0.7943	0.359	0.9045	0.3834	0.661
hsa-miR-1280	-1.12	-3.445	0.004787	0.01515	0.3034	0.9033	0.384	0.661
hsa-miR-329	-0.1374	-0.6224	0.5452	0.6553	0.2056	0.9019	0.3847	0.661
hsa-miR-20b	-1.286	-5	1.652e-06	2.609e-05	0.1369	0.8864	0.3926	0.6706
hsa-miR-487b	-0.5652	-1.206	0.2509	0.3734	0.4289	0.8858	0.393	0.6706
hsa-miR-331-5p	-0.6599	-1.603	0.1347	0.2306	0.3729	0.8769	0.3976	0.6762
hsa-miR-129*	-0.4002	-2.104	0.05688	0.1142	0.1705	0.8679	0.4023	0.6819
hsa-miR-148a*	-0.07523	-0.2452	0.8104	0.8752	0.2709	0.8548	0.4092	0.6854
hsa-let-7d	-0.353	-2.769	0.01686	0.04302	0.1124	0.8535	0.4099	0.6854
hsa-miR-202*	-0.3354	-1.099	0.293	0.4186	0.2684	0.8518	0.4108	0.6854
hsa-miR-1273	0.167	0.9439	0.3637	0.4961	0.1555	0.851	0.4113	0.6854
hsa-miR-509-5p	-0.08074	-0.2372	0.8164	0.8798	0.2939	0.8359	0.4194	0.6967
hsa-miR-1237	0.6185	2.047	0.06301	0.125	0.2499	0.8007	0.4387	0.724
hsa-miR-337-3p	-0.7119	-2.4	0.03336	0.07583	0.2444	0.7974	0.4405	0.7246
hsa-miR-505	-1.266	-3.29	0.006389	0.01948	0.3103	0.7806	0.45	0.7333
hsa-miR-106a	-0.5526	-4.027	0.001646	0.006431	0.1095	0.7723	0.4547	0.7334
hsa-miR-106b*	-1.445	-5	1.443e-05	0.0001266	0.164	0.7647	0.4591	0.7334
hsa-miR-519d	0.3162	1.008	0.333	0.4599	0.2476	0.7645	0.4592	0.7334
hsa-miR-634	0.1634	0.6848	0.5064	0.6221	0.1877	0.7614	0.461	0.7334
hsa-miR-629*	-2.314	-5	6.381e-06	6.586e-05	0.2407	0.7604	0.4615	0.7334
hsa-miR-33a	-0.7825	-2.331	0.03781	0.08293	0.2628	0.7579	0.463	0.7334
hsa-miR-502-3p	-0.4511	-2.679	0.01994	0.04911	0.1311	0.7534	0.4656	0.7344
hsa-miR-664	-0.2889	-1.078	0.3019	0.4287	0.2056	0.7431	0.4716	0.7378
hsa-miR-769-5p	-1.202	-4.253	0.001097	0.004783	0.2159	0.7399	0.4735	0.7378
hsa-miR-1233	-0.03966	-0.1568	0.878	0.9126	0.1915	0.7331	0.4775	0.7413
hsa-miR-30b*	-2.302	-5	2.466e-05	0.0001868	0.262	0.7257	0.4818	0.7424
hsa-miR-199b-5p	-1.033	-3.244	0.006948	0.02056	0.2381	0.7244	0.4826	0.7424
hsa-miR-589	-0.2452	-0.7634	0.4598	0.5806	0.2333	0.7031	0.4953	0.7549
hsa-miR-1279	-0.04421	-0.1615	0.8743	0.9125	0.1984	0.7019	0.496	0.7549
hsa-miR-18b	-1.319	-5	7.084e-05	0.0004661	0.1618	0.6996	0.4974	0.7549
hsa-miR-135b*	-0.1076	-0.3961	0.6989	0.7943	0.1878	0.6692	0.5159	0.777
hsa-miR-720	-0.595	-1.139	0.2768	0.4035	0.3592	0.6656	0.5181	0.7773
hsa-miR-550*	-2.593	-5	1.719e-05	0.0001409	0.2601	0.6638	0.5192	0.7773
hsa-miR-222	0.2511	1.82	0.09354	0.1719	0.09198	0.6453	0.5307	0.7851
hsa-miR-17*	-1.247	-5	1.554e-05	0.0001317	0.1148	0.6157	0.5495	0.808
hsa-miR-1227	-0.07573	-0.3631	0.7228	0.8103	0.1289	0.5982	0.5607	0.81
hsa-miR-532-5p	-0.8042	-4.929	0.0003388	0.001729	0.1004	0.596	0.5622	0.81
hsa-miR-662	-0.2194	-0.9022	0.3846	0.5146	0.1456	0.5797	0.5727	0.8169
hsa-miR-548a-3p	-0.09301	-0.1814	0.8591	0.907	0.3033	0.5727	0.5773	0.8169
hsa-miR-129-3p	-0.4137	-1.216	0.2473	0.3701	0.2013	0.5725	0.5775	0.8169
hsa-miR-548b-5p	0.4956	2.617	0.02235	0.0532	0.1117	0.5711	0.5784	0.8169
hsa-miR-15b	-0.5561	-3.434	0.004886	0.01536	0.09491	0.5674	0.5808	0.818
hsa-miR-199a-3p	-1.233	-5	1.022e-05	9.462e-05	0.09876	0.5589	0.5864	0.8204
hsa-miR-374a*	-0.2937	-1.019	0.3283	0.4597	0.1626	0.546	0.595	0.8204
hsa-miR-324-3p	-0.7903	-4.567	0.0006313	0.002896	0.0973	0.5444	0.596	0.8204
hsa-miR-96	-0.2583	-1.277	0.2255	0.3513	0.113	0.5412	0.5982	0.8204
hsa-let-7g*	-0.8715	-2.658	0.02071	0.05015	0.1829	0.5402	0.5989	0.8204
hsa-miR-30e*	-2.517	-3.931	0.001959	0.007593	0.3502	0.5296	0.606	0.8256
hsa-miR-200b*	-0.14	-0.4532	0.6584	0.7603	0.166	0.5199	0.6125	0.8262
hsa-miR-30b	-0.5967	-2.81	0.01562	0.04005	0.114	0.5199	0.6125	0.8262
hsa-miR-152	-1.067	-3.457	0.004684	0.01492	0.164	0.5142	0.6164	0.8262
hsa-miR-1262	-0.448	-1.718	0.1111	0.1999	0.1371	0.5091	0.6198	0.8274
hsa-miR-425*	-1.664	-5	4.834e-07	1.042e-05	0.09045	0.508	0.6205	0.8274
hsa-miR-508-5p	-0.2508	-1.009	0.3326	0.4599	0.1271	0.4952	0.6293	0.8302
hsa-miR-1307	-0.8329	-4.032	0.001631	0.006421	0.1046	0.4903	0.6327	0.8325
hsa-miR-613	0.09664	0.3979	0.6977	0.7943	0.1195	0.4765	0.6422	0.8406
hsa-miR-25	-0.482	-2.638	0.02151	0.05145	0.08577	0.4545	0.6575	0.8565
hsa-miR-223*	-0.251	-0.9792	0.3466	0.4774	0.1202	0.4541	0.6578	0.8565
hsa-miR-23a*	-3.051	-5	4.999e-07	1.042e-05	0.1473	0.45	0.6606	0.858
hsa-miR-933	1.647	3.356	0.005643	0.01731	0.2233	0.4405	0.6673	0.8606
hsa-miR-590-5p	0.008929	0.03844	0.97	0.9772	0.1034	0.431	0.674	0.8617
hsa-miR-1299	0.9372	2.125	0.05486	0.111	0.1926	0.4227	0.6799	0.8617
hsa-miR-921	-0.1944	-0.7155	0.4879	0.6053	0.1184	0.4219	0.6805	0.8617
hsa-miR-382	-0.3349	-1.57	0.1421	0.2385	0.092	0.4175	0.6836	0.8617
hsa-miR-206	0.1484	0.726	0.4816	0.601	0.08773	0.4156	0.685	0.8617
hsa-miR-26b*	-1.234	-2.722	0.01841	0.0465	0.1932	0.4125	0.6872	0.8617
hsa-miR-20a	-0.7091	-4.994	0.0003035	0.001649	0.05836	0.398	0.6976	0.8676
hsa-miR-760	0.2914	0.675	0.5123	0.625	0.1701	0.3815	0.7094	0.878
hsa-miR-325	0.03467	0.1594	0.876	0.9125	0.08375	0.3728	0.7158	0.8796
hsa-miR-1263	-0.3181	-1.116	0.286	0.4133	0.1096	0.3724	0.716	0.8796
hsa-miR-938	0.5185	2.066	0.06092	0.1218	0.09593	0.37	0.7178	0.8796
hsa-miR-766	-1.394	-5	5.023e-06	5.467e-05	0.06835	0.3669	0.72	0.88
hsa-miR-548c-5p	0.7376	2.534	0.02607	0.06179	0.1086	0.3612	0.7242	0.88
hsa-miR-125b	-0.8756	-3.146	0.008347	0.02412	0.1037	0.3608	0.7244	0.88
hsa-miR-423-3p	-1.245	-5	2.077e-06	2.807e-05	0.05499	0.3599	0.7251	0.88
hsa-miR-298	0.1164	0.4714	0.6457	0.7508	0.08855	0.3472	0.7344	0.8869
hsa-miR-431	-0.4617	-1.789	0.09871	0.1801	0.08998	0.3374	0.7416	0.8892
hsa-miR-663b	1.18	2.442	0.03084	0.07042	0.1657	0.3322	0.7454	0.8916
hsa-miR-92a-2*	0.1966	0.8808	0.3956	0.5218	0.07357	0.3191	0.7551	0.8989
hsa-miR-98	-1.074	-2.285	0.04111	0.08937	0.1455	0.2999	0.7694	0.9078
hsa-miR-635	-0.01491	-0.05763	0.955	0.9685	0.07762	0.2904	0.7764	0.9113
hsa-miR-1300	-0.6837	-1.216	0.247	0.3701	0.1545	0.266	0.7947	0.9284
hsa-miR-409-5p	-0.3741	-1.027	0.3244	0.4556	0.09889	0.2629	0.797	0.929
hsa-miR-301b	-0.5923	-2.716	0.01862	0.04669	0.05585	0.2479	0.8083	0.9338
hsa-miR-641	-1.499	-5	2.883e-06	3.696e-05	0.04697	0.2475	0.8087	0.9338
hsa-miR-767-3p	0.2741	1.015	0.33	0.4599	0.06831	0.2449	0.8106	0.9339
hsa-miR-1304	-0.4578	-1.204	0.2518	0.3735	0.09343	0.2378	0.816	0.935
hsa-miR-27a*	-3.794	-5	2.091e-08	9.507e-07	0.07267	0.2376	0.8162	0.935
hsa-miR-488	0.3436	1.315	0.2127	0.3345	0.05996	0.2222	0.8279	0.9369
hsa-miR-34b	0.4398	2.191	0.04868	0.1021	0.04573	0.2206	0.8291	0.9369
hsa-miR-744*	-0.8162	-2.453	0.03027	0.06974	0.07273	0.2116	0.8359	0.9369
hsa-miR-1294	0.01451	0.04478	0.965	0.9748	0.06977	0.2085	0.8383	0.9369
hsa-miR-632	0.08396	0.3572	0.7271	0.8115	0.0499	0.2055	0.8406	0.9369
hsa-miR-23b*	-0.866	-3.069	0.009629	0.02675	0.05922	0.2032	0.8423	0.9369
hsa-miR-671-5p	-1.157	-3.395	0.005256	0.01632	0.06701	0.1903	0.8523	0.9386
hsa-miR-454	-0.9089	-3.251	0.006869	0.02056	0.05211	0.1804	0.8598	0.9393
hsa-miR-103	-0.2026	-1.521	0.1539	0.254	0.02266	0.1647	0.8719	0.9436
hsa-miR-99a	-1.108	-2.386	0.03421	0.07739	0.07513	0.1566	0.8781	0.9461
hsa-miR-570	0.04149	0.1386	0.892	0.9242	0.0465	0.1504	0.8829	0.9472
hsa-miR-541	0.1072	0.3645	0.7218	0.8103	0.04499	0.1481	0.8847	0.9472
hsa-miR-923	1.132	4.153	0.001312	0.005314	0.03809	0.1354	0.8945	0.952
hsa-miR-10a*	-0.09999	-0.3878	0.7049	0.7974	0.0359	0.1348	0.895	0.952
hsa-miR-548l	-0.06666	-0.3132	0.7595	0.8323	0.02511	0.1142	0.9109	0.9629
hsa-miR-616	-0.93	-3.142	0.008408	0.02416	0.03139	0.1027	0.9199	0.9677
hsa-miR-147b	3.787	5	1.879e-06	2.609e-05	0.04713	0.1024	0.9201	0.9677
hsa-miR-140-5p	-1.021	-2.823	0.01526	0.03934	0.03653	0.09779	0.9237	0.9677
hsa-miR-640	0.2453	0.744	0.4711	0.5903	0.03228	0.09479	0.926	0.9677
hsa-miR-615-3p	0.4116	1.575	0.141	0.2382	0.02524	0.0935	0.927	0.9677
hsa-miR-1226*	0.3934	0.8617	0.4056	0.5298	0.04175	0.08853	0.9309	0.9692
hsa-miR-199a-5p	-0.457	-1.108	0.2892	0.4155	0.03582	0.08411	0.9343	0.9692
hsa-miR-29c*	-1.358	-3.358	0.005622	0.01731	0.03316	0.07938	0.938	0.971
hsa-miR-186	-0.1445	-0.3572	0.7271	0.8115	0.02588	0.06193	0.9516	0.9831
hsa-miR-335*	-0.1215	-0.3182	0.7558	0.8323	0.02251	0.05708	0.9554	0.9831
hsa-miR-939	1.234	3.797	0.002502	0.008998	0.01695	0.05052	0.9605	0.9831
hsa-miR-15a*	-1.608	-4.173	0.001267	0.00529	0.01991	0.05002	0.9609	0.9831
hsa-miR-345	-1.224	-5	4.594e-06	5.342e-05	0.005196	0.03206	0.9749	0.9888
hsa-miR-362-5p	-0.8002	-4.395	0.0008541	0.003813	0.0003867	0.002056	0.9984	0.9996
hsa-miR-1267	-0.4928	-1.57	0.142	0.2385	0.0001549	0.0004778	0.9996	0.9996
hsa-miR-550	-0.9203	-3.049	0.01001	0.02735	-0.0002131	-0.0006834	0.9995	0.9996
hsa-miR-191*	0.814	2.687	0.01964	0.04863	-0.001669	-0.005335	0.9958	0.9996
hsa-miR-134	0.2613	0.7484	0.4685	0.5885	-0.004324	-0.01199	0.9906	0.9986
hsa-miR-576-3p	-0.4456	-1.26	0.2314	0.3571	-0.005951	-0.01629	0.9873	0.9972
hsa-miR-130a	-0.6564	-2.912	0.01292	0.03437	-0.003987	-0.01712	0.9866	0.9972
hsa-miR-596	0.8407	2.175	0.05014	0.1045	-0.01346	-0.03371	0.9737	0.9888
hsa-miR-625	-1.302	-5	0.0001423	0.0008373	-0.01053	-0.04266	0.9667	0.9844
hsa-miR-1270	-0.4044	-0.9429	0.3641	0.4961	-0.01988	-0.04488	0.9649	0.9844
hsa-miR-612	0.6812	2.209	0.04713	0.09943	-0.0157	-0.04929	0.9615	0.9831
hsa-miR-191	-0.1537	-1.221	0.2451	0.3701	-0.007067	-0.05439	0.9575	0.9831
hsa-miR-199b-3p	-1.17	-5	8.029e-05	0.0005081	-0.01787	-0.08589	0.933	0.9692
hsa-miR-491-5p	-1.451	-5	6.208e-05	0.0004195	-0.02396	-0.09554	0.9254	0.9677
hsa-miR-324-5p	-1.176	-5	2.626e-05	0.000196	-0.02207	-0.1189	0.9073	0.9612
hsa-miR-486-3p	-3.103	-4.668	0.0005296	0.002452	-0.09095	-0.1325	0.8968	0.952
hsa-miR-551b*	0.07449	0.137	0.8933	0.9242	-0.07511	-0.1338	0.8958	0.952
hsa-miR-138-2*	-0.3768	-1.254	0.2334	0.3578	-0.0479	-0.1544	0.8799	0.9461
hsa-miR-601	0.1599	0.539	0.5996	0.7038	-0.04883	-0.1594	0.876	0.946
hsa-miR-658	0.1638	0.6693	0.5159	0.6261	-0.04217	-0.1669	0.8702	0.9436
hsa-miR-1305	0.4335	2.336	0.03749	0.08257	-0.03264	-0.1703	0.8676	0.943
hsa-miR-127-3p	-0.3845	-1.318	0.2118	0.334	-0.05181	-0.172	0.8663	0.943
hsa-miR-1226	-0.4217	-1.289	0.2216	0.3473	-0.06071	-0.1796	0.8604	0.9393
hsa-miR-618	-0.3714	-1.378	0.1932	0.3119	-0.05137	-0.1845	0.8567	0.9393
hsa-miR-151-5p	-0.5718	-1.605	0.1342	0.2306	-0.06882	-0.187	0.8547	0.9393
hsa-miR-532-3p	-1.138	-5	0.0001275	0.000768	-0.04077	-0.1914	0.8514	0.9386
hsa-miR-32	0.01047	0.03667	0.9713	0.9772	-0.05694	-0.1931	0.8501	0.9386
hsa-miR-620	-0.1482	-0.5028	0.6241	0.7291	-0.06079	-0.1996	0.8451	0.9369
hsa-miR-138-1*	-0.5247	-0.9318	0.3697	0.5009	-0.1162	-0.1998	0.8449	0.9369
hsa-miR-330-3p	-0.9562	-3.602	0.003583	0.01219	-0.05491	-0.2002	0.8446	0.9369
hsa-miR-941	-1.445	-5	2.147e-05	0.0001731	-0.04699	-0.2104	0.8369	0.9369
hsa-miR-363	-0.8544	-3.248	0.006907	0.02056	-0.05927	-0.2181	0.831	0.9369
hsa-let-7a	0.08899	0.6708	0.5149	0.6261	-0.03083	-0.225	0.8257	0.9369
hsa-miR-1826	0.016	0.07657	0.9402	0.9575	-0.04931	-0.2284	0.8231	0.9369
hsa-miR-498	0.9654	2.997	0.01103	0.02982	-0.07779	-0.2338	0.8191	0.935
hsa-miR-539	-0.5745	-2.151	0.05235	0.1082	-0.06507	-0.2359	0.8175	0.935
hsa-miR-28-3p	-0.5243	-3.46	0.004655	0.01492	-0.03996	-0.2553	0.8028	0.9313
hsa-miR-17	-0.4165	-2.843	0.01468	0.03822	-0.03929	-0.2597	0.7995	0.9296
hsa-miR-30c	-1.063	-5	8.554e-05	0.0005346	-0.05293	-0.2781	0.7856	0.9199
hsa-miR-141	-0.3711	-1.193	0.2557	0.3783	-0.0937	-0.2916	0.7755	0.9113
hsa-miR-1229	0.526	2.144	0.05302	0.1091	-0.07585	-0.2993	0.7698	0.9078
hsa-miR-24	0.267	2.118	0.05555	0.112	-0.0402	-0.3087	0.7628	0.9038
hsa-miR-496	-0.5731	-3.133	0.00856	0.02446	-0.05888	-0.3116	0.7607	0.9034
hsa-miR-1255a	-0.2445	-0.4384	0.6688	0.7653	-0.1853	-0.3217	0.7532	0.8988
hsa-miR-29b-2*	-0.2914	-1.673	0.1199	0.2112	-0.06153	-0.342	0.7382	0.8873
hsa-miR-605	-0.0738	-0.1753	0.8637	0.907	-0.1495	-0.3439	0.7368	0.8873
hsa-miR-519b-3p	-0.05051	-0.2261	0.8249	0.8832	-0.082	-0.3554	0.7284	0.8819
hsa-miR-563	0.3433	1.482	0.164	0.2697	-0.08985	-0.3754	0.7139	0.8796
hsa-miR-183*	-0.09776	-0.53	0.6057	0.7093	-0.07274	-0.3818	0.7092	0.878
hsa-miR-708	-1.348	-1.264	0.2298	0.3558	-0.4439	-0.4031	0.6939	0.8653
hsa-miR-326	-1.69	-4.964	0.0003193	0.001707	-0.1426	-0.4054	0.6923	0.8653
hsa-miR-630	-0.01956	-0.08631	0.9326	0.9536	-0.0964	-0.4118	0.6877	0.8617
hsa-miR-142-5p	-0.0015	-0.004443	0.9965	0.9965	-0.1448	-0.4152	0.6853	0.8617
hsa-miR-125b-2*	0.7986	3.201	0.007535	0.02203	-0.1074	-0.4167	0.6842	0.8617
hsa-miR-146b-5p	4.275	5	2.848e-12	1.424e-09	-0.06747	-0.4187	0.6827	0.8617
hsa-miR-31*	-0.01901	-0.07002	0.9453	0.9607	-0.1226	-0.4373	0.6696	0.8606
hsa-miR-7	0.6121	1.709	0.113	0.2018	-0.1623	-0.4385	0.6688	0.8606
hsa-miR-1260	-0.1284	-0.3355	0.743	0.8219	-0.1751	-0.4433	0.6654	0.8606
hsa-miR-639	0.2084	1.011	0.3319	0.4599	-0.1029	-0.4831	0.6376	0.8368
hsa-miR-504	0.4655	1.63	0.1289	0.223	-0.1474	-0.4996	0.6263	0.8285
hsa-miR-149	0.499	1.775	0.1009	0.1835	-0.1452	-0.5003	0.6258	0.8285
hsa-miR-1247	0.0133	0.09119	0.9288	0.9517	-0.07611	-0.505	0.6226	0.8279
hsa-miR-29c	0.4781	0.7958	0.4415	0.5631	-0.3196	-0.515	0.6158	0.8262
hsa-miR-1224-3p	-0.2093	-0.6901	0.5031	0.6204	-0.1626	-0.5189	0.6132	0.8262
hsa-miR-935	0.5361	1.582	0.1393	0.2362	-0.1837	-0.525	0.609	0.8262
hsa-miR-559	-0.4092	-1.252	0.2341	0.3578	-0.1802	-0.534	0.603	0.8238
hsa-miR-140-3p	0.1357	0.6507	0.5274	0.6354	-0.1179	-0.5472	0.5942	0.8204
hsa-miR-371-5p	-0.0816	-0.1944	0.8491	0.9006	-0.238	-0.5489	0.5931	0.8204
hsa-miR-20b*	-0.02584	-0.07803	0.9391	0.9575	-0.1878	-0.549	0.593	0.8204
hsa-miR-373*	0.7639	2.494	0.02808	0.0656	-0.175	-0.5531	0.5902	0.8204
hsa-miR-1268	0.6793	3.568	0.003812	0.01265	-0.1091	-0.5547	0.5892	0.8204
hsa-miR-552	0.2767	1.129	0.2809	0.4076	-0.1455	-0.5746	0.5761	0.8169
hsa-miR-1236	-0.1977	-0.8612	0.4058	0.5298	-0.1384	-0.5835	0.5703	0.8169
hsa-miR-1203	0.1115	0.3933	0.701	0.7947	-0.1715	-0.5856	0.5689	0.8169
hsa-miR-335	-0.4119	-1.377	0.1934	0.3119	-0.185	-0.5988	0.5603	0.81
hsa-miR-584	-0.7359	-2.244	0.04424	0.09453	-0.2045	-0.6038	0.5571	0.8098
hsa-miR-145	-3.515	-5	2.816e-07	7.039e-06	-0.217	-0.6065	0.5554	0.8096
hsa-miR-181a-2*	-3.107	-5	1.343e-08	6.713e-07	-0.1463	-0.6071	0.555	0.8096
hsa-let-7b	-0.1351	-0.8999	0.3857	0.5146	-0.09439	-0.6087	0.5539	0.8096
hsa-miR-195	0.7137	1.962	0.07321	0.1408	-0.2345	-0.624	0.5442	0.8027
hsa-miR-637	1.937	5	3.96e-05	0.0002712	-0.208	-0.6518	0.5267	0.7815
hsa-miR-340	-1.001	-2.221	0.04615	0.09777	-0.3039	-0.6532	0.5258	0.7815
hsa-miR-30d	-0.1542	-1.012	0.3314	0.4599	-0.104	-0.6607	0.5212	0.7779
hsa-miR-146b-3p	5	5	1.439e-07	4.496e-06	-0.3306	-0.6874	0.5048	0.7625
hsa-miR-664*	-0.4142	-1.732	0.1086	0.1968	-0.1725	-0.6983	0.4982	0.7549
hsa-miR-877*	0.1235	0.4398	0.6678	0.7653	-0.2046	-0.7054	0.4939	0.7549
hsa-miR-200a	-0.0897	-0.4659	0.6496	0.7534	-0.1453	-0.7307	0.4789	0.7413
hsa-miR-16	-0.01343	-0.1056	0.9176	0.9421	-0.09716	-0.7395	0.4737	0.7378
hsa-miR-768-5p	0.3083	1.546	0.1477	0.2462	-0.1544	-0.7496	0.4678	0.7355
hsa-miR-492	0.5714	1.647	0.1251	0.218	-0.2712	-0.757	0.4635	0.7334
hsa-miR-101	-0.2452	-0.9735	0.3493	0.4799	-0.197	-0.7574	0.4633	0.7334
hsa-miR-24-2*	-0.6	-3.898	0.002081	0.007879	-0.1218	-0.7662	0.4582	0.7334
hsa-miR-617	0.2875	0.9352	0.3679	0.4999	-0.2477	-0.7802	0.4503	0.7333
hsa-miR-493	0.1259	0.5467	0.5945	0.7025	-0.1872	-0.7869	0.4464	0.7319
hsa-miR-1274b	-0.4038	-0.7634	0.4598	0.5806	-0.4539	-0.8309	0.4221	0.6988
hsa-miR-1249	0.4776	2.004	0.06793	0.1328	-0.212	-0.8611	0.4059	0.6854
hsa-miR-221*	-0.6018	-1.357	0.1995	0.3192	-0.4142	-0.9042	0.3835	0.661
hsa-miR-139-3p	0.08501	0.3438	0.7369	0.8206	-0.2313	-0.9055	0.3828	0.661
hsa-miR-346	1.8	3.589	0.003665	0.01238	-0.4739	-0.915	0.3781	0.661
hsa-miR-627	0.6501	2.19	0.04881	0.1021	-0.283	-0.9229	0.3741	0.6586
hsa-miR-484	-1.481	-5	6.412e-06	6.586e-05	-0.1897	-0.9362	0.3674	0.6507
hsa-miR-1291	0.05742	0.1733	0.8653	0.907	-0.3205	-0.9367	0.3672	0.6507
hsa-miR-107	-0.02694	-0.2096	0.8375	0.8928	-0.1254	-0.9448	0.3632	0.6486
hsa-miR-541*	0.6029	1.555	0.1457	0.2437	-0.3792	-0.9467	0.3623	0.6486
hsa-miR-409-3p	-0.7379	-2.133	0.05401	0.1102	-0.3401	-0.952	0.3597	0.6486
hsa-let-7f-1*	0.4255	1.076	0.3027	0.4287	-0.3893	-0.9535	0.359	0.6486
hsa-miR-551a	-1.011	-1.958	0.0737	0.1412	-0.5118	-0.9592	0.3562	0.6486
hsa-miR-30e	-0.05409	-0.2103	0.8369	0.8928	-0.2567	-0.9664	0.3527	0.646
hsa-miR-654-5p	-0.1421	-0.7989	0.4397	0.5623	-0.1804	-0.9819	0.3453	0.6358
hsa-miR-323-5p	0.1879	0.4406	0.6673	0.7653	-0.4372	-0.9924	0.3404	0.6327
hsa-miR-1261	0.2448	1.113	0.2872	0.4138	-0.2259	-0.9946	0.3394	0.6327
hsa-miR-1225-3p	0.2311	0.6748	0.5125	0.625	-0.3632	-1.027	0.3247	0.615
hsa-miR-30c-1*	-1.244	-3.714	0.002915	0.01026	-0.3571	-1.032	0.3224	0.615
hsa-miR-130b	-0.6966	-3.843	0.002301	0.008338	-0.1936	-1.034	0.3213	0.615
hsa-miR-483-5p	0.4117	0.8044	0.4367	0.5623	-0.5486	-1.038	0.3196	0.6147
hsa-miR-148a	-0.2645	-0.3325	0.7452	0.8225	-0.8589	-1.046	0.3162	0.612
hsa-miR-647	0.3955	1.251	0.2347	0.3578	-0.3487	-1.067	0.3066	0.6036
hsa-miR-301a	-3.208	-5	1.83e-06	2.609e-05	-0.4225	-1.087	0.2983	0.5988
hsa-miR-564	0.6318	1.873	0.08536	0.1592	-0.3811	-1.094	0.2952	0.5977
hsa-miR-28-5p	-0.1788	-1.18	0.2607	0.3841	-0.1771	-1.131	0.2798	0.5756
hsa-miR-181a*	-1.841	-5	0.0001633	0.0009281	-0.4053	-1.144	0.2749	0.5702
hsa-miR-628-5p	-0.7881	-2.356	0.03616	0.0807	-0.3979	-1.152	0.2717	0.5661
hsa-miR-652	-0.2812	-1.917	0.07905	0.1492	-0.1753	-1.157	0.2695	0.5657
hsa-miR-29b	1.97	2.854	0.01439	0.03768	-0.8279	-1.161	0.2679	0.5657
hsa-miR-425	-0.5155	-3.624	0.003439	0.01186	-0.1712	-1.165	0.2663	0.5657
hsa-miR-26a	0.161	1.257	0.2326	0.3578	-0.1586	-1.199	0.2536	0.5561
hsa-miR-371-3p	0.2849	1.075	0.3035	0.4287	-0.3318	-1.212	0.2488	0.548
hsa-miR-582-5p	-0.06769	-0.2549	0.8031	0.8691	-0.3335	-1.216	0.2472	0.5468
hsa-miR-574-3p	-1.413	-5	2.783e-05	0.0002045	-0.2802	-1.249	0.2353	0.5313
hsa-miR-19b	-0.729	-4.48	0.0007349	0.00334	-0.2148	-1.278	0.2251	0.5139
hsa-miR-1292	-0.3143	-1.049	0.3148	0.4433	-0.4037	-1.304	0.2163	0.5008
hsa-miR-18b*	0.4456	1.625	0.1298	0.2239	-0.3702	-1.307	0.2153	0.5008
hsa-miR-93*	-1.703	-5	1.752e-06	2.609e-05	-0.269	-1.308	0.215	0.5008
hsa-let-7b*	0.5175	1.88	0.08437	0.158	-0.3746	-1.318	0.212	0.5001
hsa-miR-26b	0.0418	0.1222	0.9047	0.9323	-0.466	-1.319	0.2115	0.5001
hsa-miR-362-3p	-0.5601	-1.347	0.2028	0.3229	-0.5755	-1.339	0.205	0.4952
hsa-miR-32*	0.1803	0.5449	0.5957	0.7025	-0.4604	-1.347	0.2026	0.4934
hsa-miR-495	0.1691	0.6018	0.5584	0.6648	-0.3958	-1.364	0.1974	0.4863
hsa-miR-1234	0.7126	1.542	0.1487	0.2471	-0.669	-1.402	0.1861	0.4652
hsa-miR-7-1*	-1.709	-5	0.0001516	0.0008812	-0.4652	-1.426	0.1791	0.4545
hsa-miR-299-3p	-0.313	-1.128	0.2813	0.4076	-0.4111	-1.434	0.1769	0.4513
hsa-miR-920	0.926	3.567	0.003822	0.01265	-0.388	-1.447	0.1733	0.4513
hsa-miR-412	0.04762	0.193	0.8502	0.9006	-0.3724	-1.461	0.1695	0.4484
hsa-miR-582-3p	-0.159	-0.6654	0.5182	0.6265	-0.3623	-1.468	0.1676	0.4457
hsa-miR-1825	1.158	2.888	0.01352	0.03557	-0.6178	-1.492	0.1614	0.4339
hsa-miR-365	0.4646	1.855	0.0881	0.1631	-0.3915	-1.513	0.1559	0.4235
hsa-miR-361-3p	1.082	2.505	0.0275	0.06485	-0.6832	-1.531	0.1513	0.4158
hsa-miR-1287	-0.5643	-1.676	0.1193	0.2107	-0.5368	-1.544	0.1483	0.4097
hsa-miR-16-1*	0.1346	0.4786	0.6407	0.7468	-0.4537	-1.562	0.144	0.4022
hsa-miR-18a*	-1.949	-5	0.0002877	0.001581	-0.627	-1.566	0.1432	0.4021
hsa-miR-27a	-0.02797	-0.1743	0.8645	0.907	-0.2604	-1.571	0.142	0.4011
hsa-miR-548c-3p	-0.1843	-0.8366	0.419	0.5428	-0.3589	-1.578	0.1404	0.4011
hsa-miR-483-3p	0.1472	0.5405	0.5986	0.7038	-0.4572	-1.625	0.1298	0.3841
hsa-miR-1207-5p	-0.1533	-0.7234	0.4832	0.601	-0.361	-1.649	0.1247	0.376
hsa-miR-575	0.4275	1.694	0.1157	0.2052	-0.4342	-1.666	0.1213	0.37
hsa-miR-29a	2.217	5	3.191e-08	1.227e-06	-0.3095	-1.669	0.1208	0.37
hsa-miR-665	1.366	2.657	0.02076	0.05015	-0.887	-1.67	0.1206	0.37
hsa-miR-92b*	3.578	5	1.861e-06	2.609e-05	-0.733	-1.687	0.1171	0.3636
hsa-miR-143	-2.353	-5	4.083e-08	1.458e-06	-0.3435	-1.707	0.1133	0.3558
hsa-miR-193a-5p	1.165	4.954	0.0003246	0.001707	-0.4177	-1.72	0.1109	0.351
hsa-miR-379	0.04608	0.2072	0.8393	0.8929	-0.4047	-1.762	0.1033	0.3332
hsa-miR-943	1.046	2.714	0.01868	0.04669	-0.7098	-1.783	0.09963	0.3238
hsa-miR-106b	-0.5032	-3.241	0.006999	0.02059	-0.2862	-1.784	0.09942	0.3238
hsa-miR-34b*	0.7213	2.014	0.06671	0.1313	-0.6683	-1.807	0.09563	0.3188
hsa-miR-181a	0.1186	0.881	0.3955	0.5218	-0.2543	-1.829	0.09209	0.3111
hsa-miR-668	1.04	3.18	0.007837	0.02278	-0.6223	-1.842	0.09	0.3061
hsa-miR-936	0.7308	2.99	0.01116	0.03001	-0.4661	-1.846	0.08939	0.3061
hsa-miR-1202	1.361	2.459	0.02992	0.06925	-1.063	-1.859	0.08745	0.3015
hsa-miR-567	0.08832	0.4639	0.6509	0.7534	-0.3669	-1.866	0.08644	0.3006
hsa-miR-100	-1.189	-2.835	0.01492	0.03866	-0.8205	-1.894	0.08239	0.2943
hsa-miR-101*	0.1901	0.709	0.4918	0.6086	-0.528	-1.906	0.08066	0.2918
hsa-let-7i*	0.1438	0.2566	0.8018	0.8691	-1.109	-1.917	0.07913	0.2908
hsa-miR-611	0.0897	0.3794	0.711	0.8006	-0.4709	-1.928	0.07758	0.2882
hsa-miR-370	0.4302	1.591	0.1374	0.2337	-0.5608	-2.007	0.06757	0.2621
hsa-miR-1266	0.4474	1.392	0.1889	0.3082	-0.6726	-2.027	0.0653	0.2591
hsa-miR-615-5p	0.2189	0.8892	0.3912	0.5188	-0.5154	-2.027	0.0653	0.2591
hsa-miR-542-5p	-1.404	-2.339	0.03724	0.08239	-1.277	-2.06	0.06159	0.2503
hsa-miR-940	1.796	3.468	0.004587	0.0148	-1.104	-2.064	0.06111	0.2503
hsa-miR-330-5p	0.4881	2.17	0.05063	0.105	-0.4984	-2.145	0.05293	0.2262
hsa-miR-93	-0.5355	-3.849	0.002277	0.008311	-0.3111	-2.164	0.0511	0.226
hsa-miR-155	2.725	5	5.266e-10	3.761e-08	-0.3488	-2.185	0.04924	0.2238
hsa-miR-192	-0.27	-0.9003	0.3855	0.5146	-0.6814	-2.2	0.04793	0.2219
hsa-miR-193a-3p	1.228	3.867	0.002203	0.008101	-0.7371	-2.247	0.04403	0.2097
hsa-let-7d*	0.3234	0.8008	0.4386	0.5623	-0.9394	-2.252	0.04363	0.2097
hsa-miR-659	0.62	1.71	0.1126	0.2018	-0.8633	-2.306	0.03958	0.1921
hsa-miR-188-3p	-0.5708	-2.004	0.06797	0.1328	-0.6809	-2.314	0.03897	0.1915
hsa-miR-15a	-0.464	-2.765	0.01699	0.04312	-0.4031	-2.326	0.03819	0.1909
hsa-miR-181c*	0.8584	2.239	0.04467	0.09504	-0.9284	-2.345	0.03688	0.1881
hsa-miR-1228	1.177	2.352	0.03636	0.0808	-1.219	-2.361	0.03582	0.1847
hsa-miR-146a	4.05	5	4.465e-10	3.72e-08	-0.5542	-2.368	0.03532	0.184
hsa-miR-671-3p	-1.794	-4.81	0.0004152	0.002055	-0.9126	-2.368	0.03534	0.184
hsa-miR-623	0.9315	3.904	0.002056	0.007849	-0.5865	-2.38	0.03458	0.1839
hsa-miR-150*	3.591	5	8.017e-06	7.86e-05	-1.199	-2.386	0.0342	0.1839
hsa-miR-33b*	-0.8487	-3.065	0.009712	0.02683	-0.683	-2.388	0.03408	0.1839
hsa-miR-1225-5p	3.653	5	6.892e-07	1.325e-05	-0.9661	-2.392	0.03382	0.1839
hsa-miR-1181	1.073	4.756	0.0004549	0.002208	-0.5599	-2.403	0.03316	0.1839
hsa-miR-589*	-1.683	-4.705	0.0004972	0.002335	-0.8975	-2.429	0.03159	0.1795
hsa-miR-149*	2.231	5	6.454e-06	6.586e-05	-0.7458	-2.441	0.03094	0.1795
hsa-miR-1231	3.919	5	3.612e-06	4.405e-05	-1.25	-2.465	0.0296	0.1795
hsa-miR-1281	2.668	5	0.0001575	0.0009054	-1.282	-2.508	0.02736	0.1725
hsa-miR-1180	0.05751	0.1353	0.8946	0.9242	-1.127	-2.568	0.02449	0.1596
hsa-miR-1208	-0.2156	-0.7605	0.4615	0.5813	-0.7623	-2.603	0.02295	0.1572
hsa-miR-1224-5p	2.041	5	3.968e-06	4.724e-05	-0.701	-2.63	0.02183	0.1537
hsa-miR-9*	1.104	3.25	0.006878	0.02056	-0.924	-2.633	0.0217	0.1537
hsa-miR-874	1.008	2.672	0.02019	0.0494	-1.031	-2.646	0.02121	0.1537
hsa-miR-1238	1.102	3.907	0.002049	0.007849	-0.7711	-2.647	0.02115	0.1537
hsa-miR-181c	-0.3895	-1.596	0.1362	0.2324	-0.6773	-2.688	0.01961	0.149
hsa-miR-22	1.252	5	3.068e-05	0.0002191	-0.544	-2.708	0.01888	0.1475
hsa-miR-885-5p	1.939	4.868	0.0003759	0.00188	-1.124	-2.732	0.01808	0.1458
hsa-miR-181d	0.7096	3.398	0.005217	0.0163	-0.6181	-2.866	0.01408	0.1173
hsa-miR-675	1.406	4.151	0.001318	0.005314	-1.041	-2.974	0.01152	0.1017
hsa-miR-638	2.318	5	1.235e-06	2.129e-05	-0.8576	-3.169	0.008001	0.08001
hsa-let-7e	5	5	2.719e-11	4.532e-09	-0.8414	-3.215	0.007347	0.07653
hsa-miR-1254	1.521	3.742	0.002766	0.009879	-1.356	-3.229	0.007148	0.07604
hsa-miR-194	0.3263	1.65	0.1247	0.218	-0.6625	-3.242	0.006975	0.07582
hsa-miR-210	4.822	5	1.64e-05	0.0001367	-2.431	-3.353	0.00568	0.06552
hsa-miR-1228*	2.087	5	9.24e-07	1.711e-05	-0.8069	-3.402	0.00518	0.06175
hsa-miR-135a*	2.369	5	1.137e-05	0.0001033	-1.168	-3.402	0.005187	0.06175
hsa-miR-124	2.44	4.068	0.001531	0.006075	-2.122	-3.426	0.00496	0.06175
hsa-miR-139-5p	4.267	5	7.263e-08	2.421e-06	-1.364	-3.551	0.003935	0.05465
hsa-miR-125a-3p	4.663	5	2.304e-08	9.599e-07	-1.44	-3.797	0.002502	0.04239
hsa-miR-625*	0.8094	3.88	0.002151	0.007966	-0.8518	-3.953	0.001882	0.03361
hsa-miR-663	2.672	5	1.569e-07	4.614e-06	-1.024	-3.969	0.001829	0.03361
hsa-miR-187*	1.255	5	0.000132	0.0007856	-0.944	-4.006	0.001712	0.03292
hsa-miR-602	3.133	5	1.111e-06	1.983e-05	-1.541	-4.255	0.001093	0.02376
hsa-miR-125a-5p	5	5	1.143e-10	1.143e-08	-1.495	-4.314	0.0009844	0.02284
hsa-miR-572	4.403	5	3.539e-07	8.043e-06	-1.978	-4.321	0.000972	0.02284
hsa-miR-99b*	5	5	1.769e-11	4.421e-09	-1.09	-4.339	0.0009429	0.02284
hsa-miR-885-3p	2.685	5	3.21e-05	0.0002261	-1.897	-4.384	0.0008699	0.02284
hsa-miR-99b	5	5	6.514e-11	8.142e-09	-1.531	-4.546	0.0006546	0.02284
hsa-miR-187	3.324	4.4	0.0008457	0.00381	-4.334	-5	0.0001203	0.01145
hsa-miR-181b	-0.276	-1.799	0.097	0.1777	-0.8674	-5	0.0001374	0.01145

## Sheet: IL-4-induced miRNAs 
	nontreated (72h) vs. monocytes				IL-4 (72h) vs. nontreated (72h)				normalized signal intensity
miRNA	logFC	statistical t-value	p-value	adj. P-value	logFC	statistical t-value	p-value	adj. P-value	monocytes	nontreated (72h)	IL-4 (72h)
hsa-miR-1244	-0.6674	-2.449	0.03048	0.06991	3.028	5	1.48e-07	7.402e-05	0.150572	0.0201348	0.990414
hsa-miR-193b*	1.144	5	0.0002784	0.001547	1.701	5	9.48e-06	0.00237	-0.0853882	0.044076	0.441711
hsa-miR-501-5p	-1.142	-5	1.52e-05	0.000131	1.079	5	3.594e-05	0.005991	0.00640631	-0.357467	0.280862
hsa-miR-1301	-1.145	-5	1.398e-05	0.0001249	0.9786	5	8.484e-05	0.01061	0.163996	-0.322195	0.133375
hsa-miR-92b	-1.079	-4.226	0.001151	0.004963	1.411	5	0.0001681	0.01201	0.125342	-0.240532	0.351789
hsa-miR-342-3p	-0.05376	-0.2555	0.8026	0.8691	1.135	5	0.0002071	0.01294	0.114649	-0.0833292	1.07641
hsa-miR-31	1.503	4.948	0.0003278	0.001707	1.518	4.839	0.0003948	0.02194	-0.118279	0.248103	0.789034
hsa-miR-193b	3.395	5	7.034e-05	0.0004661	2.802	4.711	0.000492	0.02237	-0.176982	1.16383	3.19548
hsa-miR-212	2.571	5	4.89e-06	5.467e-05	1.618	4.721	0.0004833	0.02237	-1.23098	0.0539732	1.13593
hsa-miR-195*	1.439	4.167	0.001281	0.00529	1.567	4.391	0.0008595	0.02284	-0.0608169	0.172376	0.615363
hsa-miR-769-3p	-2.026	-5	7.427e-05	0.0004761	1.565	4.383	0.0008712	0.02284	0.359949	-0.170953	0.122177
hsa-miR-595	1.086	3.547	0.003964	0.01304	1.361	4.303	0.001005	0.02284	-0.207786	0.152897	0.642116
hsa-miR-422a	-1.711	-5	7.382e-05	0.0004761	1.308	4.34	0.0009402	0.02284	0.263383	-1.06705	-0.108608
hsa-miR-342-5p	-0.4876	-2.251	0.04375	0.09388	0.9895	4.422	0.0008137	0.02284	-0.144224	0.0269408	0.569765
hsa-miR-92a	-1.013	-5	9.725e-06	9.175e-05	0.6619	4.582	0.0006147	0.02284	0.238012	-0.834364	-0.152706
hsa-miR-1308	-0.4737	-1.387	0.1903	0.3089	1.488	4.219	0.001166	0.0243	-0.997959	-0.768698	0.0893903
hsa-miR-378	-0.4559	-2.652	0.02096	0.05038	0.7287	4.104	0.001434	0.02869	0.216683	-0.382798	0.296559
hsa-miR-890	-0.005574	-0.01837	0.9856	0.9896	1.183	3.776	0.002602	0.04239	-0.00976976	0.00335455	0.122971
hsa-miR-421	-2.093	-5	2.258e-07	5.943e-06	0.7837	3.753	0.002713	0.04239	0.519214	-0.793711	-0.398611
hsa-miR-21*	-0.2111	-1.084	0.2994	0.4265	0.7557	3.758	0.002687	0.04239	-0.0375174	0.2397	0.677983
hsa-miR-23b	-0.915	-5	2.339e-05	0.0001823	0.5326	3.733	0.002812	0.04261	0.197444	-0.791471	-0.252623
hsa-miR-185*	-1.309	-4.702	0.0004991	0.002335	1.065	3.703	0.002975	0.04374	0.106188	-0.194262	0.190923
hsa-miR-297	3.051	5	9.235e-06	8.88e-05	1.551	3.584	0.0037	0.05286	-0.429398	0.461499	1.27656
hsa-miR-23a	-0.4834	-3.579	0.003736	0.01254	0.4892	3.507	0.004268	0.05767	-0.0635621	-0.679493	-0.0314579
hsa-miR-320d	-0.5157	-2.297	0.04022	0.08781	0.8082	3.485	0.004441	0.05843	0.0965544	-0.186028	0.432744
hsa-miR-503	-2.188	-3.657	0.003235	0.01123	2.111	3.417	0.005044	0.06175	0.273868	-0.739122	0.337448
hsa-miR-378*	-1.663	-5	3.355e-05	0.000233	0.9008	3.345	0.005766	0.06552	0.354453	-0.592276	-0.0478185
hsa-miR-132	2.879	5	5.988e-07	1.198e-05	1.027	3.27	0.00662	0.07355	-2.63672	0.183084	1.05198
hsa-miR-339-5p	-1.711	-5	1.981e-07	5.503e-06	0.538	3.19	0.007692	0.07849	0.588677	-0.588496	-0.303646
hsa-miR-182	0.08098	0.2867	0.7792	0.8506	0.9149	3.137	0.008496	0.08329	-0.0450629	-0.051319	0.0342345
hsa-miR-320b	-0.455	-2.055	0.06205	0.1236	0.7045	3.081	0.009416	0.09053	0.118198	-0.519161	0.142817
hsa-miR-574-5p	0.2277	0.8014	0.4384	0.5623	0.8996	3.065	0.009712	0.09162	-0.320363	0.369835	0.948254
hsa-miR-505*	-0.8785	-4.94	0.0003326	0.001715	0.5548	3.02	0.01055	0.09773	0.145408	0.0315895	0.173489

## Sheet: IL-4-repressed miRNAs
	nontreated (72h) vs. monocytes				IL-4 (72h) vs. nontreated (72h)				normalized signal intensity
miRNA	logFC	statistical t-value	p-value	adj. P-value	logFC	statistical t-value	p-value	adj. P-value	monocytes	nontreated (72h)	IL-4 (72h)
hsa-miR-181b	-0.276	-1.799	0.097	0.1777	-0.8674	-5	0.0001374	0.01145	0.444018	0.0276445	-0.73282
hsa-miR-187	3.324	4.4	0.0008457	0.00381	-4.334	-5	0.0001203	0.01145	0.0763885	1.96857	-0.128738
hsa-miR-125a-5p	5	5	1.143e-10	1.143e-08	-1.495	-4.314	0.0009844	0.02284	-1.65135	4.35316	3.05429
hsa-miR-572	4.403	5	3.539e-07	8.043e-06	-1.978	-4.321	0.000972	0.02284	-0.628733	1.22313	0.0136568
hsa-miR-885-3p	2.685	5	3.21e-05	0.0002261	-1.897	-4.384	0.0008699	0.02284	-0.255328	0.496944	-0.0210517
hsa-miR-99b	5	5	6.514e-11	8.142e-09	-1.531	-4.546	0.0006546	0.02284	-1.29807	4.51935	3.10175
hsa-miR-99b*	5	5	1.769e-11	4.421e-09	-1.09	-4.339	0.0009429	0.02284	-0.259938	2.82429	1.74988
hsa-miR-602	3.133	5	1.111e-06	1.983e-05	-1.541	-4.255	0.001093	0.02376	-0.341592	0.392871	-0.0749516
hsa-miR-187*	1.255	5	0.000132	0.0007856	-0.944	-4.006	0.001712	0.03292	-0.071475	0.0914162	-0.0685916
hsa-miR-625*	0.8094	3.88	0.002151	0.007966	-0.8518	-3.953	0.001882	0.03361	-0.0180987	0.0519126	-0.0255548
hsa-miR-663	2.672	5	1.569e-07	4.614e-06	-1.024	-3.969	0.001829	0.03361	-2.06679	0.548603	-0.43509
hsa-miR-125a-3p	4.663	5	2.304e-08	9.599e-07	-1.44	-3.797	0.002502	0.04239	-0.7284	1.96721	0.610756
hsa-miR-139-5p	4.267	5	7.263e-08	2.421e-06	-1.364	-3.551	0.003935	0.05465	-0.16677	1.42461	0.572181
hsa-miR-1228*	2.087	5	9.24e-07	1.711e-05	-0.8069	-3.402	0.00518	0.06175	-1.68023	0.469718	-0.332055
hsa-miR-124	2.44	4.068	0.001531	0.006075	-2.122	-3.426	0.00496	0.06175	-0.0302161	0.589335	-0.00427453
hsa-miR-135a*	2.369	5	1.137e-05	0.0001033	-1.168	-3.402	0.005187	0.06175	-0.650966	0.0600753	-0.494792
hsa-miR-210	4.822	5	1.64e-05	0.0001367	-2.431	-3.353	0.00568	0.06552	-0.114165	3.60106	1.52176
hsa-miR-194	0.3263	1.65	0.1247	0.218	-0.6625	-3.242	0.006975	0.07582	-0.104955	0.398569	-0.0364183
hsa-miR-1254	1.521	3.742	0.002766	0.009879	-1.356	-3.229	0.007148	0.07604	-0.140674	0.155682	-0.0730688
hsa-let-7e	5	5	2.719e-11	4.532e-09	-0.8414	-3.215	0.007347	0.07653	-1.36356	4.07559	3.37981
hsa-miR-638	2.318	5	1.235e-06	2.129e-05	-0.8576	-3.169	0.008001	0.08001	-1.59814	0.569055	-0.397848
