# Supplementary material for: The IL-4/STAT6 signaling axis establishes a conserved microRNA signature in human and mouse macrophages regulating cell survival via miR-342-3p
Source: Genome Med. 2016 May 31;8:63. doi: 10.1186/s13073-016-0315-y (PMC4886428; doi:10.1186/s13073-016-0315-y)
Supplement: Additional file 7: — List of IL-4-regulated miRNAs in WT and STAT6 KO macrophages. (XLSX 25 kb) [file 13073_2016_315_MOESM7_ESM.xlsx]

## Sheet: IL-4-regulated mouse miRNAs
	IL-4_WT vs. Ctrl_WT			IL-4_STAT6 KO vs. Ctrl_STAT6 KO
Name	logFC	PValue	FDR	logFC	PValue	FDR
mmu-miR-146b-5p	4.21182	6.35657e-120	1.39209e-117	1.10738	7.91296e-12	5.77646e-10
mmu-miR-125a-5p	-3.37981	9.11631e-99	9.98236e-97	0.0318193	0.825198	0.989411
mmu-miR-138-5p	4.86947	3.75525e-53	2.74133e-51	0.237328	0.566763	0.874092
mmu-miR-149-5p	2.0709	2.30039e-45	1.25947e-43	0.119582	0.406109	0.753714
mmu-miR-181a-2-3p	-2.40393	1.46626e-42	6.42222e-41	0.181956	0.21488	0.595916
mmu-miR-223-3p	-2.01785	9.20006e-39	3.35802e-37	0.0747565	0.615919	0.906188
mmu-miR-181a-1-3p	1.83712	1.00198e-37	3.13476e-36	0.0544766	0.697125	0.933079
mmu-miR-223-5p	-2.07078	1.73839e-36	4.75884e-35	0.0222419	0.872664	0.989411
mmu-miR-128-3p	-1.81539	5.9148e-33	1.43927e-31	-0.189884	0.179221	0.552808
mmu-miR-582-5p	3.65112	2.76646e-30	6.05856e-29	0.661236	0.0789454	0.42017
mmu-miR-147-3p	3.26392	1.50591e-29	2.99814e-28	0.336368	0.324225	0.695812
mmu-miR-150-5p	-1.81608	3.42573e-29	6.25195e-28	1.2026	4.69181e-15	1.02751e-12
mmu-miR-342-3p	1.63901	3.73933e-28	6.29934e-27	0.218455	0.133656	0.513521
mmu-miR-125b-2-3p	1.31886	4.72386e-27	7.38947e-26	0.0273543	0.821736	0.989411
mmu-miR-34a-5p	1.50922	9.77683e-26	1.42742e-24	-0.11309	0.436513	0.787298
mmu-let-7e-5p	-2.15279	2.45285e-25	3.35734e-24	0.0448525	0.817834	0.989411
mmu-miR-99b-3p	-2.70205	4.29316e-25	5.5306e-24	0.0123178	0.946617	0.989411
mmu-miR-181b-1-3p	1.92529	2.92389e-23	3.5574e-22	-0.0152062	0.944111	0.989411
mmu-miR-674-3p	-1.54024	3.35283e-21	3.86458e-20	-0.23893	0.125118	0.489301
mmu-miR-92a-3p	-1.20299	4.18189e-21	4.57917e-20	0.216705	0.0850498	0.426785
mmu-miR-1843b-3p	-1.89803	1.59999e-19	1.66856e-18	-0.40111	0.0341571	0.277052
mmu-miR-582-3p	2.30772	3.10562e-19	3.09151e-18	0.218995	0.378403	0.746352
mmu-miR-378b	2.46058	5.51975e-19	5.25576e-18	0.181464	0.559645	0.871344
mmu-miR-22-5p	1.60171	1.364e-17	1.24465e-16	0.328668	0.0805805	0.42017
mmu-miR-3057-5p	-2.45724	3.08963e-17	2.70652e-16	-0.390438	0.105647	0.462732
mmu-miR-193a-3p	3.37744	4.27395e-17	3.59998e-16	0.602384	0.294769	0.67952
mmu-miR-340-3p	-1.29376	5.15892e-17	4.18446e-16	-0.277758	0.0639364	0.378434
mmu-miR-24-3p	1.43586	5.86487e-17	4.58716e-16	0.247555	0.142312	0.52441
mmu-miR-24-1-5p	1.93504	6.76521e-17	5.1089e-16	0.19911	0.441412	0.787298
mmu-miR-30a-5p	1.33245	4.71556e-16	3.44236e-15	-0.208104	0.200021	0.576377
mmu-miR-18a-5p	1.39886	6.97333e-16	4.92632e-15	0.271001	0.116507	0.472501
mmu-miR-99a-5p	1.2347	1.4347e-15	9.81874e-15	0.201072	0.187708	0.558865
mmu-miR-99a-3p	1.58413	2.12264e-15	1.40866e-14	-0.291089	0.155791	0.542557
mmu-miR-126a-5p	-1.3599	3.49905e-14	2.2538e-13	0.313085	0.0321794	0.271049
mmu-miR-192-5p	1.11427	5.46055e-14	3.41674e-13	0.195375	0.182387	0.554761
mmu-miR-7035-3p	-1.61574	2.19214e-13	1.33355e-12	0.0866953	0.64362	0.906188
mmu-miR-425-5p	-0.924555	3.66316e-13	2.16819e-12	0.0404463	0.746406	0.970171
mmu-miR-374c-3p	-1.26804	5.63792e-13	3.24922e-12	0.266955	0.0987288	0.462732
mmu-miR-155-5p	-1.3261	1.55921e-12	8.75557e-12	1.18359	6.71094e-14	7.34848e-12
mmu-miR-1964-3p	-1.31527	3.64238e-12	1.9942e-11	-0.176791	0.294714	0.67952
mmu-miR-671-3p	-1.14408	3.7345e-12	1.99477e-11	-0.393437	0.0117651	0.167261
mmu-miR-10a-3p	-1.50338	4.53193e-12	2.36308e-11	0.0207947	0.91121	0.989411
mmu-miR-181b-5p	1.05954	6.1754e-12	3.14515e-11	0.0175087	0.908749	0.989411
mmu-miR-324-5p	1.18445	6.87955e-11	3.42414e-10	-0.0292301	0.874653	0.989411
mmu-miR-125a-3p	-2.65859	1.39892e-10	6.8081e-10	0.291847	0.29121	0.67952
mmu-miR-98-3p	-1.47381	1.47866e-10	7.03969e-10	-0.309364	0.149802	0.537814
mmu-miR-146b-3p	2.65056	2.0331e-10	9.47337e-10	0.866101	0.114155	0.471697
mmu-miR-101b-3p	1.13656	2.13363e-10	9.73471e-10	-0.0787037	0.656703	0.906188
mmu-miR-23a-3p	0.851541	1.37936e-09	6.16488e-09	0.0302699	0.828459	0.989411
mmu-miR-467c-5p	1.35255	1.43431e-09	6.28228e-09	0.763072	0.0013858	0.0303491
mmu-miR-26a-5p	-0.679262	1.96809e-09	8.45119e-09	0.0947638	0.400259	0.753714
mmu-miR-152-5p	1.2584	2.01685e-09	8.49404e-09	-0.103519	0.629495	0.906188
mmu-miR-664-5p	-1.03036	2.17183e-09	8.97418e-09	-0.215999	0.191711	0.559796
mmu-miR-26b-3p	-0.979364	3.04158e-09	1.2111e-08	-0.329848	0.0359476	0.281161
mmu-miR-511-3p	0.792799	3.0332e-09	1.2111e-08	0.00406791	0.975857	0.989411
mmu-miR-3065-3p	-1.31092	6.33763e-09	2.47847e-08	-0.0271443	0.889924	0.989411
mmu-miR-10a-5p	-0.826773	1.02389e-08	3.9339e-08	0.176801	0.217686	0.595916
mmu-let-7j	-0.831476	1.55923e-08	5.88743e-08	-0.00868278	0.952479	0.989411
mmu-miR-181a-5p	0.848103	1.64723e-08	6.11428e-08	0.184378	0.21659	0.595916
mmu-let-7f-5p	-0.956255	3.44428e-08	1.24409e-07	-0.243771	0.156078	0.542557
mmu-miR-125b-1-3p	-3.23042	3.46527e-08	1.24409e-07	-1.16047	0.00425252	0.0846637
mmu-miR-676-3p	-1.77756	3.55029e-08	1.25406e-07	0.261212	0.293079	0.67952
mmu-miR-99b-5p	-1.20491	6.58933e-08	2.29058e-07	0.348075	0.112835	0.471697
mmu-miR-365-3p	1.96926	6.83163e-08	2.3377e-07	0.635852	0.174789	0.552808
mmu-let-7e-3p	-2.48792	1.03332e-07	3.48148e-07	-0.083817	0.784653	0.989411
mmu-miR-345-3p	1.06318	1.14741e-07	3.80732e-07	0.279063	0.160907	0.550604
mmu-miR-19b-3p	0.72596	1.64206e-07	5.36734e-07	0.112628	0.414327	0.762423
mmu-miR-3065-5p	-0.847378	3.24933e-07	1.04647e-06	-0.0683966	0.660365	0.906188
mmu-miR-212-3p	1.22049	3.40517e-07	1.08077e-06	-0.186207	0.451894	0.796948
mmu-miR-6956-3p	-2.59673	3.75674e-07	1.17532e-06	-0.513215	0.167161	0.552808
mmu-miR-872-5p	-0.648003	8.86383e-07	2.73405e-06	-0.125653	0.333609	0.695812
mmu-miR-30c-5p	-0.624959	1.19489e-06	3.63445e-06	0.0394359	0.757531	0.970171
mmu-miR-132-3p	0.779655	1.44122e-06	4.32366e-06	-0.288358	0.0718164	0.403277
mmu-miR-467e-5p	1.37171	2.87717e-06	8.51487e-06	0.211995	0.49997	0.842258
mmu-miR-24-2-5p	0.780955	3.06964e-06	8.96336e-06	-0.219218	0.18884	0.558865
mmu-miR-1839-3p	0.784835	4.52771e-06	1.3047e-05	0.600241	0.000709492	0.0172643
mmu-miR-28a-5p	-0.693838	4.78936e-06	1.36217e-05	0.163374	0.274161	0.667362
mmu-miR-5114	1.51109	5.97784e-06	1.67839e-05	-0.165308	0.627353	0.906188
mmu-miR-15b-5p	-0.538556	1.31879e-05	3.65588e-05	0.265179	0.030582	0.267898
mmu-miR-126a-3p	-1.56881	3.05614e-05	8.36618e-05	0.161923	0.515987	0.856069
mmu-miR-33-3p	1.2033	3.54936e-05	9.59643e-05	0.242069	0.397738	0.753714
mmu-miR-142a-3p	1.07052	4.78254e-05	0.000127729	-0.308668	0.236465	0.631534
mmu-miR-511-5p	-0.657721	5.61362e-05	0.000148118	-0.00955376	0.952122	0.989411
mmu-miR-29b-3p	1.14737	5.8404e-05	0.000152268	-0.137293	0.637848	0.906188
mmu-miR-486a-5p	0.593539	6.88052e-05	0.000177275	0.0470867	0.750924	0.970171
mmu-miR-5107-5p	0.855674	7.75043e-05	0.000197366	0.909953	0.000102088	0.00447146
mmu-let-7g-5p	-0.501643	8.98661e-05	0.000226215	-0.00875806	0.945311	0.989411
mmu-miR-5107-3p	0.906326	0.000100345	0.000249722	0.902266	0.000225973	0.00706974
mmu-miR-486a-3p	0.577219	0.000103473	0.000254614	0.0340455	0.817956	0.989411
mmu-miR-18a-3p	-0.730313	0.000137045	0.000333477	0.294592	0.103157	0.462732
mmu-miR-6541	1.16006	0.000189732	0.000456607	-0.273337	0.417766	0.762423
mmu-miR-17-3p	-0.669693	0.000270402	0.000643675	-0.0292886	0.868017	0.989411
mmu-miR-33-5p	1.27853	0.000313204	0.000729698	-0.0394214	0.91984	0.989411
mmu-miR-671-5p	1.00973	0.000312989	0.000729698	-0.778492	0.00775745	0.141574
mmu-miR-6236	-2.0921	0.000366114	0.00084399	-0.234542	0.576347	0.876527
mmu-miR-191-5p	0.482637	0.000415559	0.000947993	0.301471	0.0272318	0.260092
mmu-miR-152-3p	0.467198	0.000615004	0.00138851	0.124268	0.357943	0.725828
mmu-miR-212-5p	1.03205	0.000733999	0.00164026	0.00383042	0.991243	0.995633
mmu-miR-1955-5p	-1.67113	0.000831815	0.00184008	0.0104932	0.980891	0.989931
mmu-miR-16-2-3p	-0.740565	0.000934752	0.00204711	0.239168	0.254602	0.648347
mmu-miR-148b-5p	0.49744	0.000979141	0.00212309	-0.090294	0.556847	0.871344
mmu-miR-186-3p	1.1937	0.00133943	0.00287584	0.374234	0.33064	0.695812
mmu-miR-8114	-0.695648	0.0013921	0.00295991	-0.456051	0.0277973	0.260092
mmu-miR-8096	-1.74501	0.00142841	0.0030079	-0.260033	0.54365	0.870414
mmu-miR-16-5p	-0.450481	0.00156145	0.00325674	0.211008	0.137708	0.519968
mmu-let-7c-1-3p	-0.68966	0.00172486	0.00356363	-0.508068	0.0212499	0.246906
mmu-miR-127-3p	-1.76096	0.00228899	0.00468494	0.629061	0.113888	0.471697
mmu-miR-3060-3p	-1.08609	0.00249319	0.00505563	-0.553309	0.0943613	0.459225
mmu-miR-2137	0.950114	0.00257598	0.00517559	-0.280037	0.365357	0.734067
mmu-miR-194-5p	0.519017	0.003088	0.00614793	0.174384	0.273089	0.667362
mmu-miR-342-5p	-0.466495	0.00318402	0.00628198	-0.262027	0.103906	0.462732
mmu-miR-27b-5p	-0.490212	0.00353301	0.00684717	-0.287381	0.0857468	0.426785
mmu-miR-340-5p	0.466282	0.00353236	0.00684717	-0.0654872	0.681421	0.92118
mmu-miR-28a-3p	0.531496	0.00374271	0.00718993	0.463261	0.0093637	0.157742
mmu-miR-330-3p	-0.739186	0.00481734	0.00909481	0.134505	0.544506	0.870414
mmu-miR-345-5p	0.725808	0.00480064	0.00909481	0.226956	0.389874	0.753714
mmu-miR-15b-3p	-0.481591	0.00504693	0.00944681	0.396803	0.0191616	0.246847
mmu-miR-23b-3p	0.372012	0.00596906	0.0110782	-0.0635971	0.637999	0.906188
mmu-miR-5099	-0.438537	0.00612054	0.0112639	-0.0201131	0.899455	0.989411
mmu-let-7g-3p	0.879283	0.00628668	0.0114126	-0.163757	0.645153	0.906188
mmu-miR-139-5p	-1.81841	0.00630558	0.0114126	0.249726	0.515368	0.856069
mmu-miR-702-3p	-1.32116	0.0065426	0.0117445	-0.293239	0.463596	0.803088
mmu-miR-669c-5p	0.931072	0.00752502	0.0133982	0.743233	0.0380769	0.285671
mmu-miR-1934-5p	-1.07747	0.00789052	0.0139357	-0.364737	0.274856	0.667362
mmu-miR-6989-3p	-1.57223	0.00812107	0.0142281	-0.90377	0.0675172	0.389112
mmu-let-7b-5p	-0.351331	0.0103374	0.0179674	-0.0326478	0.81051	0.989411
mmu-miR-30a-3p	0.515125	0.0106102	0.0182963	-0.0258508	0.896652	0.989411
mmu-miR-8112	-0.597042	0.011167	0.019106	-0.231775	0.264284	0.665268
mmu-miR-191-3p	-0.474194	0.0116447	0.0197689	0.0786424	0.656493	0.906188
mmu-miR-574-3p	-0.360002	0.0118357	0.0199387	-0.131461	0.345116	0.711115
mmu-miR-330-5p	-0.437686	0.0123665	0.0206738	-0.433903	0.01222	0.167261
mmu-miR-19a-3p	0.468426	0.012975	0.0215267	-0.0586145	0.756921	0.970171
mmu-miR-190b-5p	1.25787	0.0135704	0.0223452	1.02501	0.0285033	0.260092
mmu-miR-669o-5p	1.05627	0.0158199	0.0258549	0.079635	0.867825	0.989411
mmu-miR-10b-5p	-0.559596	0.0188226	0.0305345	-0.273831	0.207788	0.590982
mmu-miR-3076-3p	-0.803499	0.019624	0.0316004	-0.646997	0.0548455	0.363974
mmu-miR-301a-3p	0.38767	0.0204789	0.0327363	-0.227021	0.174236	0.552808
mmu-miR-7a-5p	0.805341	0.0208422	0.0330757	-0.0616572	0.879563	0.989411
mmu-miR-1843b-5p	0.354772	0.0229947	0.0362291	-0.0300423	0.845729	0.989411
mmu-miR-3066-5p	1.14966	0.0263881	0.0412786	-0.241239	0.602389	0.903144
mmu-miR-6516-5p	-0.654362	0.0304209	0.0472494	-0.114827	0.698744	0.933079
mmu-miR-219c-3p	1.16469	0.0316991	0.0485462	-3.00438	0.000180293	0.00658069
mmu-miR-34a-3p	0.971527	0.0315206	0.0485462	-0.319527	0.52886	0.864331
mmu-miR-20a-5p	0.305854	0.0335746	0.0507092	0.0835108	0.561002	0.871344
mmu-miR-8111	-0.785211	0.0335674	0.0507092	0.341118	0.251583	0.648196
mmu-let-7b-3p	0.363558	0.0345735	0.0518602	0.0162186	0.922466	0.989411
mmu-miR-100-5p	-1.00673	0.0351636	0.0521309	-0.745113	0.039133	0.285671
mmu-miR-195a-5p	-0.707478	0.03523	0.0521309	0.181631	0.554788	0.871344
mmu-miR-6911-3p	-0.701283	0.0366344	0.0538452	0.0105877	0.97095	0.989411
mmu-miR-6960-5p	-0.744829	0.0383227	0.0559511	-0.0546291	0.879625	0.989411
mmu-miR-5122	-1.00296	0.0438784	0.0636382	0.690709	0.0616386	0.378434
mmu-miR-150-3p	-1.89803	0.0504298	0.0726587	1.29818	0.000519635	0.014225
mmu-miR-6988-3p	-0.734369	0.0578656	0.0828273	-0.706136	0.0446859	0.315684
mmu-let-7a-5p	-0.254021	0.0661815	0.093508	0.0119741	0.930917	0.989411
mmu-miR-148b-3p	0.234986	0.0660058	0.093508	0.129407	0.31095	0.687859
mmu-miR-497a-5p	-0.522982	0.0685648	0.0962544	-0.379086	0.143674	0.52441
mmu-miR-27a-3p	0.250217	0.0701912	0.09791	0.0150679	0.913131	0.989411
mmu-miR-203-3p	-0.182241	0.3687	0.420549	0.729539	2.42901e-05	0.00132988
