# Supplementary material for: The IL-4/STAT6 signaling axis establishes a conserved microRNA signature in human and mouse macrophages regulating cell survival via miR-342-3p
Source: Genome Med. 2016 May 31;8:63. doi: 10.1186/s13073-016-0315-y (PMC4886428; doi:10.1186/s13073-016-0315-y)
Supplement: Additional file 10: — List of miR-342-3p mimic-regulated genes in RAW264.7 mouse macrophages. (XLSX 472 kb) [file 13073_2016_315_MOESM10_ESM.xlsx]

## Sheet: mir-342-3p vs. mir-neg._upreg.
Transcript	logFC	statistical t-value	p-value	adj. P-value	Description	EntrezID
NM_031376	0.205975	2.641	0.02503	0.09791	phosphoinositide-3-kinase adaptor protein 1	83490
NM_007506	0.209958	2.72	0.02188	0.09135	ATP synthase, H+ transporting, mitochondrial F0 complex, subunit c1 (subunit 9)	11951
NM_016699	0.210235	2.67	0.0238	0.09553	exosome component 10	50912
NM_008714	0.210889	2.679	0.02344	0.09488	Notch gene homolog 1 (Drosophila)	18128
NM_025891	0.211652	2.674	0.02365	0.09524	SWI/SNF related, matrix associated, actin dependent regulator of chromatin, subfamily d, member 3 | chondroitin polymerizing factor 2	66993100910
NM_001033251	0.211997	2.669	0.02385	0.09561	G protein-coupled receptor 174	213439
XM_884359	0.212409	2.638	0.02513	0.09803	predicted gene 12538	619973
NM_172397	0.215067	2.746	0.02093	0.08944	LIM domain containing 2 | SWI/SNF related, matrix associated, actin dependent regulator of chromatin, subfamily d, member 2	6780383796
NM_177391	0.215283	2.723	0.02176	0.09109	family with sequence similarity 109, member B	338368
NM_001039114	0.216197	2.661	0.02417	0.09621	acyl-CoA synthetase bubblegum family member 2	328845
ENSMUST00000035501	0.216333	2.618	0.02603	0.09997	lipoxygenase homology domains 1	240411
NM_001037916	0.217435	2.63	0.0255	0.09873	coiled-coil domain containing 17 | RIKEN cDNA C530005A16 gene	622665654318
NM_007793	0.217786	2.727	0.02161	0.09082	cystatin B	13014
NM_001142918	0.217902	2.735	0.02131	0.09016	transcription factor 7-like 2, T-cell specific, HMG-box	21416
NM_176902	0.218278	2.73	0.02149	0.09052	family with sequence similarity 100, member B | 1110014K08Rik pseudogene	319370664849
NM_001008550	0.218419	2.635	0.02528	0.09835	zinc finger, FYVE domain containing 26	211978
NM_007543	0.218442	2.683	0.0233	0.09455	carcinoembryonic antigen-related cell adhesion molecule 2	26367
NM_010228	0.218669	2.769	0.02011	0.0876	FMS-like tyrosine kinase 1	14254
NM_011894	0.218792	2.742	0.02107	0.08967	SH3-domain binding protein 5 (BTK-associated)	24056
NM_011804	0.218895	2.659	0.02428	0.09638	cellular repressor of E1A-stimulated genes 1	433375
NM_008606	0.219032	2.65	0.02466	0.09711	matrix metallopeptidase 11	17385
NM_015803	0.219609	2.74	0.02112	0.08974	ATPase, aminophospholipid transporter-like, class I, type 8A, member 2	50769
NM_001081030	0.220288	2.62	0.02592	0.0997	SET binding factor 1	77980
NM_008002	0.22051	2.636	0.02525	0.09831	fibroblast growth factor 10	14165
NM_022428	0.220909	2.692	0.02295	0.09364	Iroquois related homeobox 6 (Drosophila)	64379
BC141057	0.221957	2.634	0.02534	0.09848	forkhead box E3	30923
NM_178890	0.222216	2.735	0.02132	0.09016	ankyrin repeat and BTB (POZ) domain containing 2	99382
NM_134100	0.222756	2.743	0.02103	0.08964	major facilitator superfamily domain containing 5	106073
NM_001081160	0.222882	2.827	0.01824	0.08335	MAM domain containing glycosylphosphatidylinositol anchor 1	74762
NM_183106	0.223112	2.651	0.02459	0.097	tetratricopeptide repeat domain 17 | RIKEN cDNA 2810002D19 gene	7456966457
NM_001037221	0.223333	2.658	0.02433	0.09644	sterile alpha motif domain containing 4	74480
NM_008409	0.223821	2.72	0.02187	0.09132	integral membrane protein 2A	16431
ENSMUST00000099185	0.223829	2.628	0.02557	0.09884
NM_153398	0.223936	2.753	0.02066	0.08888	zinc finger and BTB domain containing 24	268294
NM_001130525	0.22409	2.724	0.02171	0.09102	leucine zipper, putative tumor suppressor 2	226154
NM_009472	0.224145	2.644	0.02488	0.09758	unc-5 homolog C (C. elegans)	22253
NM_175256	0.224399	2.686	0.02319	0.09426	HEG homolog 1 (zebrafish)	77446
NM_023324	0.224431	2.724	0.02174	0.09103	pellino 1	67245
NM_028908	0.224873	2.642	0.025	0.09785	RIKEN cDNA 4933403G14 gene	74393
NM_001081260	0.22497	2.665	0.02402	0.09605	tankyrase 1 binding protein 1	228140
BC060267	0.22529	2.655	0.02442	0.09667		212516
NM_020333	0.225647	2.855	0.01739	0.08123	solute carrier family 12, member 5	57138
ENSMUST00000099551	0.225658	2.717	0.022	0.09163	RIKEN cDNA 5430417L22 gene	100043272
NM_153193	0.22594	2.661	0.02417	0.09621	hydroxy-delta-5-steroid dehydrogenase, 3 beta- and steroid delta-isomerase 2	15493
NM_027315	0.22645	2.878	0.0167	0.07948	ubiquitin-conjugating enzyme E2Q (putative) 1	70093
NM_201367	0.226528	2.689	0.02305	0.09386	G protein-coupled receptor 176	381413
ENSMUST00000106445	0.226637	2.691	0.02299	0.0937	BTB (POZ) domain containing 19	78611
NM_001025106	0.228315	2.723	0.02177	0.09109	transmembrane protein 201	230917
NM_021878	0.228589	2.671	0.02379	0.09553	jumonji, AT rich interactive domain 2	16468
NM_001146307	0.2287	2.622	0.02584	0.09948	chloride channel Ka	12733
NM_011385	0.228723	2.799	0.01911	0.085	ski sarcoma viral oncogene homolog (avian)	20481
NM_019990	0.228778	2.648	0.02474	0.09729	START domain containing 10	56018
NM_010781	0.22898	2.641	0.02504	0.09791	tryptase beta 2	17229
NM_172851	0.229507	2.631	0.02544	0.09862	contactin associated protein-like 5B	241175
NM_145589	0.229587	2.762	0.02036	0.08823	proline rich 14	233895
NM_177580	0.230095	2.671	0.02378	0.09553	BAI1-associated protein 2-like 2	207495
NM_177632	0.230354	2.681	0.02336	0.09469	family with sequence similarity 43, member A	224093
NM_026169	0.230543	2.778	0.01982	0.08687	FERM domain containing 8 | predicted gene 9783	6745769595
NM_009573	0.230671	2.655	0.02443	0.09669	zinc finger protein of the cerebellum 1	22771
ENSMUST00000096033	0.230716	2.767	0.02018	0.08773	RIKEN cDNA 9130011E15 gene | RIKEN cDNA 4930505N22 gene	71617100174921
NM_025557	0.231016	2.809	0.0188	0.08433	Purkinje cell protein 4-like 1	66425
NM_146244	0.232014	2.666	0.02398	0.09593	ribosomal protein S6 kinase-like 1	238323
NM_001081171	0.232119	2.643	0.02493	0.09771	laminin, alpha 5	16776
NM_175485	0.232292	2.771	0.02004	0.08737	protogenin homolog (Gallus gallus)	235472
NM_001010836	0.232391	2.998	0.01363	0.07232	protein phosphatase 1, regulatory (inhibitor) subunit 13 like	333654
NM_011986	0.232846	2.664	0.02405	0.09607	neurochondrin	26562
NM_177572	0.232852	2.642	0.02497	0.09779	ribosomal modification protein rimK-like family member A	194237
NM_172770	0.232953	2.83	0.01815	0.08315	tetratricopeptide repeat domain 12	235330
ENSMUST00000046897	0.232999	2.787	0.0195	0.08598	tripartite motif-containing 14	74735
NM_007765	0.233025	2.734	0.02134	0.09024	collapsin response mediator protein 1	12933
NM_029841	0.233215	2.646	0.02482	0.09747	RIKEN cDNA 2510039O18 gene	77034
NM_009928	0.233275	2.621	0.02589	0.09963	collagen, type XV, alpha 1	12819
NM_010248	0.233326	2.751	0.02076	0.08909	growth factor receptor bound protein 2-associated protein 2	14389
NM_018741	0.233408	2.63	0.02551	0.09873	insulin-like growth factor binding protein-like 1	75426
NM_054054	0.233676	2.628	0.0256	0.09884	bromodomain, testis-specific	114642
NM_024179	0.233961	2.678	0.02348	0.09495	RIKEN cDNA 1700086O06 gene | RIKEN cDNA 0610009O20 gene	7351666839
NM_023536	0.234228	2.906	0.01594	0.07776	MRT4, mRNA turnover 4, homolog (S. cerevisiae)	69902
NM_011908	0.23453	2.675	0.02363	0.09522	ubiquitin-like 3	24109
NM_001025312	0.234708	2.815	0.0186	0.08397	DNA cross-link repair 1B, PSO2 homolog (S. cerevisiae)	140917
NM_007663	0.234808	2.806	0.01889	0.08458	cadherin 16	12556
NM_001039558	0.235048	2.792	0.01935	0.0856	cDNA sequence BC049715 | RIKEN cDNA C030030A07 gene	320135654818
NM_030260	0.235087	2.633	0.02538	0.09854	ZXD family zinc finger C	80292
NM_029090	0.235625	2.692	0.02292	0.0936	RIKEN cDNA 1700037C18 gene | N-acetyltransferase 15 (GCN5-related, putative)	7326174763
NM_026150	0.2357	2.65	0.02465	0.09711	RIKEN cDNA 4921536K21 gene	67430
NM_001100461	0.235703	2.675	0.02361	0.09519	paraneoplastic antigen family 5	385377
NM_009366	0.236063	2.835	0.01798	0.08285	TSC22 domain family, member 1	21807
NM_144939	0.236118	2.709	0.02229	0.09244	fibroblast growth factor receptor substrate 3	107971
NM_008276	0.236376	2.821	0.01842	0.08368	homeobox D8	15437
NM_001039079	0.236487	2.759	0.02047	0.08849	protein kinase C, zeta	18762
NM_020021	0.236595	2.861	0.0172	0.08083	Moloney sarcoma oncogene	17451
NM_001142727	0.236631	2.803	0.01898	0.0847	RIKEN cDNA 1110065P20 gene	68920
NM_010808	0.236747	2.804	0.01896	0.08466	matrix metallopeptidase 24	17391
NM_001033176	0.23677	2.818	0.01851	0.08389	RIKEN cDNA 1700039E15 gene	76713
NM_175145	0.236862	2.632	0.02542	0.09862	transmembrane protein 127	69470
NM_033610	0.236963	2.736	0.0213	0.09016	synuclein, beta	104069
NM_173779	0.23698	2.65	0.02464	0.0971	ankyrin repeat domain 58	245381
NM_030127	0.237145	2.762	0.02037	0.08826	HtrA serine peptidase 3	78558
NM_145459	0.237556	2.987	0.01389	0.07279	zinc finger protein 503	218820
NM_001146024	0.237657	2.695	0.02283	0.09348	zinc finger protein 444	72667
NM_008943	0.237786	3.096	0.01154	0.06611	presenilin 1	19164
NM_177693	0.237797	2.628	0.0256	0.09884	lens intrinsic membrane protein 2	233187
NM_009059	0.237921	2.805	0.01894	0.08466	ral guanine nucleotide dissociation stimulator-like 2	19732
NM_019733	0.238108	2.843	0.01775	0.08221	RNA binding protein gene with multiple splicing	19663
ENSMUST00000077142	0.238116	2.99	0.01382	0.07269	RIKEN cDNA C230062I16 gene	625421
NM_001024952	0.238157	2.992	0.01377	0.07264	RING CCCH (C3H) domains 1	381305
NM_008171	0.238264	2.816	0.01859	0.08397	glutamate receptor, ionotropic, NMDA2B (epsilon 2)	14812
NM_182809	0.238593	2.707	0.02235	0.09259	neurotrophic tyrosine kinase, receptor, type 3	18213
NM_030178	0.238688	2.745	0.02095	0.08944	bromodomain and PHD finger containing, 1	78783
NM_175632	0.238799	2.62	0.02595	0.09977	osteoclast associated receptor	232790
NM_023455	0.238871	2.832	0.01806	0.083	N-acetyltransferase 8 (GCN5-related, putative)	68396
NM_024499	0.238881	2.73	0.0215	0.09055	small glutamine-rich tetratricopeptide repeat (TPR)-containing, alpha	52551
NM_013927	0.239	2.752	0.02069	0.08893	cyclic nucleotide gated channel beta 3	30952
NM_018781	0.239025	2.659	0.02428	0.09638	early growth response 3	13655
NM_013729	0.239265	2.658	0.02433	0.09644	Mix1 homeobox-like 1 (Xenopus laevis)	27217
NM_175116	0.239815	2.7	0.02262	0.09315	lysophosphatidic acid receptor 6	67168
NM_008889	0.240112	2.803	0.01898	0.0847	protein phosphatase 1, regulatory (inhibitor) subunit 14B	18938
NM_001098171	0.240128	2.818	0.0185	0.08385	protocadherin 10	18526
ENSMUST00000101030	0.240526	2.971	0.01427	0.07385	RIKEN cDNA 2900097C17 gene | predicted gene 7292	347740640370
NM_010127	0.240539	2.734	0.02135	0.09025	POU domain, class 6, transcription factor 1	19009
NM_001005475	0.240709	2.93	0.0153	0.0763	IQ motif and Sec7 domain 2	245666
NM_172382	0.240853	2.824	0.01831	0.08347	lysine (K)-specific demethylase 4A	230674
NM_028868	0.240904	2.709	0.02229	0.09244	CXXC finger 1 (PHD domain)	74322
NM_001044741	0.240909	2.934	0.0152	0.07596	calcium channel, voltage-dependent, beta 3 subunit	12297
NM_010947	0.240949	2.75	0.02078	0.08913	netrin 3 | RIKEN cDNA 1600002H07 gene | cDNA sequence BC028777	1.82097e+18
NM_001081389	0.241051	2.826	0.01827	0.08344	NLR family, pyrin domain containing 6	101613
NM_145940	0.241071	2.662	0.02413	0.09621	WD repeat domain, phosphoinositide interacting 1	52639
NM_145520	0.241534	2.638	0.02517	0.09812	TruB pseudouridine (psi) synthase homolog 2 (E. coli) | coenzyme Q4 homolog (yeast)	227682227683
NM_011643	0.241618	2.79	0.01942	0.08584	transient receptor potential cation channel, subfamily C, member 1	22063
ENSMUST00000108428	0.241684	2.731	0.02146	0.09051	ribosomal protein S19	20085
NM_007662	0.241854	2.725	0.0217	0.09098	cadherin 15	12555
NM_080727	0.241924	2.723	0.02177	0.09109	transmembrane protease, serine 3	140765
AK089475	0.242032	2.904	0.01599	0.07794	mitochondrial rRNA methyltransferase 1 homolog (S. cerevisiae)	217038
NM_027184	0.242052	2.915	0.01569	0.07725	inositol polyphosphate multikinase	69718
NM_013697	0.242265	2.651	0.02459	0.097	transthyretin	22139
ENSMUST00000050395	0.242439	2.667	0.02396	0.09592	RIKEN cDNA 1700040F17 gene	73334
NM_175311	0.243064	2.834	0.01801	0.08285	zinc finger protein 513	101023
NM_028150	0.243072	2.618	0.026	0.09991	suppressor of Ty 7 (S. cerevisiae)-like	72195
NM_009887	0.243087	2.664	0.02407	0.0961	cerberus 1 homolog (Xenopus laevis)	12622
BC062099	0.243315	2.703	0.02251	0.09292	solute carrier family 12, member 6	107723
NM_028325	0.243351	2.786	0.01956	0.08613	zinc finger, CCHC domain containing 12	72693
NM_178874	0.243413	2.815	0.01862	0.08397	transmembrane and coiled-coil domains 2	68875
NM_175191	0.243584	2.639	0.02512	0.09802	G protein-coupled receptor 22	73010
NM_145628	0.24405	2.685	0.02323	0.09429	ubiquitin specific peptidase 11	236733
NM_001122685	0.244206	2.766	0.02021	0.08775	rhomboid domain containing 1	76867
NM_008987	0.244495	2.756	0.02058	0.0887	pentraxin related gene	19288
NM_023249	0.244757	3.069	0.01209	0.06791	yippee-like 1 (Drosophila)	106369
NM_001122993	0.244886	2.874	0.01682	0.07981	UDP-Gal:betaGlcNAc beta 1,3-galactosyltransferase, polypeptide 5	93961
NM_172132	0.244945	2.911	0.0158	0.07745	lysine (K)-specific demethylase 4B	193796
NM_011786	0.245112	2.767	0.0202	0.08773	arachidonate lipoxygenase 3	23801
NM_012007	0.245296	2.762	0.02036	0.08824	cathepsin J	26898
ENSMUST00000112110	0.245301	2.658	0.0243	0.09643	RIKEN cDNA 4930431A04 gene	100043861
NM_177546	0.245327	2.655	0.02444	0.09669	phosphate cytidylyltransferase 1, choline, beta isoform	236899
NM_026571	0.245442	2.676	0.02358	0.09517	lipoma HMGIC fusion partner-like 5	328789
ENSMUST00000042009	0.245473	2.911	0.0158	0.07745	discs, large homolog 5 (Drosophila)	71228
NM_001109757	0.245482	2.735	0.0213	0.09016	ATPase, Cu++ transporting, alpha polypeptide	11977
NM_176959	0.245515	2.627	0.02562	0.09886	F-box and leucine-rich repeat protein 7	448987
NM_029348	0.245528	2.788	0.01946	0.08594	zinc finger and BTB domain containing 4	75580
XM_908231	0.245535	3.063	0.01221	0.06824	leucine rich repeat containing 51	69358
ENSMUST00000054825	0.245617	2.952	0.01475	0.07462	retinoic acid receptor responder (tazarotene induced) 1	109222
NM_008011	0.245617	2.782	0.01968	0.08649	fibroblast growth factor receptor 4	14186
NM_008378	0.2457	2.765	0.02024	0.0878	imprinted and ancient	16210
NM_001081027	0.245729	2.627	0.02562	0.09886	potassium channel, subfamily T, member 2	240776
NM_001040111	0.245876	2.77	0.02007	0.0875	ArfGAP with RhoGAP domain, ankyrin repeat and PH domain 1	69710
ENSMUST00000030443	0.245917	2.81	0.01877	0.08429	patched homolog 2	19207
ENSMUST00000098457	0.245961	2.963	0.01448	0.07408	microtubule associated monoxygenase, calponin and LIM domain containing 3	194401
AK010113	0.246113	2.82	0.01846	0.08372	RIKEN cDNA 2310068J16 gene	70281
NM_001034865	0.246167	2.63	0.0255	0.09873	NIMA (never in mitosis gene a)- related kinase 10	238944
ENSMUST00000066003	0.246201	2.693	0.02291	0.09358	trans-acting transcription factor 3	20687
AK132123	0.246313	2.633	0.02539	0.09854	RIKEN cDNA 3110082J24 gene	433868
NM_175681	0.246336	2.747	0.0209	0.08936	glucagon-like peptide 2 receptor	93896
NM_027568	0.246339	2.696	0.02279	0.09345	keratin associated protein 31-1	70831
NM_026955	0.246515	2.767	0.02018	0.08773	RIKEN cDNA 2200002K05 gene	69137
NM_001081206	0.246635	2.651	0.02461	0.09705	diacylglycerol kinase, iota	320127
NM_030224	0.246794	2.681	0.02337	0.09469	fibronectin type III domain containing 8	78919
NM_080454	0.24686	2.886	0.0165	0.07895	gap junction protein, gamma 2	118454
NM_001110253	0.246872	3.148	0.01058	0.06321	FYVE and coiled-coil domain containing 1	17281
NM_139134	0.247095	2.634	0.02532	0.09842	chondrolectin	246048
NM_025778	0.247109	3.021	0.0131	0.07065	BCL2-like 14 (apoptosis facilitator)	66813
NM_015789	0.24713	2.927	0.01538	0.07658	dickkopf-like 1	50722
NM_146203	0.247184	2.855	0.01738	0.08122	zinc finger protein 764	233893
NM_018761	0.247506	3.048	0.01253	0.0691	catenin (cadherin associated protein), alpha-like 1	54366
NM_031189	0.247592	2.741	0.02109	0.08967	myogenin	17928
NM_010820	0.24768	2.773	0.02	0.08725	multiple PDZ domain protein	17475
NM_009521	0.247779	2.736	0.02128	0.09014	wingless-related MMTV integration site 3	22415
NM_172524	0.248016	2.954	0.01469	0.07444	NIPA-like domain containing 4	214112
NM_028860	0.248052	3.147	0.01059	0.06322	myotubularin related protein 3	74302
NM_174870	0.248078	2.684	0.02325	0.09434	solute carrier family 26 (sulfate transporter), member 1 | iduronidase, alpha-L-	23158315932
NM_172856	0.248246	2.938	0.01509	0.07556	LAG1 homolog, ceramide synthase 6	241447
NM_029469	0.248249	2.675	0.0236	0.09518	goosecoid homebox 2	195333
NM_001081355	0.248381	3.118	0.01114	0.06496	PR domain containing 2, with ZNF domain	110593
NM_026080	0.248522	2.69	0.02303	0.09382	mitochondrial ribosomal protein S24	64660
NM_001082532	0.248554	3.116	0.01116	0.06505	phosphatidylinositol glycan anchor biosynthesis, class Y-like	66268
NM_172300	0.248563	3.046	0.01256	0.0691	ubiquitin-conjugating enzyme E2Z (putative)	268470
NM_013806	0.248598	3.024	0.01305	0.07045	ATP-binding cassette, sub-family C (CFTR/MRP), member 2	12780
NM_001011874	0.248649	2.848	0.01759	0.08175	X Kell blood group precursor related family member 4	497097
NM_016695	0.248743	2.724	0.02173	0.09103	membrane protein, palmitoylated 2 (MAGUK p55 subfamily member 2)	50997
NM_172948	0.248788	2.957	0.01461	0.07424	mannoside acetylglucosaminyltransferase 5, isoenzyme B	268510
NM_144816	0.248837	2.938	0.0151	0.07562	rhomboid, veinlet-like 1 (Drosophila)	214951
NM_028788	0.2491	2.944	0.01494	0.07504	RIKEN cDNA 1300002K09 gene	74152
NM_181543	0.249227	2.917	0.01563	0.07713	G protein-coupled receptor 151	240239
ENSMUST00000100107	0.249296	2.962	0.0145	0.07412		53960
NM_134058	0.249334	3.006	0.01344	0.07178	pelota homolog (Drosophila)	105083
ENSMUST00000082220	0.249352	2.637	0.0252	0.09821	olfactory receptor 313	258529
ENSMUST00000026828	0.249386	2.731	0.02148	0.09052	family with sequence similarity 195, member A	68241
NM_134437	0.24953	3.084	0.0118	0.06684	interleukin 17 receptor D	171463
NM_010472	0.249554	3.258	0.008796	0.05727	ArfGAP with FG repeats 1	15463
NM_001039678	0.249555	2.807	0.01885	0.0845	parahox cluster neighbor	231903
ENSMUST00000067049	0.249571	3.036	0.01279	0.0698	glycerol phosphate dehydrogenase 2, mitochondrial	14571
NM_009204	0.249608	2.917	0.01565	0.07713	solute carrier family 2 (facilitated glucose transporter), member 4	20528
NM_026648	0.249691	2.817	0.01854	0.08393	leucine rich repeat containing 50 | TATA box binding protein (Tbp)-associated factor, RNA polymerase I, C	6827021341
NM_011662	0.249859	3.112	0.01125	0.06522	TYRO protein tyrosine kinase binding protein	22177
NM_008725	0.249935	3.052	0.01244	0.06884	natriuretic peptide type A	230899
NM_173868	0.249965	2.815	0.01862	0.08397	suppression of tumorigenicity 18	240690
NM_001159696	0.250142	2.995	0.01371	0.07251	transcription factor AP-2, gamma	21420
NM_023370	0.250244	2.631	0.02545	0.09862	cadherin 23 (otocadherin)	22295
NM_199422	0.250519	3.068	0.01212	0.06798	S100 calcium binding protein A7A	381493
NM_001007577	0.25052	2.83	0.01813	0.08315	transcription elongation factor A (SII) N-terminal and central domain containing	245695
NM_001083880	0.250547	2.801	0.01904	0.08492	RIKEN cDNA 1600012H06 gene	67912
NM_021604	0.250645	2.662	0.02416	0.09621	agrin	11603
ENSMUST00000101349	0.250851	2.82	0.01846	0.08372	predicted gene 10457	100038476
NM_001110204	0.25096	2.857	0.01733	0.08108	activin A receptor, type 1	11477
NM_013705	0.251129	2.786	0.01955	0.08612	zinc finger protein 30	22693
NM_172900	0.251217	2.64	0.02505	0.09792	sialic acid binding Ig-like lectin G	243958
NM_138944	0.251364	2.804	0.01896	0.08466	POU domain, class 4, transcription factor 2	18997
NM_016754	0.251626	2.688	0.02312	0.09401	myosin light chain, phosphorylatable, fast skeletal muscle	17907
NM_001029936	0.251645	2.866	0.01705	0.08046	sperm antigen with calponin homology and coiled-coil domains 1	432572
XM_904281	0.251774	2.735	0.02131	0.09016	RIKEN cDNA 4931408A02 gene	70967
NM_025944	0.252185	2.976	0.01416	0.07359	RIKEN cDNA 2810432L12 gene	67063
XM_887910	0.252265	2.706	0.02239	0.09264	cullin 1	26965
NM_025529	0.252303	2.781	0.0197	0.08656	nudix (nucleoside diphosphate linked moiety X)-type motif 8	66387
NM_009208	0.252429	3.096	0.01155	0.06612	solute carrier family 4 (anion exchanger), member 3	20536
NM_147220	0.252465	2.796	0.01921	0.08524	ATP-binding cassette, sub-family A (ABC1), member 9	217262
NM_146260	0.252604	2.767	0.02019	0.08773	transmembrane inner ear	20776
NM_001113330	0.252649	2.628	0.02559	0.09884	cone-rod homeobox containing gene	12951
NM_172877	0.252724	2.832	0.01808	0.083	PRAME family member 8	242736
NM_027770	0.252773	2.645	0.02484	0.09749	collagen, type XXIV, alpha 1	71355
NM_177267	0.252855	2.664	0.02405	0.09607	DDB1 and CUL4 associated factor 5	320808
NM_145426	0.253076	3.166	0.01027	0.0624	microfibrillar-associated protein 3	216760
NM_133350	0.253111	2.834	0.01801	0.08285	microtubule-associated protein, RP/EB family, member 3	100732
ENSMUST00000028386	0.253193	2.842	0.01778	0.08232	NCK-associated protein 1	50884
NM_008881	0.253215	2.825	0.01828	0.08344	plexin A1	18844
NM_175276	0.253231	2.635	0.02526	0.09832	formin homology 2 domain containing 3	225288
NM_138681	0.253577	2.758	0.0205	0.08853	breast carcinoma amplified sequence 3	192197
NM_025575	0.253591	2.988	0.01386	0.07273	SYS1 Golgi-localized integral membrane protein homolog (S. cerevisiae)	66460
NM_028922	0.253631	2.737	0.02124	0.09	phosphatidic acid phosphatase type 2 domain containing 2 | RIKEN cDNA 4430402I18 gene	74411381218
AK155102	0.25388	2.662	0.02415	0.09621	RIKEN cDNA F630201L12 gene	100038369
NM_001146217	0.253928	2.816	0.01856	0.08396	SPARC related modular calcium binding 1	64075
NM_013785	0.254056	2.722	0.0218	0.09115	inositol hexaphosphate kinase 1	27399
NM_001083927	0.254139	2.881	0.01662	0.07917	transducin-like enhancer of split 3, homolog of Drosophila E(spl)	21887
NM_010217	0.254182	2.699	0.02268	0.09326	connective tissue growth factor	14219
NM_153133	0.25421	2.977	0.01412	0.07348	retinol dehydrogenase 9	103142
BC141262	0.254214	2.74	0.02114	0.08977	synaptotagmin XIV	329324
NM_144525	0.254532	3.149	0.01057	0.06321	transmembrane protein 214	68796
NM_001145955	0.254698	2.785	0.01959	0.08625	phosphatidylinositol glycan anchor biosynthesis, class V	230801
NM_026825	0.254758	2.705	0.02245	0.0928	leucine rich repeat containing 16A	68732
NM_027159	0.254992	2.904	0.016	0.07794	coiled-coil domain containing 115	69668
NM_011027	0.255116	2.904	0.01599	0.07794	purinergic receptor P2X, ligand-gated ion channel, 7	18439
NM_001145552	0.255208	3.227	0.009258	0.05882	myocyte enhancer factor 2B | RIKEN cDNA 2310045N01 gene	1725972368
NM_001033542	0.25549	2.799	0.0191	0.085	solute carrier family 47, member 2	380701
NM_001081382	0.255678	2.669	0.02388	0.09567	zinc finger protein 777	72306
NM_026972	0.255751	2.82	0.01844	0.08369	CD209b antigen	69165
NM_001081275	0.25578	3.14	0.01073	0.0637	RIKEN cDNA 1700009P17 gene	75472
NM_011483	0.255982	3.154	0.01047	0.06312	zinc and ring finger 4	20834
NM_177370	0.256005	2.739	0.02116	0.08983	rhomboid domain containing 3	279766
NM_015733	0.256034	2.918	0.01561	0.07713	caspase 9	12371
NM_001134791	0.256096	2.886	0.01647	0.07887	oxysterol binding protein-like 9	100273
NM_001122830	0.256172	2.852	0.01747	0.08143	kelch-like 26 (Drosophila)	234378
NM_019483	0.256188	2.825	0.01828	0.08345	MAD homolog 9 (Drosophila)	55994
NM_144811	0.25637	2.837	0.01791	0.08268	chromobox homolog 7	52609
NM_178080	0.256383	3.23	0.009214	0.05868	phosphodiesterase 4D interacting protein (myomegalin)	83679
NM_001122948	0.256389	2.852	0.01747	0.08143	transcription factor AP-2, alpha	21418
NM_172457	0.25648	2.89	0.01636	0.07854	MOB1, Mps One Binder kinase activator-like 2A (yeast)	208228
NM_001135093	0.256786	3.287	0.008373	0.0558	Kruppel-like factor 14	619665
NM_175649	0.25695	2.652	0.02457	0.09698	tumor necrosis factor receptor superfamily, member 26	244237
NM_008748	0.256962	2.832	0.01808	0.083	dual specificity phosphatase 8	18218
NM_178743	0.257079	3.084	0.01178	0.06684	solute carrier family 26, member 11	268512
NM_133859	0.257096	2.775	0.01992	0.08707	olfactomedin-like 3	99543
NM_011165	0.257124	3.17	0.0102	0.06209	prolactin family 4, subfamily a, member 1	19110
NM_027013	0.257207	2.902	0.01604	0.07795	sodium channel modifier 1	69269
NM_001134399	0.257234	2.698	0.02269	0.09326	multiple EGF-like-domains 11	214058
NM_176999	0.257257	2.708	0.02233	0.09252	ATPase, class V, type 10B	319767
NM_008118	0.257264	2.643	0.02495	0.09778	gastric intrinsic factor	14603
NM_016720	0.25739	3.053	0.01242	0.06883	neuraminidase 3	50877
NM_007881	0.257712	3.186	0.009921	0.06124	atrophin 1 | U7 small nuclear RNA	1349819866
NM_026791	0.257815	2.971	0.01428	0.07386	F-box and WD-40 domain protein 9	68628
NM_001102565	0.257846	3.041	0.01267	0.06941	alkB, alkylation repair homolog 1 (E. coli) | neural regeneration protein	211064654309
NM_001039045	0.257876	3.131	0.01088	0.06419	phosphatidylinositol glycan anchor biosynthesis, class C	67292
NM_009462	0.257933	2.969	0.01432	0.07389	ubiquitin specific peptidase 10	22224
NM_025734	0.257961	2.865	0.0171	0.08056	potassium voltage-gated channel, subfamily G, member 4	66733
ENSMUST00000040860	0.257988	2.814	0.01862	0.08397	proteasome (prosome, macropain) subunit, alpha type, 8	73677
NM_015754	0.258255	2.823	0.01834	0.08349	retinoblastoma binding protein 9	26450
NM_144819	0.258265	3.09	0.01167	0.06647	coiled-coil domain containing 92	215707
ENSMUST00000076136	0.258299	2.846	0.01766	0.08195	folliculin interacting protein 2	329679
NM_172448	0.258316	2.955	0.01466	0.07437	ring finger protein 43	207742
NM_009435	0.258354	2.814	0.01865	0.08401	testis-specific serine kinase 1	22114
NM_028746	0.258373	2.818	0.01851	0.08389	solute carrier family 7, (cationic amino acid transporter, y+ system) member 13	74087
NM_018871	0.25841	3.203	0.009646	0.06027	tyrosine 3-monooxygenase/tryptophan 5-monooxygenase activation protein, gamma polypeptide	22628
ENSMUST00000066416	0.258414	2.661	0.0242	0.09623	defensin beta 38	360212
NM_011746	0.258415	2.948	0.01483	0.07472	makorin, ring finger protein, 3	22652
NM_172566	0.258579	2.815	0.01861	0.08397	RUN domain containing 1	217201
NM_001115087	0.258581	2.852	0.01746	0.08141	Fanconi anemia, complementation group F | growth arrest specific 2	10004060814453
NM_033565	0.258631	2.732	0.02142	0.09046	AF4/FMR2 family, member 4	93736
NM_001042752	0.258654	2.805	0.01892	0.08466	neogenin	18007
NM_025699	0.258883	2.676	0.02359	0.09518	RIKEN cDNA 3230401D17 gene	66680
NM_172961	0.258911	2.827	0.01824	0.08335	4-aminobutyrate aminotransferase	268860
NM_017392	0.258922	2.695	0.02284	0.09348	cadherin, EGF LAG seven-pass G-type receptor 2 (flamingo homolog, Drosophila)	53883
NM_146007	0.258958	2.958	0.01459	0.07424	collagen, type VI, alpha 2	12834
NM_001033164	0.258962	3.052	0.01245	0.06884	RIKEN cDNA 2510002D24 gene	72307
NM_001081155	0.259071	2.649	0.0247	0.09725	Rap1 GTPase-activating protein	110351
NM_013681	0.259106	2.658	0.02431	0.09643	synapsin II	20965
NM_144936	0.259107	2.911	0.01579	0.07745	transmembrane protein 45b	235135
NM_008429	0.259186	2.968	0.01435	0.07394	potassium inwardly-rectifying channel, subfamily J, member 9	16524
NM_010661	0.259247	2.75	0.02079	0.08913	keratin 12	268482
NM_001003815	0.259309	3.109	0.01129	0.06541	erythrocyte protein band 4.1-like 1	13821
NM_026415	0.259311	2.671	0.02379	0.09553	RIKEN cDNA 2310002J15 gene	67859
NM_001039089	0.259312	3.15	0.01054	0.0632	sel-1 suppressor of lin-12-like (C. elegans)	20338
NM_011380	0.259331	2.882	0.01661	0.07914	sine oculis-related homeobox 2 homolog (Drosophila)	20472
NM_019493	0.259388	2.652	0.02454	0.09691	B-cell translocation gene 4	56057
NM_176933	0.25945	2.992	0.01378	0.07264	dual specificity phosphatase 4	319520
NM_194059	0.259584	2.727	0.0216	0.09082	nanos homolog 3 (Drosophila)	244551
NM_010445	0.259627	2.795	0.01926	0.0854	H6 homeobox 1	15371
NM_173862	0.259628	2.744	0.02099	0.08954	family with sequence similarity 83, member A	239463
NM_001025608	0.259663	2.986	0.01392	0.07285	DNA segment, Chr 4, ERATO Doi 22, expressed	213491
NM_001145970	0.259819	2.838	0.0179	0.08268	microtubule-associated protein 7 domain containing 1	245877
ENSMUST00000024761	0.259823	2.893	0.01629	0.07839	F-box and leucine-rich repeat protein 17	50758
NM_010907	0.259849	2.859	0.01725	0.08091	nuclear factor of kappa light polypeptide gene enhancer in B-cells inhibitor, alpha	18035
NM_001081227	0.260038	2.723	0.02178	0.09109	RIKEN cDNA 6330403A02 gene	381310
NM_175366	0.260083	2.998	0.01363	0.07233	mex3 homolog B (C. elegans)	108797
ENSMUST00000058135	0.260349	3.068	0.0121	0.06794	predicted gene 527	217648
NM_009363	0.260439	2.693	0.02288	0.09354	trefoil factor 2 (spasmolytic protein 1)	21785
NM_013475	0.260446	3.036	0.01278	0.0698	apolipoprotein H	11818
NM_026198	0.26056	3.107	0.01133	0.06553	transmembrane protein 167B	67495
NM_011479	0.260616	3.153	0.0105	0.06314	serine palmitoyltransferase, long chain base subunit 2	20773
NM_020578	0.260626	2.87	0.01694	0.08017	EH-domain containing 3	57440
NM_172683	0.260628	2.859	0.01727	0.08098	pogo transposable element with ZNF domain	229584
NM_019517	0.260718	2.885	0.01651	0.07897	beta-site APP-cleaving enzyme 2	56175
ENSMUST00000073410	0.260771	2.813	0.01868	0.08406
NM_194343	0.260869	2.788	0.01947	0.08594	tripartite motif-containing 45	229644
NM_023184	0.260933	2.915	0.01569	0.07725	Kruppel-like factor 15	66277
NM_177739	0.261016	3.149	0.01056	0.06321	zinc finger protein 507 | RIKEN cDNA E130304I02 gene	66850178547
NM_153139	0.261184	3.257	0.008807	0.05729	solute carrier family 36 (proton/amino acid symporter), member 1	215335
NM_009597	0.261289	2.76	0.02042	0.0884	amiloride-sensitive cation channel 2, neuronal	11419
NM_031202	0.261321	2.814	0.01864	0.08401	tyrosinase-related protein 1	22178
BC120572	0.26135	2.794	0.01929	0.08544	olfactory receptor 173	259002
NM_016747	0.261389	2.963	0.01446	0.07406	discs, large homolog 3 (Drosophila)	53310
NM_019578	0.261409	2.974	0.0142	0.07366	exostoses (multiple)-like 1	56219
NM_001081315	0.261443	2.876	0.01676	0.07967	bromodomain and PHD finger containing, 3	268936
NM_001081416	0.261516	2.676	0.02358	0.09517	fibronectin type III domain containing 1 | fibronectin type III domain-containing protein 1-like	68655100039091
NM_053273	0.261598	3.08	0.01187	0.06707	tweety homolog 2 (Drosophila)	117160
ENSMUST00000070328	0.261651	2.749	0.02083	0.08924	SH2 domain containing 4B	328381
NM_011783	0.261751	2.928	0.01535	0.07651	anterior gradient 2 (Xenopus laevis)	23795
NM_178671	0.26176	3.16	0.01037	0.06279	phospholipase A2, group IIC | UBX domain protein 10	18781212190
XM_001480761	0.261772	3.046	0.01258	0.0691	DNA segment, Chr 19, ERATO Doi 737, expressed | RIKEN cDNA 4933412A08 gene	7653974445
NM_021342	0.2618	3.105	0.01137	0.0657	potassium voltage-gated channel, Isk-related subfamily, gene 4	57814
NM_001110328	0.261821	2.722	0.02181	0.09115	Flt3 interacting zinc finger protein 1	23877
ENSMUST00000050697	0.261917	2.747	0.02087	0.08932	RIKEN cDNA 0610009L18 gene	66838
NM_182991	0.26195	2.631	0.02546	0.09862	transmembrane protein 59-like	67937
NM_019421	0.261963	3.044	0.01262	0.06925	CD320 antigen	54219
ENSMUST00000100294	0.262076	3.052	0.01245	0.06884	predicted gene 10837	100038380
BC002040	0.262161	2.964	0.01445	0.07406	intraflagellar transport 20 homolog (Chlamydomonas)	55978
NM_175477	0.262216	3.127	0.01097	0.06431	zinc finger protein 574	232976
NM_001085371	0.262236	3.112	0.01125	0.06522	SPEG complex locus	11790
NM_009144	0.262322	2.627	0.02565	0.09892	secreted frizzled-related protein 2	20319
NM_153424	0.262559	2.98	0.01405	0.07333	nephronophthisis 4 (juvenile) homolog (human)	260305
NM_139229	0.262599	2.695	0.02281	0.09348	component of oligomeric golgi complex 8 | peptide deformylase (mitochondrial) | predicted gene 10627	9.74847e+18
NM_028175	0.262659	2.902	0.01604	0.07795	leucine rich repeat containing 8 family, member E	72267
NM_001098799	0.262737	2.739	0.02119	0.08991	TOX high mobility group box family member 2	269389
NM_022409	0.262768	2.648	0.02472	0.09728	zinc finger protein 296	63872
NM_177790	0.262869	3	0.01359	0.0723	zinc finger protein 385C	278304
NM_027859	0.262896	2.894	0.01628	0.07837	ring finger protein 215	71673
NM_011717	0.262975	3.391	0.007035	0.05066	widely-interspaced zinc finger motifs	22404
NM_001003949	0.262983	3.092	0.01163	0.06638	open reading frame 61 | glutamate receptor, ionotropic, NMDA3B	216157170483
ENSMUST00000096363	0.263069	2.958	0.0146	0.07424	transmembrane protein 28	620592
NM_009854	0.263316	2.75	0.02078	0.08912	CD7 antigen	12516
NM_053244	0.263429	2.849	0.01757	0.0817	KISS1 receptor	114229
NM_145222	0.263521	2.631	0.02546	0.09862	UDP-GlcNAc:betaGal beta-1,3-N-acetylglucosaminyltransferase 7	227327
NM_178884	0.263778	2.907	0.0159	0.07768	obscurin-like 1	98733
NM_008484	0.263779	2.836	0.01795	0.08279	laminin, beta 3	16780
NM_001146000	0.263999	3.025	0.01302	0.07042	zinc finger protein 710	209225
NM_020043	0.264006	2.748	0.02085	0.08926	immunoglobulin superfamily, DCC subclass, member 4	56741
NM_145152	0.264059	2.794	0.01929	0.08543	leucine rich repeat containing 3	237387
NM_001033636	0.264102	2.647	0.02479	0.09742	phosphatidylinositol-3,4,5-trisphosphate-dependent Rac exchange factor 2	109294
NM_016698	0.264121	3.291	0.008318	0.05566	ring finger protein 10	50849
ENSMUST00000080403	0.264182	2.953	0.01471	0.07445	melanoma antigen, family L, 2	27385
NM_009388	0.264216	2.783	0.01963	0.08638	transketolase	21881
NM_026917	0.264253	3.431	0.006585	0.04908	zinc finger, DHHC domain containing 3	69035
ENSMUST00000122156	0.264271	2.875	0.0168	0.07978	centrosome and spindle pole associated protein 1	211660
NM_001025192	0.264311	2.832	0.01807	0.083	coxsackie virus and adenovirus receptor	13052
NM_001013019	0.264337	2.756	0.02056	0.08869	LRRN4 C-terminal like	68852
NM_009676	0.264459	2.629	0.02553	0.09875	aldehyde oxidase 1	11761
ENSMUST00000014981	0.264561	2.62	0.02595	0.09977	RIKEN cDNA 4931428F04 gene | nucleolar protein 3 (apoptosis repressor with CARD domain)	7435678688
NM_001141922	0.264566	3.044	0.01261	0.06923	brain expressed, associated with Nedd4, 1	65115
NM_001013777	0.264851	2.977	0.01412	0.07348	zinc finger protein 488	382867
NM_009900	0.264857	3.046	0.01256	0.0691	chloride channel 2	12724
NM_011111	0.264883	2.898	0.01616	0.07822	serine (or cysteine) peptidase inhibitor, clade B, member 2	18788
NM_144549	0.26493	2.964	0.01444	0.07406	tribbles homolog 1 (Drosophila)	211770
NM_001109914	0.264977	2.681	0.02336	0.09469	apolipoprotein L domain containing 1	381823
NM_001025246	0.265027	3.09	0.01166	0.06647	transformation related protein 53 inducible protein 11	277414
NM_001130529	0.265067	3.081	0.01185	0.06706	zinc finger with KRAB and SCAN domains 17	268417
NM_001081652	0.265156	2.853	0.01744	0.08137	NAC alpha domain containing	192950
NM_194060	0.265217	2.96	0.01455	0.0742	forkhead box O6	329934
NM_011829	0.265258	2.64	0.02506	0.09794	inosine 5'-phosphate dehydrogenase 1	23917
NM_001159523	0.265269	3.005	0.01348	0.0719	src homology 2 domain-containing transforming protein D	20420
NM_178691	0.265275	3.091	0.01165	0.06646	YOD1 OTU deubiquitinating enzyme 1 homologue (S. cerevisiae) | 6-phosphofructo-2-kinase/fructose-2,6-biphosphatase 2	22641818640
NM_008352	0.265322	2.645	0.02485	0.09749	interleukin 12b	16160
NM_146255	0.265442	2.836	0.01795	0.08279	solute carrier family 1 (glutamate transporter), member 7	242607
BC138405	0.265618	3.057	0.01234	0.06861	olfactory receptor 780	258281
NM_001110009	0.265707	2.633	0.02535	0.09848	apolipoprotein C-I	11812
NM_134247	0.265746	2.711	0.02219	0.0923	acyl-CoA thioesterase 4	171282
NM_001029912	0.265821	2.798	0.01916	0.08513	zinc finger, SWIM domain containing 5	74464
NM_015748	0.265825	2.663	0.02409	0.09613	slit homolog 1 (Drosophila)	20562
NM_146188	0.265898	2.776	0.0199	0.087	potassium channel tetramerisation domain containing 15	233107
NM_009933	0.265949	3.054	0.0124	0.06879	collagen, type VI, alpha 1	12833
NM_145890	0.265968	2.65	0.02466	0.09711	grainyhead-like 1 (Drosophila)	195733
NM_028047	0.266058	3.121	0.01108	0.06478	RIKEN cDNA 1500002O20 gene	71997
NM_001043335	0.266293	2.674	0.02366	0.09526	echinoderm microtubule associated protein like 1	68519
ENSMUST00000020672	0.266426	2.835	0.01799	0.08285	fatty acid binding protein 6, ileal (gastrotropin)	16204
NM_010666	0.266429	2.655	0.02444	0.09669	keratin 27	16675
NM_001013024	0.266575	2.738	0.02122	0.08994	ubiquitin specific peptidase 13 (isopeptidase T-3)	72607
NM_019472	0.266609	3.009	0.01339	0.07166	myosin X	17909
NM_172676	0.266681	3.171	0.01018	0.06208	sterile alpha motif domain containing 10	229011
NM_026951	0.266695	2.824	0.01831	0.08347	peroxisomal biogenesis factor 11 gamma	69129
NM_153568	0.266712	2.902	0.01606	0.07795	leucine rich repeat containing 66	231296
NM_008754	0.266733	2.823	0.01836	0.08353	odorant binding protein Ia	18249
NM_007980	0.266753	3.035	0.01281	0.06981	fatty acid binding protein 2, intestinal	14079
BC120618	0.266893	2.623	0.02579	0.09935	olfactory receptor 1136	258653
ENSMUST00000098870	0.267096	2.923	0.01549	0.0768	predicted gene 10694	100038567
NM_009951	0.267112	3.03	0.01292	0.07019	insulin-like growth factor 2 mRNA binding protein 1	140486
NM_001081695	0.267213	2.939	0.01506	0.07548	DNA (cytosine-5-)-methyltransferase 3-like	54427
NM_001040684	0.267215	2.804	0.01894	0.08466	hydroxy-delta-5-steroid dehydrogenase, 3 beta- and steroid delta-isomerase 7	101502
ENSMUST00000100005	0.26724	2.77	0.0201	0.08759	predicted gene 10822	100038532
NM_019967	0.267292	2.875	0.01679	0.07972	deleted in bladder cancer 1 (human)	56710
NM_010493	0.26746	2.679	0.02344	0.09488	intercellular adhesion molecule 1	15894
NM_001039677	0.267554	2.933	0.01521	0.07597	solute carrier family 30 (zinc transporter), member 2	230810
NM_008589	0.267705	2.738	0.02121	0.08993	mesoderm posterior 2	17293
NM_177387	0.267857	2.981	0.01404	0.07332	uronyl-2-sulfotransferase	338362
NM_007558	0.267942	3.009	0.01339	0.07166	bone morphogenetic protein 8a	12163
NM_001045530	0.268003	3.26	0.00877	0.0572	cyclin J-like	380694
NM_001146046	0.268027	3.218	0.009407	0.05941	leucine rich repeat containing 49	102747
NM_028369	0.268069	2.695	0.02281	0.09348	MON1 homolog A (yeast)	72825
NM_147221	0.268161	2.918	0.01562	0.07713	GLIS family zinc finger 1	230587
NM_007811	0.268212	2.663	0.02409	0.09613	cytochrome P450, family 26, subfamily a, polypeptide 1	13082
NM_010171	0.268342	3.028	0.01297	0.07033	coagulation factor III	14066
ENSMUST00000036321	0.268379	2.983	0.01399	0.07315	zinc finger, DHHC domain containing 23	332175
NM_001081658	0.268449	2.835	0.01797	0.0828	dystrotelin	241073
NM_001081650	0.268465	2.986	0.0139	0.07282	regulator of G-protein signaling 3	50780
NM_029933	0.268492	3.216	0.009442	0.05952	B-cell CLL/lymphoma 9	77578
NM_178382	0.268557	3.176	0.01009	0.06181	fibronectin leucine rich transmembrane protein 3	71436
NM_053256	0.268575	2.706	0.02242	0.0927	parathyroid hormone 2	114640
NM_175451	0.268785	3.243	0.009024	0.05799	cytoskeleton-associated protein 4	216197
NM_001033280	0.268839	2.653	0.02452	0.09687	predicted gene 94	225443
NM_008077	0.268868	3.186	0.009919	0.06124	glutamic acid decarboxylase 1	14415
NM_001029890	0.268916	2.982	0.01401	0.07319	mex3 homolog A (C. elegans)	72640
NM_030556	0.269026	2.767	0.0202	0.08773	solute carrier family 19 (sodium/hydrogen exchanger), member 3	80721
NM_008938	0.269039	2.992	0.01378	0.07265	peripherin 2	19133
NM_001079869	0.269077	2.776	0.01988	0.08697	homeobox B3	15410
XM_001475872	0.269184	2.891	0.01635	0.07853	RIKEN cDNA 2810039B14 gene	72665
NM_153388	0.26939	2.767	0.02018	0.08773	leucine rich repeat and fibronectin type III domain containing 4	225875
NM_009631	0.269399	2.695	0.02282	0.09348	adenosine A3 receptor	11542
NM_009022	0.269689	3.082	0.01182	0.06692	aldehyde dehydrogenase family 1, subfamily A2	19378
NM_133239	0.269694	2.67	0.02382	0.09556	crumbs homolog 1 (Drosophila)	170788
NM_178414	0.269753	2.813	0.01866	0.08403	acyl-CoA synthetase medium-chain family member 4	233801
NM_009780	0.269868	2.7	0.02261	0.09313	complement component 4B (Childo blood group) | complement component 4A (Rodgers blood group)	12268625018
NM_001081684	0.269875	3.217	0.009415	0.05941	zinc finger protein 295	114565
NM_026535	0.270064	2.64	0.02507	0.09795	serine (or cysteine) peptidase inhibitor, clade A (alpha-1 antiproteinase, antitrypsin), member 12	68054
ENSMUST00000109800	0.270098	2.902	0.01606	0.07795		228788
NM_175443	0.270111	2.693	0.02289	0.09355	ethanolamine kinase 2	214253
XM_001475031	0.2703	3.262	0.00874	0.05713	potassium channel, subfamily K, member 15	241769
NM_001112813	0.270331	2.997	0.01366	0.07242	calcium channel, voltage-dependent, T type, alpha 1G subunit	12291
NM_178886	0.270358	3.364	0.007359	0.05182	low density lipoprotein receptor class A domain containing 3	241576
NM_177763	0.27039	2.813	0.01866	0.08403	lipoma HMGIC fusion partner-like protein 4	269788
NM_023197	0.27043	2.884	0.01654	0.07904	IQ motif containing K | RIKEN cDNA 2310008H09 gene	43423266356
NM_001048139	0.270472	2.691	0.02299	0.09372	brain derived neurotrophic factor	12064
NM_011841	0.270528	3.113	0.01122	0.06522	mitogen-activated protein kinase 7	23939
ENSMUST00000059746	0.27056	2.958	0.01458	0.07424	lipoxygenase homology domains 1	240411
NM_001109975	0.270579	2.903	0.01602	0.07795	synaptopodin	104027
NM_027984	0.270795	2.812	0.01869	0.08407	epsin 3	71889
NM_031184	0.270969	2.903	0.01603	0.07795	GLIS family zinc finger 2	83396
NM_001014900	0.271008	2.703	0.0225	0.09292	zinc finger, MYND domain containing 12	332934
NM_207279	0.271109	2.829	0.01817	0.08319	phosphatidylinositol-specific phospholipase C, X domain containing 1	403178
NM_024237	0.27114	2.903	0.01601	0.07794	fibulin 7	70370
NM_139139	0.27119	2.627	0.02561	0.09885	DnaJ (Hsp40) homolog, subfamily C, member 17	69408
NM_012016	0.271238	2.865	0.01708	0.08051	endoplasmic reticulum (ER) to nucleus signalling 2	26918
NM_008125	0.271393	2.825	0.01829	0.08346	gap junction protein, beta 2 | predicted gene 10871	14619100038565
NM_011156	0.271619	3.422	0.006688	0.04939	prolyl endopeptidase	19072
NM_001122949	0.272166	2.731	0.02146	0.09051	myeloproliferative leukemia virus oncogene	17480
NM_177606	0.272195	2.875	0.01681	0.07978	pleckstrin homology domain containing, family H (with MyTH4 domain) member 2	213556
ENSMUST00000119916	0.27233	2.962	0.0145	0.07412	transcriptional adaptor 2B	231151
NM_009411	0.272384	2.961	0.01451	0.07412	trophoblast specific protein alpha	21984
NM_001039385	0.2725	3.01	0.01335	0.07156	VGF nerve growth factor inducible	381677
NM_172551	0.27252	3.115	0.01119	0.06513	polymerase (RNA) mitochondrial (DNA directed)	216151
NM_175308	0.272557	3.091	0.01164	0.06644	MOB1, Mps One Binder kinase activator-like 2C (yeast)	100465
NM_025330	0.272622	2.657	0.02435	0.09652	hydroxysteroid (17-beta) dehydrogenase 14	66065
NM_009069	0.272646	2.891	0.01634	0.07847	Ras-like without CAAX 1	19769
NM_178020	0.272655	2.679	0.02346	0.09491	hyaluronoglucosaminidase 3	109685
NM_028733	0.272967	2.756	0.02057	0.0887	protein kinase C and casein kinase substrate in neurons 3	80708
NM_025797	0.272968	3.257	0.008803	0.05729	cytochrome b-5	109672
NM_009424	0.273148	2.642	0.02498	0.09781	TNF receptor-associated factor 6	22034
NM_028953	0.273169	2.741	0.02109	0.08967	transmembrane channel-like gene family 1	13409
NM_009419	0.273272	3.192	0.009827	0.06088	protein-tyrosine sulfotransferase 2	22022
NM_028000	0.273282	3.321	0.007908	0.05407	phosphatidic acid phosphatase type 2 domain containing 1B	71910
XM_001474676	0.273449	2.777	0.01984	0.08689	spermiogenesis specific transcript on the Y family member | spermiogenesis specific transcript on the Y 2-like	1.0004e+17
NM_001159598	0.273612	3.375	0.007226	0.05134	axin 1	12005
AK080521	0.273649	3.407	0.00686	0.04996	NudC domain containing 3	209586
NM_133708	0.27372	3.087	0.01173	0.06667	GDP-mannose pyrophosphorylase A	69080
BC047213	0.273721	3.061	0.01225	0.06834	RIKEN cDNA 2410075B13 gene	223648
NM_175460	0.273732	2.945	0.01492	0.07503	nicotinamide nucleotide adenylyltransferase 2	226518
NM_178280	0.273759	3.124	0.01101	0.06452	sal-like 3 (Drosophila)	20689
NM_010607	0.273846	2.709	0.02229	0.09244	potassium channel, subfamily K, member 2	16526
XM_001478608	0.274004	2.862	0.01717	0.08073	RIKEN cDNA E030047D23 gene	100038605
NM_010928	0.274069	3.031	0.01289	0.07008	Notch gene homolog 2 (Drosophila)	18129
NM_023168	0.274103	2.956	0.01464	0.07431	glutamate receptor, ionotropic, N-methyl D-aspartate-associated protein 1 (glutamate binding)	66168
NM_025890	0.274138	2.845	0.01767	0.08195	RIKEN cDNA 2410004A20 gene	66991
ENSMUST00000011196	0.274148	2.804	0.01896	0.08466	RIKEN cDNA 1700049J03 gene	73365
NM_177794	0.274164	3.197	0.009737	0.06054	transmembrane protein 26	327766
NM_011448	0.274237	3.038	0.01274	0.06962	SRY-box containing gene 9	20682
NM_010055	0.274414	2.8	0.01908	0.08495	distal-less homeobox 3	13393
NM_130880	0.274489	2.767	0.02019	0.08773	OTU domain containing 7A	170711
NM_134135	0.27451	3.185	0.009943	0.06132	solute carrier family 39 (zinc transporter), member 3	106947
NM_010890	0.274527	2.664	0.02404	0.09607	neural precursor cell expressed, developmentally down-regulated 4	17999
ENSMUST00000040427	0.274653	2.944	0.01493	0.07504	cadherin 18	320865
NM_001122818	0.274729	3.499	0.005887	0.04612	patatin-like phospholipase domain containing 6	50767
NM_019572	0.274766	2.689	0.02305	0.09386	histone deacetylase 7	56233
NM_008778	0.274833	3.181	0.01	0.06148	p21 protein (Cdc42/Rac)-activated kinase 3	18481
NM_008428	0.274858	2.89	0.01637	0.07855	potassium inwardly-rectifying channel, subfamily J, member 8	16523
NM_029792	0.274893	2.969	0.01433	0.07391	beta-1,3-glucuronyltransferase 1 (glucuronosyltransferase P)	76898
NM_030074	0.274926	3.307	0.008103	0.05476	zinc finger protein 687	78266
NM_001113515	0.275048	2.708	0.02231	0.0925	collagen, type II, alpha 1	12824
NM_008981	0.275143	2.747	0.02087	0.08932	protein tyrosine phosphatase, receptor type, G	19270
NM_172258	0.275201	3.029	0.01294	0.07021	solute carrier family 36 (proton/amino acid symporter), member 3	215332
NM_027280	0.275237	2.933	0.01523	0.07604	naked cuticle 1 homolog (Drosophila)	93960
ENSMUST00000062667	0.275384	2.87	0.01694	0.08017	RIKEN cDNA 5930403N24 gene	320504
AK144327	0.275471	2.849	0.01756	0.08167	RIKEN cDNA G630022F23 gene	100048901
NM_008034	0.275652	3.047	0.01255	0.0691	folate receptor 1 (adult)	14275
NM_173401	0.275663	2.634	0.02531	0.0984	F-box protein 44	230903
NM_008985	0.275666	2.659	0.02426	0.09636	protein tyrosine phosphatase, receptor type, N	19275
AK129421	0.275715	3.302	0.008169	0.05505	tet oncogene 1	52463
NM_172532	0.275739	2.801	0.01905	0.08492	aldhehyde dehydrogenase family 5, subfamily A1	214579
NM_029780	0.275811	2.707	0.02236	0.09259	v-raf-leukemia viral oncogene 1	110157
NM_001039153	0.275852	3.131	0.01088	0.06419	tectonic family member 1 | hydrogen voltage-gated channel 1	65447074096
NM_026174	0.27593	2.901	0.01607	0.07795	ectonucleoside triphosphate diphosphohydrolase 4	67464
NM_001159632	0.275953	3.044	0.0126	0.06921	ATPase, H+ transporting, lysosomal V1 subunit C2	68775
NM_172925	0.276007	2.828	0.0182	0.08324	kelch-like 31 (Drosophila)	244923
NM_133744	0.276054	2.76	0.02044	0.08844	coiled-coil domain containing 71	72454
NM_026353	0.27607	3.124	0.01101	0.06452	solute carrier family 48 (heme transporter), member 1	67739
NM_001044384	0.276098	2.856	0.01734	0.0811	tissue inhibitor of metalloproteinase 1	21857
NM_009913	0.276195	2.948	0.01483	0.07472	chemokine (C-C motif) receptor 9	12769
NM_016910	0.276238	3.053	0.01242	0.06883	protein phosphatase 1D magnesium-dependent, delta isoform	53892
XM_001474940	0.276306	3.088	0.01171	0.06661	ribosomal protein S29	20090
ENSMUST00000075603	0.276503	3.199	0.009704	0.06043	glycine receptor, alpha 1 subunit	14654
NM_010344	0.276632	3.452	0.006365	0.04826	glutathione reductase	14782
NM_011846	0.276663	2.914	0.01572	0.07729	matrix metallopeptidase 17	23948
NM_183426	0.276663	2.685	0.02322	0.09428	strawberry notch homolog 2 (Drosophila)	216161
NM_201608	0.276704	2.888	0.01642	0.07873	histocompatibility 2, M region locus 10.3	110696
NM_011322	0.276722	2.726	0.02164	0.09088	sodium channel, voltage-gated, type I, beta	20266
ENSMUST00000040111	0.276747	3.31	0.00806	0.0546	tetratricopeptide repeat domain 28	209683
NM_010836	0.276773	2.892	0.01633	0.07847	homeobox, msh-like 3	17703
NM_007583	0.276836	2.864	0.01711	0.08057	calcium channel, voltage-dependent, gamma subunit 2	12300
NM_176922	0.276867	2.622	0.02584	0.09948	integrin alpha 11	319480
NM_175521	0.276959	2.629	0.02554	0.09878	RIKEN cDNA 6430598A04 gene	243300
NM_025777	0.277003	2.878	0.01671	0.07951	dual oxidase maturation factor 2	66811
NM_030678	0.277037	2.888	0.01644	0.0788	glycogen synthase 1, muscle	14936
NM_001081963	0.277154	3.094	0.01158	0.06617	RIKEN cDNA 9430020K01 gene	240185
NM_029236	0.277242	2.995	0.01371	0.07251	BCDIN3 domain containing	75284
NM_001029872	0.27737	2.889	0.01641	0.07871	integrin, alpha D	381924
ENSMUST00000099638	0.277398	2.956	0.01463	0.07429	doublecortin domain containing 5	329482
ENSMUST00000058077	0.277425	2.685	0.0232	0.09428	transmembrane protein 212	208613
NM_027152	0.277565	2.897	0.01617	0.07825	CD164 sialomucin-like 2	69655
NM_022031	0.277604	2.731	0.02146	0.09051	hyaluronan and proteoglycan link protein 2	73940
NM_007935	0.277621	3.131	0.01088	0.06419	enhancer of polycomb homolog 1 (Drosophila)	13831
NM_008469	0.277715	2.999	0.01361	0.0723	keratin 15	16665
NM_177779	0.27772	3.232	0.009181	0.05859	coiled-coil domain containing 42	276920
XM_908302	0.277732	3.005	0.01347	0.0719
NM_023709	0.277788	2.98	0.01406	0.07333	calpain 9	73647
NM_177814	0.278099	2.886	0.01649	0.07892	ELKS/RAB6-interacting/CAST family member 2	238988
NM_001122756	0.278229	2.671	0.02379	0.09553	corin	53419
NM_011652	0.278257	2.865	0.01709	0.08053	titin	22138
NM_026823	0.278479	3.523	0.005657	0.04526	ADP-ribosylation factor-like 8A	68724
NM_026988	0.278557	3.008	0.0134	0.07166	parathymosin	69202
ENSMUST00000106541	0.278587	3.072	0.01203	0.06765	RIKEN cDNA C630004H02 gene	217310
NM_146073	0.278621	3.299	0.008203	0.05516	zinc finger, DHHC domain containing 14	224454
NM_001007465	0.278626	3.245	0.008981	0.05785	ring finger and FYVE like domain containing protein	67338
NM_007602	0.278658	3.29	0.008339	0.05573	calpain 5	12337
NM_001136556	0.278732	3.12	0.0111	0.06483	fer-1-like 4 (C. elegans)	74562
EU675311	0.27881	2.698	0.02269	0.09326	T cell immunoreceptor with Ig and ITIM domains	100043314
NM_172830	0.27896	3.073	0.012	0.06753	solute carrier family 4, sodium bicarbonate cotransporter, member 9	240215
NM_028852	0.279042	2.62	0.02596	0.09977	spermatogenesis and centriole associated 1	74281
NM_021366	0.279094	2.974	0.01419	0.07363	Kruppel-like factor 13	50794
NM_028146	0.279136	2.918	0.01563	0.07713	dysbindin (dystrobrevin binding protein 1) domain containing 1	72185
NM_010165	0.279236	2.743	0.02104	0.08967	eyes absent 2 homolog (Drosophila)	14049
NM_001159548	0.279269	3.373	0.007249	0.0514	nuclear receptor subfamily 6, group A, member 1	14536
ENSMUST00000085772	0.279318	2.723	0.02178	0.09109	WD repeat domain 52	212517
NM_022422	0.279358	3.057	0.01233	0.06855	guanine nucleotide binding protein (G protein), gamma 13 | CTF18, chromosome transmission fidelity factor 18 homolog (S. cerevisiae)	64337214901
NM_011475	0.279497	2.956	0.01465	0.07431	small proline-rich protein 2I	20763
NM_181816	0.279528	2.62	0.02592	0.0997	coiled-coil domain containing 67	234964
ENSMUST00000068970	0.279613	2.756	0.02056	0.08869
NM_054055	0.279676	2.763	0.02033	0.08811	solute carrier family 13 (sodium-dependent dicarboxylate transporter), member 3	114644
ENSMUST00000097812	0.279803	2.641	0.02503	0.09791	transmembrane protein 82 | expressed sequence AI507597	213989100165
NM_175519	0.279805	2.661	0.02417	0.09621	potassium channel tetramerisation domain containing 8	243043
ENSMUST00000053458	0.279807	3.37	0.007297	0.05155	RIKEN cDNA A830093I24 gene	207921
NM_183270	0.279852	3.122	0.01106	0.06469	coiled-coil-helix-coiled-coil-helix domain containing 8	68185
NM_023260	0.279907	2.971	0.01426	0.07384	mitochondrial ribosomal protein S34	79044
ENSMUST00000057096	0.279989	2.703	0.02251	0.09292	RIKEN cDNA A430090L17 gene	319803
ENSMUST00000098762	0.28006	3.131	0.01088	0.06419	potassium voltage-gated channel, Shal-related family, member 3	56543
NM_001013811	0.280063	2.852	0.01747	0.08143	family with sequence similarity 169, member B	434197
NM_133686	0.280081	2.981	0.01404	0.07332	quinolinate phosphoribosyltransferase	67375
NM_009147	0.28014	3.2	0.009689	0.06043	SEC23A (S. cerevisiae)	20334
NM_023476	0.280375	2.734	0.02137	0.09033	tubulointerstitial nephritis antigen-like 1	94242
ENSMUST00000069111	0.280378	3.07	0.01207	0.06782
NM_177275	0.280424	3.491	0.005965	0.04652	adhesion molecule with Ig like domain 3	320844
NM_001080780	0.280524	3.269	0.008639	0.05674	ret proto-oncogene	19713
NM_027219	0.280531	2.753	0.02069	0.08893	CDC42 effector protein (Rho GTPase binding) 1	104445
NM_177772	0.280532	3.039	0.01271	0.06952	bactericidal/permeability-increasing protein-like 2	270757
NM_029086	0.280645	2.747	0.0209	0.08936	RIKEN cDNA 5830415F09 gene	74753
NM_144834	0.280738	2.698	0.0227	0.09326	serine (or cysteine) peptidase inhibitor, clade A (alpha-1 antiproteinase, antitrypsin), member 10	217847
NM_001081750	0.280752	3.223	0.009332	0.0591	zinc finger protein 664	269704
NM_207255	0.280772	2.675	0.02362	0.09519	zinc finger protein 532	328977
NM_019510	0.280785	2.639	0.02513	0.09803	transient receptor potential cation channel, subfamily C, member 3	22065
ENSMUST00000045365	0.280809	3.06	0.01228	0.06837	dynein, axonemal, heavy chain 17	69926
NM_199146	0.280928	3	0.01359	0.0723	tripartite motif-containing 30D	209387
NM_177782	0.280948	3.339	0.007678	0.05313	phosphatidylinositol-3,4,5-trisphosphate-dependent Rac exchange factor 1	277360
NM_153408	0.280951	2.692	0.02295	0.09364	neuralized homolog 3 homolog (Drosophila)	214854
NM_001159769	0.28096	2.769	0.02013	0.08765	nuclear receptor subfamily 5, group A, member 2	26424
NM_013751	0.281194	2.635	0.02527	0.09833	HRAS-like suppressor	27281
NM_153521	0.281256	2.899	0.01613	0.07814	leucine rich repeat containing 41	230654
NM_145455	0.281282	3.468	0.006192	0.04759	basic transcription factor 3	218490
NM_175268	0.2814	3.134	0.01084	0.06407	family with sequence similarity 53, member B	77938
NM_008267	0.281412	3.579	0.005161	0.04333	homeobox B13	15408
NM_001005343	0.281571	2.883	0.01656	0.07904	trans-acting transcription factor 9	381373
NM_178774	0.281643	2.629	0.02553	0.09875	proline rich region 18	320111
NM_028029	0.281672	2.815	0.01861	0.08397	dynamin binding protein	71972
NM_009219	0.282066	3.118	0.01113	0.06496	somatostatin receptor 4	20608
NM_010201	0.282109	2.765	0.02024	0.0878	fibroblast growth factor 14	14169
AK153779	0.282126	2.832	0.01808	0.083	GIY-YIG domain containing 2	75764
NM_025479	0.282176	3.162	0.01034	0.06265	predicted gene 7102	633057
NM_001115130	0.282188	3.216	0.009435	0.05949	zinc finger and BTB domain containing 44	235132
ENSMUST00000020363	0.282219	2.773	0.01997	0.08716	protein tyrosine phosphatase, receptor type, B	19263
NM_007742	0.282318	2.822	0.01838	0.08356	collagen, type I, alpha 1	12842
NM_001145660	0.282441	2.865	0.01708	0.08051	regulatory factor X 8	619289
NM_139310	0.282503	3.035	0.0128	0.0698	otoancorin	246190
NM_024182	0.282514	3.626	0.004776	0.04165	RIO kinase 3 (yeast)	66878
NM_138657	0.28259	3.083	0.0118	0.06684	suppressor of cytokine signaling 7	192157
AK006764	0.282655	2.974	0.01419	0.07363	RIKEN cDNA 4921524J17 gene	66714
NM_016922	0.282669	2.834	0.01802	0.0829	galactose-3-O-sulfotransferase 1	53897
NM_007579	0.282671	3.112	0.01124	0.06522	calcium channel, voltage-dependent, N type, alpha 1B subunit	12287
NM_029581	0.282752	2.815	0.0186	0.08397	mitochondrial translational initiation factor 3	76366
NM_053014	0.282756	3.024	0.01304	0.07045	1-acylglycerol-3-phosphate O-acyltransferase 3	28169
NM_001011732	0.282821	3.222	0.009346	0.05914	X Kell blood group precursor related family member 7 homolog	228787
NM_001122950	0.282911	2.728	0.02156	0.09072	homeobox A10	15395
NM_001098226	0.283038	3.064	0.01219	0.06818	TEA domain family member 3	21678
NM_001100177	0.283157	3.416	0.006755	0.04959	calcium binding and coiled-coil domain 2	76815
NM_013458	0.283171	2.85	0.01753	0.08166	adducin 2 (beta)	11519
NM_001081170	0.283221	2.96	0.01454	0.0742	phosphofurin acidic cluster sorting protein 2	217893
AK006430	0.283362	2.695	0.02284	0.09348	CDC42 effector protein (Rho GTPase binding) 5	58804
NM_139224	0.28341	2.661	0.02419	0.09622	defensin beta 35	246084
NM_027444	0.283453	2.699	0.02268	0.09326	bobby sox homolog (Drosophila)	70508
NM_133697	0.283544	2.712	0.02218	0.09227	RIKEN cDNA 1110003E01 gene	68552
NM_028974	0.283567	3.391	0.007045	0.05068	kelch repeat and BTB (POZ) domain containing 13	74492
NM_001037709	0.283654	2.754	0.02063	0.08887	RUN and SH3 domain containing 2	100213
NM_013868	0.283711	2.923	0.01547	0.0768	heat shock protein family, member 7 (cardiovascular)	29818
NM_010180	0.283735	3.212	0.009493	0.05964	fibulin 1	14114
NM_199471	0.283949	2.65	0.02462	0.09707	protease, serine, 43	272643
NM_010896	0.28404	3.379	0.007177	0.05118	neurogenin 1	18014
ENSMUST00000106274	0.284071	2.864	0.01711	0.08056	ectonucleotide pyrophosphatase/phosphodiesterase 7	238011
BC119375	0.284071	2.663	0.0241	0.09613	olfactory receptor 30	18329
NM_174851	0.284107	3.265	0.008694	0.05696	interleukin 28 receptor alpha	242700
NM_011973	0.284209	3.396	0.00698	0.05043	serine/threonine kinase 30	26448
NM_177250	0.284373	2.829	0.01816	0.08316	leucine rich repeat and Ig domain containing 4	320747
NM_145833	0.284385	2.895	0.01624	0.07837	lin-28 homolog A (C. elegans)	83557
NM_054068	0.284489	2.679	0.02347	0.09493	visual system homeobox 1 homolog (zebrafish)	114889
NM_010229	0.284513	2.71	0.02223	0.09235	FMS-like tyrosine kinase 3	14255
NM_001145834	0.28457	2.921	0.01553	0.07689	ral guanine nucleotide dissociation stimulator	19730
NM_030219	0.284631	3.076	0.01195	0.06734	tripartite motif-containing 42	78911
NM_175140	0.28477	2.718	0.02195	0.09153	carbohydrate (N-acetylgalactosamine 4-0) sulfotransferase 8	68947
NM_173788	0.284778	2.658	0.02433	0.09644	natriuretic peptide receptor 2	230103
NM_016896	0.284853	2.91	0.01584	0.0775	mitogen-activated protein kinase kinase kinase 14	53859
NM_028944	0.284913	3.113	0.01123	0.06522	prolyl 4-hydroxylase, transmembrane (endoplasmic reticulum)	74443
NM_008076	0.284943	2.874	0.01683	0.07981	gamma-aminobutyric acid (GABA) C receptor, subunit rho 2	14409
NM_172613	0.284952	2.738	0.02121	0.08993	ATPase type 13A4	224079
NM_177725	0.28502	2.836	0.01797	0.0828	leucine rich repeat containing 8A	241296
NM_178608	0.285047	2.804	0.01894	0.08466	receptor accessory protein 1	52250
NM_009566	0.285087	2.911	0.0158	0.07745	zinc finger protein 92	22754
NM_001030290	0.285098	2.914	0.01571	0.07729	retinol dehydrogenase 8	235033
NM_001048227	0.285144	2.907	0.01592	0.07772	dysbindin (dystrobrevin binding protein 1) domain containing 2 | predicted gene 10725	52840100038542
NM_138313	0.285291	3.488	0.00599	0.04658	BCL2 modifying factor	171543
ENSMUST00000078163	0.285326	2.834	0.01801	0.08285		408066
ENSMUST00000121391	0.285362	2.838	0.0179	0.08268	absent in melanoma 1-like	230806
NM_001146001	0.285447	2.733	0.02139	0.09039	PDZ domain containing 1 | G protein-coupled receptor 89	5902067549
NM_001013385	0.285461	3.435	0.00654	0.04895	glutamate receptor, metabotropic 4	268934
NM_010432	0.285554	3.495	0.005927	0.0463	homeodomain interacting protein kinase 1	15257
NM_001083906	0.285617	2.726	0.02165	0.09091	nuclear receptor subfamily 3, group C, member 2	110784
NM_172689	0.2857	3.399	0.006947	0.0503	DEAD (Asp-Glu-Ala-Asp) box polypeptide 58	230073
NM_021427	0.285757	3.363	0.007371	0.05186	family with sequence similarity 181, member B | predicted gene 9934	58238100036533
NM_025752	0.285779	2.707	0.02235	0.09259	RIKEN cDNA 4933411K16 gene	66765
NM_144960	0.28579	2.923	0.01548	0.0768	Fc receptor, IgA, IgM, high affinity	64435
NM_145741	0.285894	3.194	0.009784	0.0607	growth differentiation factor 10	14560
NM_172635	0.285903	3.384	0.007126	0.05101	protein associated with topoisomerase II homolog 1 (yeast)	225929
ENSMUST00000099073	0.285945	2.99	0.01381	0.07269	family with sequence similarity 65, member C	69553
NM_175334	0.286023	2.963	0.01447	0.07406	mastermind like 1 (Drosophila)	103806
NM_001033621	0.286068	2.936	0.01514	0.07575	myotilin	58916
AK137986	0.286113	3.024	0.01304	0.07045		235497
NM_011158	0.286167	2.967	0.01437	0.07396	protein kinase, cAMP dependent regulatory, type II beta	19088
NM_178680	0.28621	2.968	0.01435	0.07394	unc-45 homolog B (C. elegans)	217012
NM_007760	0.286475	3.482	0.006053	0.04682	carnitine acetyltransferase	12908
NM_181856	0.286535	3.065	0.01217	0.06818	transmembrane channel-like gene family 8	217356
NM_001033415	0.286575	3.329	0.007803	0.05358	shisa homolog 3 (Xenopus laevis)	330096
NM_025705	0.286639	2.901	0.01606	0.07795	discoidin, CUB and LCCL domain containing 1	66686
ENSMUST00000041962	0.286677	2.986	0.01391	0.07282	glutamate receptor interacting protein 1	74053
NM_175513	0.286774	3.509	0.00579	0.04589	zinc finger protein 804A	241514
NM_145922	0.286778	3.06	0.01228	0.06837	potassium voltage gated channel, Shaw-related subfamily, member 4	99738
ENSMUST00000057341	0.286889	3.158	0.01041	0.0629	RIKEN cDNA 1700020N01 gene	67692
NM_175270	0.286971	3.054	0.01241	0.06879	ankyrin repeat domain 56	78088
AK138522	0.286974	3.029	0.01293	0.07021	RIKEN cDNA A330050B17 gene | methylcrotonoyl-Coenzyme A carboxylase 1 (alpha)	65442472039
ENSMUST00000057405	0.286979	2.748	0.02087	0.08932		225004
NM_133804	0.28708	2.707	0.02237	0.09261	transmembrane protein 132A	98170
NM_025661	0.287121	3.566	0.005271	0.04383	ORM1-like 3 (S. cerevisiae)	66612
NM_008688	0.287183	2.975	0.01417	0.07363	nuclear factor I/C	18029
NM_029888	0.287185	3.314	0.008012	0.05448	zinc finger protein 142 | phospholipase C, delta 4	7726418802
NM_010158	0.287203	3.159	0.01038	0.06279	KH domain containing, RNA binding, signal transduction associated 3	13992
BC024947	0.287236	2.964	0.01445	0.07406	FLYWCH family member 2	76917
NM_054057	0.287409	3.173	0.01015	0.06195	proline synthetase co-transcribed	114863
NM_007695	0.287437	2.799	0.01912	0.085	chitinase 3-like 1	12654
NM_001037749	0.287471	2.883	0.01657	0.07906	solute carrier family 22 (organic cation transporter), member 14	382113
NM_172912	0.287609	3.061	0.01226	0.06837	ATP-binding cassette, sub-family C (CFTR/MRP), member 12	244562
ENSMUST00000074859	0.287678	2.828	0.0182	0.08324	olfactory receptor 1413	259039
X65588	0.287765	3.055	0.01238	0.06873	per-pentamer repeat gene	26930
NM_133949	0.287766	3.097	0.01152	0.06607	prostate tumor over expressed gene 1	84113
NM_173405	0.287768	2.861	0.01722	0.08087	archaelysin family metallopeptidase 1	231842
NM_021441	0.287781	3.196	0.009765	0.06065	TATA box binding protein (Tbp)-associated factor, RNA polymerase I, C | leucine rich repeat containing 50	2134168270
NM_172705	0.287806	3.539	0.005507	0.04468	PHD finger protein 13	230936
NM_001081655	0.287868	2.694	0.02287	0.09354	dapper homolog 3, antagonist of beta-catenin (xenopus)	629378
ENSMUST00000009350	0.287926	3.481	0.006065	0.04688	RIKEN cDNA 1700109F18 gene	73429
NM_007733	0.287956	2.893	0.01631	0.07844	collagen, type XIX, alpha 1	12823
NM_028799	0.288082	2.681	0.02338	0.09473	transglutaminase 5	74176
NM_001033979	0.288204	3.345	0.007604	0.05284	low density lipoprotein receptor A domain containing 2	435811
NM_009602	0.288307	3.273	0.008574	0.05648	cholinergic receptor, nicotinic, beta polypeptide 2 (neuronal)	11444
NM_011353	0.288545	3.301	0.008177	0.05505	small EDRK-rich factor 1	20365
NM_026893	0.288712	3.451	0.006376	0.04827	DDB1 and CUL4 associated factor 12	68970
ENSMUST00000055922	0.28874	2.784	0.0196	0.08625	DNA segment, Chr 4, Brigham & Women's Genetics 0951 expressed	52829
NM_053178	0.28876	3.425	0.006653	0.04925	acyl-CoA synthetase bubblegum family member 1	94180
NM_011403	0.288882	2.779	0.01977	0.08673	solute carrier family 4 (anion exchanger), member 1	20533
NM_018758	0.289043	3.183	0.00998	0.06148	amyloid beta (A4) precursor protein-binding, family A, member 3	57267
ENSMUST00000069184	0.289141	3.043	0.01263	0.06926		230085
NM_001029877	0.289246	2.792	0.01934	0.0856	neuro-oncological ventral antigen 2	384569
NM_026772	0.289389	2.86	0.01722	0.08087	CDC42 effector protein (Rho GTPase binding) 2	104252
NM_008523	0.289543	3.047	0.01255	0.0691	leukocyte tyrosine kinase	17005
NM_001030293	0.289885	2.669	0.02385	0.09561	sprouty homolog 3 (Drosophila)	236576
NM_177700	0.289926	3.51	0.005782	0.04588	ATM interactor	234776
NM_019440	0.289929	3.606	0.004935	0.04231	immunity-related GTPase family M member 2 | interferon gamma induced GTPase	5439616145
NM_033522	0.289984	2.969	0.01433	0.07391	Fer3-like (Drosophila)	114712
NM_176973	0.290159	2.967	0.01437	0.07395	podocalyxin-like 2	319655
NM_009916	0.290256	3.264	0.008698	0.05697	chemokine (C-C motif) receptor 4	12773
ENSMUST00000122106	0.290292	2.821	0.01841	0.08364	gametogenetin binding protein 1	70772
ENSMUST00000030025	0.290345	3.315	0.007993	0.05441	nuclear receptor subfamily 4, group A, member 3	18124
XM_001478806	0.29039	2.8	0.01907	0.08495	predicted gene 5784 | RIKEN cDNA 9030624G23 gene | RIKEN cDNA 2410018L13 gene | similar to development and differentiation enhancing factor 2	5.44849e+24
NM_053253	0.290442	3.077	0.01193	0.06728	zinc finger, MYND domain containing 10	114602
NM_080453	0.290571	2.777	0.01984	0.08689	matrix metallopeptidase 28 (epilysin) | RIKEN cDNA 1700020L24 gene	11845366330
NM_008086	0.290708	2.978	0.01411	0.07348	growth arrest specific 1	14451
NM_001039394	0.290729	2.873	0.01685	0.07987	RAB43, member RAS oncogene family	69834
NM_019955	0.290832	2.705	0.02243	0.09273	receptor-interacting serine-threonine kinase 3	56532
NM_023598	0.290862	3.502	0.005857	0.04607	AT rich interactive domain 5B (MRF1-like)	71371
NM_008700	0.290948	3.339	0.00768	0.05313	NK2 transcription factor related, locus 5 (Drosophila)	18091
NM_010280	0.291025	2.639	0.02509	0.09796	glial cell line derived neurotrophic factor family receptor alpha 3	14587
NM_001025387	0.291072	3.655	0.004554	0.04062	bromodomain containing 2	14312
AK043736	0.29109	3.116	0.01117	0.06508
NM_001135172	0.29111	3.178	0.01006	0.06169	C1q and tumor necrosis factor related protein 7	109323
NM_148926	0.291238	3.648	0.004605	0.04084	zinc finger, AN1-type domain 3	21769
NM_183424	0.291405	2.915	0.01569	0.07725	pyroglutamylated RFamide peptide	227717
NM_177164	0.291441	2.793	0.0193	0.08545	von Willebrand factor C domain-containing protein 2-like	320460
NM_177193	0.291562	2.95	0.01479	0.07471	immunoglobulin superfamily containing leucine-rich repeat 2	320563
NM_008781	0.291622	3.29	0.008337	0.05573	paired box gene 3	18505
NM_001142690	0.291637	3.101	0.01145	0.06591	DMRT-like family C1c | DMRT-like family C1c2	71083668357
NM_009422	0.291902	2.756	0.02057	0.0887	TNF receptor-associated factor 2	22030
NM_175525	0.29197	2.639	0.02513	0.09803	RIKEN cDNA D630042P16 gene	243612
XM_001474330	0.291973	3.23	0.009222	0.05869	y-linked testis-specific protein 1-like	1.00042e+29
NM_019916	0.292042	3.23	0.009217	0.05868	T-cell leukemia, homeobox 3	27140
NM_007495	0.292155	2.923	0.01547	0.0768	astrotactin 1	11899
NM_013454	0.29228	3.288	0.008362	0.05578	ATP-binding cassette, sub-family A (ABC1), member 1	11303
NM_021899	0.292286	3.26	0.008758	0.05718	forkhead box J2	60611
NM_010595	0.292297	3.196	0.009753	0.0606	potassium voltage-gated channel, shaker-related subfamily, member 1	16485
ENSMUST00000118383	0.292301	2.661	0.02419	0.09622	solute carrier family 7 (cationic amino acid transporter, y+ system), member 9	30962
NM_016844	0.292452	2.89	0.01636	0.07854	ribosomal protein S28	54127
NM_053248	0.292542	3.127	0.01096	0.06431	solute carrier family 5 (sodium iodide symporter), member 5	114479
NM_007548	0.292572	3.259	0.008785	0.05723	PR domain containing 1, with ZNF domain	12142
NM_021286	0.292694	2.964	0.01445	0.07406	seizure related gene 6	20370
BC116191	0.292712	2.666	0.02397	0.09592	zinc finger protein of the cerebellum 4	22774
NM_028526	0.292758	2.718	0.02193	0.09146	phosphatidylethanolamine binding protein 4	73523
NM_011451	0.292807	2.72	0.02185	0.09129	sphingosine kinase 1	20698
NM_001024141	0.292871	2.711	0.02222	0.09234	nuclear RNA export factor 3	245610
NM_133674	0.292954	2.824	0.01832	0.08347	Rho guanine nucleotide exchange factor (GEF) 5	54324
NM_028055	0.293008	2.99	0.01382	0.07269	BTB (POZ) domain containing 17	72014
NM_181529	0.293191	2.68	0.02343	0.09488	synaptotagmin XV	319508
NM_028306	0.293252	2.636	0.02525	0.09831	heat shock protein 12B	72630
NM_175088	0.293255	3.38	0.007168	0.05116	MyoD family inhibitor domain containing	16543
NM_018744	0.293278	2.897	0.01618	0.07827	sema domain, transmembrane domain (TM), and cytoplasmic domain, (semaphorin) 6A	20358
NM_009557	0.293401	3.384	0.007128	0.05101	zinc finger protein 46	22704
ENSMUST00000050372	0.293438	2.959	0.01457	0.07424	crumbs homolog 2 (Drosophila)	241324
NM_027480	0.293638	2.711	0.0222	0.09232	ankyrin repeat domain 24	70615
NM_013692	0.293652	2.754	0.02065	0.08888	Kruppel-like factor 10	21847
NM_027485	0.293765	3.189	0.009882	0.06112	mediator complex subunit 26	70625
NM_001025589	0.293857	3.061	0.01226	0.06837	regulatory factor X-associated ankyrin-containing protein | nuclear receptor 2C2-associated protein	1972775692
NM_175263	0.293866	2.797	0.01918	0.08517	notum pectinacetylesterase homolog (Drosophila)	77583
NM_145224	0.29388	3.298	0.008217	0.0552	T-box 22	245572
NM_021279	0.293992	2.793	0.01933	0.08556	wingless-related MMTV integration site 1	22408
NM_133924	0.294205	3.256	0.008817	0.05729	sorting nexin family member 21 | acyl-CoA thioesterase 8	101113170789
NM_139228	0.294271	3.115	0.01118	0.06512	rhomboid, veinlet-like 3 (Drosophila)	246104
NM_001102404	0.294277	2.91	0.01582	0.07745	acid phosphatase 5, tartrate resistant	11433
NM_009972	0.294277	2.901	0.01608	0.07798	casein beta	12991
NM_029849	0.294361	3.415	0.006769	0.04964	zinc finger protein 784 | RIKEN cDNA 4632433K11 gene	65480177043
NM_172866	0.294645	3.27	0.008613	0.05662	microseminoprotein, prostate associated | RGP1 retrograde golgi transport homolog (S. cerevisiae)	100039672242406
NM_001004185	0.294743	3.563	0.005291	0.04393	WAS protein homolog associated with actin, golgi membranes and microtubules	434204
NM_177839	0.294782	2.75	0.02079	0.08913	tenascin N	329278
NM_134252	0.294803	3.127	0.01096	0.06431	transient receptor potential cation channel, subfamily M, member 8	171382
ENSMUST00000080911	0.294847	3.317	0.007969	0.05433	predicted gene 10023	100126035
NM_001142642	0.294946	2.78	0.01973	0.08666	fibrosin-like 1	381668
NM_008797	0.295038	2.858	0.01729	0.08099	pyruvate carboxylase	18563
NM_028995	0.295042	2.724	0.02174	0.09103	NIPA-like domain containing 3	74552
NM_008311	0.295098	2.653	0.0245	0.09683	5-hydroxytryptamine (serotonin) receptor 2B	15559
NM_021320	0.295223	2.682	0.02332	0.0946	netrin 4	57764
NM_001001309	0.295286	2.711	0.02221	0.09232	integrin alpha 8	241226
NM_029848	0.295314	3.069	0.01209	0.0679	hyaluronoglucosaminidase 4	77042
NM_027756	0.295333	3.462	0.006253	0.04789	microfibrillar-associated protein 3-like	71306
NM_001033439	0.295355	2.774	0.01996	0.08716	leucine-rich repeats and calponin homology (CH) domain containing 1	380916
NM_009896	0.295483	2.957	0.01461	0.07424	suppressor of cytokine signaling 1	12703
NM_138647	0.295536	2.877	0.01675	0.07967	growth differentiation factor 1 | LAG1 homolog, ceramide synthase 1	1455993898
ENSMUST00000105884	0.29574	2.845	0.01767	0.08195	zinc finger protein 683-like	100503878
NM_001081106	0.295748	3.655	0.004554	0.04062	cytokine-like 1	231162
NM_018865	0.295804	2.689	0.02305	0.09386	WNT1 inducible signaling pathway protein 1	22402
NM_027120	0.295825	2.698	0.02272	0.09326	integrin beta 1 binding protein 3	69564
NM_153776	0.295901	3.021	0.01311	0.07068	transmembrane protein 121	69195
NM_009056	0.295923	3.313	0.008016	0.05448	regulatory factor X, 2 (influences HLA class II expression)	19725
NM_007627	0.296005	3.298	0.00822	0.0552	cholecystokinin B receptor	12426
NM_001033142	0.296077	3.644	0.004632	0.04095	ring finger protein 166	68718
NM_001004150	0.296141	3.195	0.009781	0.0607	alpha 1,4-galactosyltransferase	239559
NM_009356	0.296209	2.833	0.01806	0.083	protease, serine, 40	21756
NM_007685	0.296219	3.001	0.01357	0.07227	cripto, FRL-1, cryptic family 1	12627
NM_031874	0.296341	2.851	0.01749	0.08147	RAB3D, member RAS oncogene family	19340
NM_146155	0.296393	3.413	0.006787	0.04971	AT hook, DNA binding motif, containing 1	230793
ENSMUST00000098356	0.296411	3.674	0.004413	0.03992	predicted gene 10616	100038478
NM_021432	0.296513	2.98	0.01405	0.07333	nucleosome assembly protein 1-like 5	58243
NM_001033343	0.296519	3.368	0.007319	0.05165	Sec31 homolog B (S. cerevisiae)	240667
NM_016778	0.296735	3.343	0.007627	0.05296	BCL2-related ovarian killer protein	51800
NM_028877	0.296805	3.128	0.01095	0.06431	paralemmin 3	74337
NM_177366	0.296849	3.38	0.007172	0.05116	G protein-coupled receptor 157	269604
NM_029095	0.297008	3.096	0.01156	0.06612	hedgehog acyltransferase-like	74770
NM_009971	0.297172	2.897	0.01619	0.07827	colony stimulating factor 3 (granulocyte)	12985
NM_010950	0.29729	3.611	0.004891	0.04217	numb-like	18223
NM_133918	0.297567	3.024	0.01305	0.07045	elastin microfibril interfacer 1	100952
NM_020264	0.297682	3.556	0.005359	0.04406	prostate and testis expressed 4	56872
NM_027922	0.297732	2.698	0.02271	0.09326	ankyrin repeat and LEM domain containing 2	71782
NM_173393	0.297802	2.638	0.02516	0.09811	X Kell blood group precursor related family member 6 homolog	219149
NM_001025565	0.297807	3.033	0.01286	0.06999	LIM homeobox protein 9	16876
NM_011041	0.297859	2.993	0.01374	0.0726	paired box gene 9	18511
NM_027445	0.29794	2.964	0.01444	0.07406	ring finger protein 167	70510
NM_025286	0.298054	3.547	0.00544	0.04445	solute carrier family 31, member 2	20530
NM_013460	0.298076	2.819	0.01849	0.08384	adrenergic receptor, alpha 1d	11550
NM_198610	0.298289	3.085	0.01176	0.06682	immunoglobin superfamily, member 21	230868
NM_008056	0.29832	2.872	0.01688	0.07993	frizzled homolog 6 (Drosophila)	14368
NM_029870	0.298326	2.695	0.02283	0.09348	RIKEN cDNA A930001N09 gene	77128
NM_009237	0.298384	3.015	0.01325	0.0712	SRY-box containing gene 3	20675
NM_021555	0.298386	3.53	0.005589	0.04494	brain protein 16	59053
NM_178615	0.298628	3.489	0.005985	0.04658	RGM domain family, member B	68799
ENSMUST00000057382	0.298681	3.101	0.01146	0.06594
ENSMUST00000009695	0.298853	2.735	0.02131	0.09016	RIKEN cDNA 6330409D20 gene	70730
NM_001033149	0.298875	3.159	0.01038	0.06279	tetratricopeptide repeat domain 9	69480
NM_026331	0.298901	3.184	0.009962	0.0614	solute carrier family 25, member 37	67712
NM_009314	0.299088	2.954	0.0147	0.07444	tachykinin receptor 2	21337
AF525300	0.299156	2.958	0.01459	0.07424	RIKEN cDNA 6430527G18 gene	238330
NM_028792	0.299288	2.697	0.02275	0.09336	Josephin domain containing 1	74158
ENSMUST00000098916	0.299386	2.669	0.02384	0.09561	predicted gene 10699	100038645
NM_207540	0.299541	2.702	0.02255	0.09295	MAS-related GPR, member X1	404242
AK141701	0.299598	3.477	0.006098	0.04706	six transmembrane epithelial antigen of prostate 2	74051
NM_028532	0.299625	3.104	0.0114	0.06575	testis, prostate and placenta expressed	73407
NM_201227	0.299641	3.38	0.007171	0.05116	DAN domain family, member 5 | growth arrest and DNA-damage-inducible, gamma interacting protein 1	23863102060
NM_001013012	0.299752	3.046	0.01256	0.0691	zinc finger protein 787	67109
NM_175495	0.299808	3.105	0.01137	0.0657	G protein-coupled receptor 150	238725
ENSMUST00000061796	0.299902	2.999	0.01362	0.0723	G protein-coupled receptor 6	140741
NM_205823	0.299989	2.99	0.01383	0.07269	toll-like receptor 12	384059
NM_010732	0.300041	2.867	0.01704	0.08044	leucine rich repeat protein 2, neuronal	16980
NM_010425	0.300108	3.112	0.01124	0.06522	forkhead box D3	15221
NM_008184	0.300129	2.823	0.01834	0.08349	glutathione S-transferase, mu 6	14867
NM_013693	0.30015	3.341	0.007658	0.05312	tumor necrosis factor	21926
NM_053135	0.300223	2.914	0.01572	0.07731	protocadherin beta 10	93881
NM_001039122	0.300226	3.556	0.005359	0.04406	defensin beta 25	654459
NM_013717	0.300258	3.556	0.005359	0.04406	B9 protein domain 1	27078
NM_019805	0.300291	3.334	0.007738	0.05328	anaphase promoting complex subunit 7	56317
ENSMUST00000075052	0.300358	2.725	0.0217	0.09098	potassium voltage-gated channel, subfamily H (eag-related), member 7	170738
NM_010336	0.30042	2.897	0.01619	0.07827	lysophosphatidic acid receptor 1	14745
NM_010329	0.300474	3.005	0.01348	0.0719	podoplanin	14726
NM_028202	0.300634	3.024	0.01304	0.07045	kelch repeat and BTB (POZ) domain containing 5	72330
NM_007549	0.300726	2.661	0.02418	0.09621	B lymphoid kinase	12143
ENSMUST00000070315	0.300778	3.327	0.00784	0.05375	predicted gene 11961	327860
NM_008955	0.300892	2.902	0.01605	0.07795	reproductive homeobox 6	19202
NM_026071	0.300899	3.331	0.007781	0.05346	solute carrier family 25 (mitochondrial thiamine pyrophosphate carrier), member 19	67283
NM_001085549	0.300938	2.99	0.01383	0.07269	predicted gene 12824	666048
NM_177450	0.300943	2.707	0.02238	0.09261	carnosine dipeptidase 1 (metallopeptidase M20 family)	338403
ENSMUST00000043774	0.300974	3.189	0.009877	0.06111	RIKEN cDNA 4933433C11 gene	74472
ENSMUST00000035626	0.301049	3.03	0.01292	0.07021	RIKEN cDNA 4930480E11 gene	74910
ENSMUST00000059699	0.301271	2.884	0.01655	0.07904	C2 calcium-dependent domain containing 4C	237397
NM_011870	0.301385	2.989	0.01385	0.07272	calcium and integrin binding 1 (calmyrin)	23991
NM_011491	0.301387	3.151	0.01054	0.0632	stanniocalcin 2	20856
NM_015796	0.301416	3.741	0.003955	0.03739	F-box protein 17	50760
ENSMUST00000095551	0.301432	3.237	0.009107	0.05827	RIKEN cDNA 7420416P09 gene	432677
NM_001033171	0.301526	2.767	0.02019	0.08773	killer cell lectin-like receptor subfamily G, member 2	74253
NM_153088	0.301561	2.777	0.01986	0.08689	CTD (carboxy-terminal domain, RNA polymerase II, polypeptide A) small phosphatase 1	227292
NM_001136065	0.301617	3.581	0.005141	0.04325	homeodomain interacting protein kinase 2	15258
NM_153159	0.301756	2.896	0.01621	0.07827	zinc finger CCCH type containing 12A	230738
NM_008289	0.301759	2.779	0.01979	0.08679	hydroxysteroid 11-beta dehydrogenase 2	15484
NM_026267	0.301813	3.501	0.005862	0.04607	NECAP endocytosis associated 1	67602
ENSMUST00000042368	0.30207	3.173	0.01014	0.06194	mucin 2	17831
NM_178373	0.302187	2.892	0.01632	0.07847	cell death-inducing DFFA-like effector c	14311
NM_007741	0.302247	2.839	0.01787	0.08262	collagen, type IX, alpha 2	12840
NM_172509	0.302316	2.993	0.01375	0.0726	potassium channel tetramerisation domain containing 7	212919
NM_008113	0.30234	3.104	0.01139	0.06574	Rho GDP dissociation inhibitor (GDI) gamma	14570
NM_001002272	0.302388	3.16	0.01036	0.06276	trophinin	56191
NM_001081374	0.302438	3.307	0.0081	0.05475	protease, serine, 36	77613
BC046431	0.302439	2.837	0.01791	0.08268	obscurin, cytoskeletal calmodulin and titin-interacting RhoGEF	380698
NM_175147	0.302518	2.931	0.01528	0.07624	embryonic testis differentiation	69501
ENSMUST00000063608	0.302579	2.81	0.01878	0.08429
NM_134096	0.302657	3.452	0.006362	0.04826	family with sequence similarity 19, member A5	106014
BC139167	0.302693	2.749	0.02083	0.08924	potassium channel, subfamily K, member 9	223604
NM_053015	0.30279	2.678	0.02351	0.09502	melanophilin	171531
NM_207268	0.302827	3.024	0.01305	0.07045	coiled-coil domain containing 87	399599
NM_001081339	0.302837	2.67	0.02381	0.09554	xin actin-binding repeat containing 1	22437
NM_001083126	0.30291	2.675	0.02362	0.09519	LIM homeobox protein 6	16874
AK046749	0.302917	3.211	0.009513	0.05968	WD repeat domain, phosphoinositide interacting 2	74781
NM_001017525	0.302993	2.942	0.015	0.07523	BTB (POZ) domain containing 11	74007
NM_138945	0.303194	2.976	0.01416	0.07359	POU domain, class 4, transcription factor 3	18998
ENSMUST00000056518	0.303261	3.714	0.004132	0.0384	family with sequence similarity 131, member A	78408
NM_030256	0.303324	3.252	0.008878	0.05748	B-cell CLL/lymphoma 9-like	80288
NM_028417	0.303331	3.215	0.009447	0.05953	tetratricopeptide repeat domain 9B	73032
NM_173397	0.303365	3.56	0.005318	0.04396	fat storage-inducing transmembrane protein 2 | RIKEN cDNA 2310001K24 gene	22885969517
NM_001036684	0.303385	3.062	0.01223	0.0683	ATPase, Ca++ transporting, plasma membrane 2	11941
NM_007377	0.303385	3.321	0.007911	0.05407	apoptosis-associated tyrosine kinase	11302
NM_198250	0.30345	2.911	0.01579	0.07745	leucine rich repeat containing 4B	272381
NM_008418	0.303476	3.58	0.005145	0.04325	potassium voltage-gated channel, shaker-related subfamily, member 3	16491
NM_181407	0.303479	2.752	0.02071	0.08896	malic enzyme 3, NADP(+)-dependent, mitochondrial	109264
NM_001159529	0.303536	3.548	0.005423	0.04437	cytochrome c oxidase subunit VIIa polypeptide 2-like	20463
NM_001013829	0.303541	2.914	0.01572	0.07729	Src homology 2 domain containing F	435684
BC151043	0.303555	2.627	0.02561	0.09885	NYN domain and retroviral integrase containing	277154
NM_203490	0.303586	3.19	0.009859	0.06102	MAS-related GPR, member D	211578
NM_027519	0.303679	2.812	0.0187	0.08409	RIKEN cDNA 6330406I15 gene	70717
NM_010357	0.303691	3.817	0.003495	0.03481	glutathione S-transferase, alpha 4	14860
NM_177793	0.303729	3.234	0.009162	0.0585	RIKEN cDNA 9030224M15 gene	327747
NM_026156	0.303774	3.349	0.007548	0.05257	XPA binding protein 2	67439
NM_028072	0.303807	2.928	0.01536	0.07651	sulfatase 2	72043
NM_015814	0.303854	2.794	0.01929	0.08543	dickkopf homolog 3 (Xenopus laevis)	50781
NM_009116	0.303858	2.788	0.01947	0.08594	paired related homeobox 2	20204
NM_001037914	0.303898	2.8	0.01908	0.08495	predicted gene 6320	622408
NM_009215	0.303904	3.225	0.009299	0.05899	somatostatin	20604
NM_001135115	0.303915	3.857	0.003275	0.03381	predicted gene 12250	631323
NM_010865	0.303994	3.398	0.006957	0.05032	myocilin	17926
ENSMUST00000074380	0.304035	2.742	0.02108	0.08967	RIKEN cDNA 1700061J05 gene	73376
NM_172015	0.304131	3.767	0.003789	0.0366	isoleucine-tRNA synthetase	105148
NM_001033382	0.304176	3.278	0.008504	0.0563	calcium channel, voltage-dependent, alpha 2/delta subunit 4	319734
ENSMUST00000100518	0.304211	3.06	0.01227	0.06837	platelet derived growth factor, alpha | RIKEN cDNA 6330403L08 gene	1859070744
NM_025560	0.304271	3.182	0.009992	0.06148	RIKEN cDNA 1810049H13 gene	66431
NM_001003955	0.304433	3.205	0.009609	0.06011	RAB11 family interacting protein 5 (class I)	52055
NM_053113	0.304535	3.358	0.00744	0.05211	eosinophil-associated, ribonuclease A family, member 11	93726
NM_001025245	0.304564	3.163	0.01031	0.06254	myelin basic protein	17196
NM_175199	0.304566	3.165	0.01028	0.0624	heat shock protein 12A	73442
NM_028448	0.30459	3.227	0.009268	0.05883	centromere protein V	73139
NM_001110222	0.304623	2.81	0.01878	0.08429	doublecortin	13193
ENSMUST00000027771	0.304631	3.027	0.01297	0.07033	kinesin family member 26B	269152
XM_915709	0.304902	3.338	0.007698	0.05321	transmembrane protein 132B	208151
NM_001081180	0.304987	2.732	0.02142	0.09046	serine peptidase inhibitor, Kazal type 5	72432
NM_001042655	0.305088	3.069	0.01208	0.06789	TBC1 domain family, member 17	233204
NM_198655	0.305099	2.673	0.02369	0.09529	RIKEN cDNA 4921509C19 gene	381393
NM_027251	0.305474	2.856	0.01734	0.0811	RIKEN cDNA 2010107G23 gene	69894
ENSMUST00000062833	0.305486	2.958	0.01458	0.07424	olfactory receptor 974	259111
NM_008381	0.305582	2.68	0.02343	0.09488	inhibin beta-B	16324
NM_001114611	0.305588	3.151	0.01052	0.06316	syntaxin binding protein 5-like	207227
NM_008131	0.305617	3.284	0.008418	0.05594	glutamate-ammonia ligase (glutamine synthetase)	14645
ENSMUST00000065310	0.305757	3.374	0.007247	0.0514	RIKEN cDNA 1700069B07 gene	76613
NM_001033326	0.305874	3.435	0.006544	0.04895	dehydrogenase/reductase (SDR family) X chromosome	236082
NM_211355	0.30597	3.287	0.008373	0.0558	SMEK homolog 1, suppressor of mek1 (Dictyostelium) | RIKEN cDNA D130020L05 gene	68734319760
NM_199008	0.306075	3.859	0.003265	0.0338	COX11 homolog, cytochrome c oxidase assembly protein (yeast) | target of myb1-like 1 (chicken)	6980271943
NM_010168	0.306108	2.861	0.0172	0.08083	coagulation factor II	14061
NM_177068	0.30617	3.249	0.008934	0.05769	olfactomedin-like 2B	320078
ENSMUST00000022064	0.306405	2.898	0.01615	0.07819	leucine rich repeat containing 14B	432779
NM_020013	0.306438	2.929	0.01532	0.0764	fibroblast growth factor 21	56636
NM_010758	0.306447	2.867	0.01703	0.08044	myelin-associated glycoprotein	17136
ENSMUST00000114040	0.30645	3.335	0.007728	0.05328	dynein, axonemal, heavy chain 6	330355
NM_207678	0.306521	3.337	0.007702	0.05321	cyclin L2	56036
ENSMUST00000080123	0.30654	2.983	0.01398	0.07315	aldolase 1 A retrogene 2	79459
NM_009744	0.306634	3.345	0.007604	0.05284	B-cell leukemia/lymphoma 6	12053
NM_172731	0.306754	3.177	0.01008	0.06177	FYVE, RhoGEF and PH domain containing 5	232237
NM_019840	0.306846	3.882	0.003149	0.0331	phosphodiesterase 4B, cAMP specific	18578
NM_010739	0.306995	2.629	0.02556	0.09883	mucin 13, epithelial transmembrane	17063
NM_172932	0.307139	3.205	0.009613	0.06012	neuroligin 3	245537
NM_172271	0.30719	3.26	0.008757	0.05718	solute carrier family 6 (neurotransmitter transporter), member 17	229706
NM_053266	0.307208	3.525	0.00564	0.04521	GTF2I repeat domain containing 2	114674
NM_054064	0.30725	3.589	0.00507	0.04303	pregnancy-specific glycoprotein 29	114872
NM_207217	0.307256	2.678	0.0235	0.09499	integrin alpha FG-GAP repeat containing 3	106581
NM_175407	0.307288	3.56	0.00532	0.04396	sine oculis-binding protein homolog (Drosophila)	109205
NM_172434	0.30733	3.474	0.006137	0.0473	VCUGBP, Elav-like family member 3	78784
NM_009685	0.307613	3.013	0.0133	0.07135	amyloid beta (A4) precursor protein-binding, family B, member 1	11785
ENSMUST00000100731	0.307614	3.632	0.00473	0.04141	SET domain containing 1B	208043
NM_001122873	0.307723	3.156	0.01044	0.06299	ubiquitin-like 7 (bone marrow stromal cell-derived)	69459
NM_134090	0.307777	3.072	0.01203	0.06764	KDEL (Lys-Asp-Glu-Leu) endoplasmic reticulum protein retention receptor 3	105785
NM_133917	0.308034	3.648	0.004606	0.04084	MLX interacting protein	208104
NM_001042489	0.308039	3.561	0.005311	0.04396	hydrogen voltage-gated channel 1 | tectonic family member 1	74096654470
NM_023731	0.308087	3.744	0.003938	0.03734	coiled-coil domain containing 86 | G protein-coupled receptor 44	10867314764
NM_010586	0.308216	3.986	0.002664	0.03013	inositol 1,4,5-triphosphate receptor 2	16439
NM_013491	0.308297	2.999	0.01361	0.0723	chloride channel 1	12723
NM_028033	0.308343	3.207	0.009582	0.05997	RIKEN cDNA 2410012M07 gene	71979
NM_008150	0.308417	2.986	0.01391	0.07282	glypican 4	14735
NM_172274	0.308502	2.777	0.01985	0.08689	coiled-coil and C2 domain containing 2A	231214
ENSMUST00000061505	0.308581	3.148	0.01057	0.06321	RIKEN cDNA 2010300C02 gene	72097
NM_007910	0.308592	2.822	0.01837	0.08356	ephrin A4	13639
NM_007780	0.308595	3.455	0.006326	0.04818	colony stimulating factor 2 receptor, beta, low-affinity (granulocyte-macrophage)	12983
NM_009970	0.308836	3.917	0.002974	0.032	colony stimulating factor 2 receptor, alpha, low-affinity (granulocyte-macrophage)	12982
NM_181650	0.308857	3.075	0.01197	0.0674	CHMP family, member 7	105513
NM_001099742	0.308878	2.9	0.01611	0.07809	secretoglobin, family 1C, member 1	338417
NM_001025379	0.308905	2.633	0.02535	0.09848	sema domain, immunoglobulin domain (Ig), short basic domain, secreted, (semaphorin) 3G	218877
NM_001080813	0.30893	3.013	0.0133	0.07135	RAB11 family interacting protein 1 (class I)	75767
NM_001037493	0.309175	3.382	0.007147	0.05107	solute carrier family 41, member 3	71699
ENSMUST00000098484	0.309185	2.978	0.01411	0.07348	predicted gene 10634 | RIKEN cDNA 4930579C12 gene	100039674319213
NM_001134646	0.309424	2.868	0.017	0.08035	translocase of outer mitochondrial membrane 5 homolog (yeast)	68512
NM_175013	0.309492	2.883	0.01658	0.07906	phosphoglucomutase 5 | RIKEN cDNA E030010A14 gene	226041226040
NM_007539	0.309515	2.693	0.0229	0.09355	bradykinin receptor, beta 1	12061
NM_001142357	0.309526	2.97	0.0143	0.07386	asparagine-linked glycosylation 12 homolog (yeast, alpha-1,6-mannosyltransferase)	223774
NM_152813	0.309582	3.478	0.006091	0.04703	phospholipase C, delta 3	72469
NM_130864	0.309636	3.904	0.003036	0.03245	acetyl-Coenzyme A acyltransferase 1A	113868
NM_007925	0.309711	2.732	0.02144	0.09051	elastin	13717
NM_020621	0.309767	3.114	0.01121	0.06521	pyrimidinergic receptor P2Y, G-protein coupled, 4	57385
NM_146027	0.309787	2.963	0.01447	0.07406	secernin 2	217140
NM_011481	0.309847	3.264	0.00871	0.057	src-related kinase lacking C-terminal regulatory tyrosine and N-terminal myristylation sites	20811
NM_001081982	0.309998	3.49	0.005976	0.04657	nuclear factor I/X	18032
NM_020605	0.310033	3.681	0.004364	0.03972	junctophilin 3	57340
NM_021394	0.310202	3.033	0.01285	0.06997	Z-DNA binding protein 1	58203
NM_031174	0.310282	3.111	0.01126	0.06527	Down syndrome cell adhesion molecule	13508
NM_019511	0.310324	3.099	0.01148	0.06601	receptor (calcitonin) activity modifying protein 3	56089
NM_172726	0.310339	2.922	0.01551	0.07686	RIKEN cDNA E130309D02 gene	231868
NM_146017	0.310345	3.09	0.01167	0.06647	gamma-aminobutyric acid (GABA) A receptor, pi	216643
NM_008176	0.3104	2.868	0.01699	0.08035	chemokine (C-X-C motif) ligand 1	14825
AK144875	0.310462	2.9	0.01609	0.07803	eukaryotic translation initiation factor 3, subunit C	56347
NM_019686	0.310507	3.021	0.0131	0.07065	calcium and integrin binding family member 2 | SH2 domain containing 7	56506244885
NM_001083903	0.310737	3.474	0.006135	0.0473	suprabasin	282619
NM_011097	0.310828	3.475	0.006128	0.04727	paired-like homeodomain transcription factor 1	18740
NM_016868	0.310878	2.716	0.02202	0.09168	hypoxia inducible factor 3, alpha subunit	53417
NM_183154	0.310939	3.732	0.004014	0.03774	zinc finger, FYVE domain containing 1	217695
NM_001081098	0.310966	3.756	0.003859	0.03695	zinc finger protein 362	230761
NM_026767	0.311067	2.949	0.01481	0.07471	dolichyl-phosphate mannosyltransferase polypeptide 3	68563
NM_010582	0.311089	2.894	0.01625	0.07837	inter-alpha trypsin inhibitor, heavy chain 2	16425
NM_001159507	0.311141	3.008	0.01341	0.0717	glutamate receptor interacting protein 2	243547
NM_026441	0.311171	2.779	0.01977	0.08673	penta-EF hand domain containing 1	67898
ENSMUST00000094662	0.311376	3.014	0.01326	0.07121	predicted gene 10300	100379259
NM_175557	0.311528	3.946	0.002839	0.03114	zinc finger protein 384	269800
NM_009328	0.311553	2.824	0.01832	0.08347	transcription factor 15	21407
NM_001110100	0.31177	3.958	0.002785	0.03096	BTG3 associated nuclear protein	53325
NM_010516	0.311829	2.643	0.02492	0.0977	cysteine rich protein 61	16007
ENSMUST00000116543	0.31187	2.956	0.01463	0.07429	family with sequence similarity 73, member B	108958
ENSMUST00000063754	0.311948	3.437	0.006526	0.04895	predicted gene 9866	636791
AK157781	0.311992	2.944	0.01495	0.07505
NM_011610	0.312093	3.365	0.007358	0.05182	tumor necrosis factor receptor superfamily, member 1b	21938
NM_134048	0.312123	3.137	0.01078	0.06386	Casitas B-lineage lymphoma-like 1	104836
NM_175462	0.312152	2.788	0.01947	0.08594	potassium channel, subfamily T, member 1	227632
ENSMUST00000030245	0.312279	3.509	0.005785	0.04589	RIKEN cDNA 4921539E11 gene	70941
NM_001085535	0.312321	2.804	0.01894	0.08466	predicted gene 12581	546519
NM_021565	0.31235	3.352	0.007509	0.05245	midnolin	59090
NM_199068	0.312369	2.759	0.02048	0.08852	forkhead box K1	17425
NM_172888	0.312435	2.697	0.02276	0.0934	seminal vesicle secretory protein 1	243377
NM_010333	0.312451	3.36	0.007416	0.05199	sphingosine-1-phosphate receptor 2	14739
NM_013863	0.312643	3.059	0.01229	0.06837	BCL2-associated athanogene 3	29810
NM_001033202	0.312876	2.816	0.01856	0.08396	ubiquitin specific peptidase 30	100756
NM_026731	0.312899	2.745	0.02095	0.08944	protein phosphatase 1, regulatory (inhibitor) subunit 14A	68458
NM_001081134	0.312947	2.745	0.02096	0.08945	potassium voltage-gated channel, subfamily G, member 1	241794
NM_001145874	0.312975	2.945	0.01493	0.07504	mucin 20	224116
NM_010658	0.313041	3.285	0.008407	0.05592	v-maf musculoaponeurotic fibrosarcoma oncogene family, protein B (avian)	16658
ENSMUST00000098676	0.313136	3.234	0.00916	0.0585	CD276 antigen | predicted gene 10657	102657100038634
NM_019404	0.313562	2.703	0.02252	0.09292	arginine vasopressin receptor 2 | Rho GTPase activating protein 4	12000171207
NM_028755	0.313749	3.213	0.009485	0.05963	cyclic AMP-regulated phosphoprotein, 21	74100
NM_030226	0.313749	3.178	0.01006	0.06169	RIKEN cDNA 9130019O22 gene	78921
NM_026687	0.313765	3.727	0.004045	0.03793	serine (or cysteine) peptidase inhibitor, clade A, member 1F	68348
NM_027758	0.313873	3.534	0.005553	0.04486	TBC1 domain family, member 9	71310
NM_001033225	0.313874	3.742	0.003952	0.03739	proline-rich nuclear receptor coactivator 1	108767
NM_020255	0.313906	3.566	0.005267	0.04383	SCAN domain-containing 1	19018
ENSMUST00000117556	0.313952	3.831	0.003418	0.03438	RIKEN cDNA D630045J12 gene	330286
NM_007908	0.313997	3.314	0.008011	0.05448	eukaryotic elongation factor-2 kinase	13631
NM_001025617	0.314219	3.455	0.006329	0.04818	calcium activated nucleotidase 1	76025
NM_008521	0.314461	3.805	0.003565	0.03521	leukotriene C4 synthase	17001
ENSMUST00000034302	0.314513	2.838	0.0179	0.08268	cadherin 13	12554
NM_152823	0.314601	2.666	0.02397	0.09592	unc-5 homolog C (C. elegans)-like	76589
NM_011400	0.314642	3.826	0.003444	0.03454	solute carrier family 2 (facilitated glucose transporter), member 1	20525
NM_018811	0.314699	3.486	0.006015	0.04666	abhydrolase domain containing 2	54608
NM_080461	0.314702	2.959	0.01456	0.07424	zinc finger protein 358	140482
NM_172809	0.314805	3.067	0.01213	0.06798	sacsin	50720
NM_011731	0.314817	2.744	0.021	0.08955	solute carrier family 6 (neurotransmitter transporter), member 20B	22599
NM_009043	0.314988	2.719	0.02191	0.09139	regenerating islet-derived 2	19693
NM_146251	0.315003	3.656	0.004541	0.04062	patatin-like phospholipase domain containing 7	241274
NM_021560	0.315049	3.363	0.007379	0.05186	basic helix-loop-helix family, member e22	59058
NM_023699	0.315138	2.75	0.02077	0.08912	nuclear factor of activated T-cells, cytoplasmic, calcineurin-dependent 4	73181
NM_017378	0.315174	2.767	0.0202	0.08773	protocadherin 12	53601
NM_206973	0.315356	2.729	0.02153	0.09063	G protein-coupled receptor 152	269053
NM_001033189	0.315531	3.778	0.003723	0.03621		97130
NM_029199	0.315547	2.887	0.01647	0.07887	RIKEN cDNA 4930542N07 gene	75185
NM_145684	0.315556	2.783	0.01966	0.08642	arachidonate lipoxygenase, epidermal	11685
NM_018763	0.315604	3.416	0.006755	0.04959	carbohydrate sulfotransferase 2	54371
NM_023055	0.315659	3.375	0.007234	0.05135	solute carrier family 9 (sodium/hydrogen exchanger), member 3 regulator 2	65962
XM_001472269	0.315707	3.17	0.0102	0.06209	guanine nucleotide binding protein (G protein), gamma 5 | predicted gene 3150	14707100041120
NM_144854	0.31575	2.866	0.01705	0.08045	open reading frame 63	224419
NM_001033543	0.315792	2.923	0.01547	0.0768	interleukin 20 receptor beta	213208
NM_025455	0.316004	3.434	0.006554	0.04896	coiled coil domain containing 28B	66264
NM_138949	0.316074	3.128	0.01095	0.06431	zinc finger protein 286	192651
NM_001081328	0.316159	3.352	0.007517	0.05245	chondroitin sulfate synthase 3	78923
NM_008451	0.316265	3.061	0.01226	0.06837	kinesin light chain 2	16594
NM_001077633	0.316282	3.594	0.005028	0.04279	demilune cell and parotid protein 3	620253
AK042778	0.316315	2.881	0.01663	0.07917	trophoblast glycoprotein	21983
NM_008238	0.316386	3.128	0.01094	0.06431	forkhead box N1	15218
NM_133364	0.316396	3.176	0.01009	0.06181	proline rich membrane anchor 1	170952
NM_001024719	0.31643	2.832	0.01807	0.083	cytochrome P450, family 2, subfamily c, polypeptide 67	545288
NM_001146196	0.31652	3.25	0.008909	0.0576	scinderin	20259
NM_029881	0.316593	3.17	0.01019	0.06209	transmembrane protein 200A	77220
NM_170756	0.316632	3.392	0.007029	0.05066	spermatogenesis associated 2	263876
NM_010109	0.316655	3.451	0.006369	0.04827	ephrin A5	13640
NM_175470	0.316709	2.658	0.02432	0.09644	G protein-coupled receptor 61	229714
NM_009865	0.316822	2.82	0.01844	0.08369	cadherin 10	320873
NM_018766	0.316844	3.41	0.006824	0.04979	neurotensin receptor 1	18216
NM_010850	0.317036	3.223	0.009321	0.05905	myc-like oncogene, s-myc protein	17870
NM_172466	0.317249	3.017	0.0132	0.07096	a disintegrin-like and metallopeptidase (reprolysin type) with thrombospondin type 1 motif, 18	208936
NM_181859	0.31729	3.346	0.007588	0.05277	3-oxoacid CoA transferase 2B | 3-oxoacid CoA transferase 2A	35337164059
NM_172298	0.317352	3.111	0.01126	0.06527	teashirt zinc finger family member 3	243931
ENSMUST00000100221	0.317461	3.021	0.01312	0.07069	RIKEN cDNA 1110017F19 gene	68528
NM_001123382	0.317605	2.97	0.0143	0.07386	interleukin 1 receptor, type I	16177
NM_027308	0.317628	3	0.0136	0.0723	RIKEN cDNA 2210010C17 gene	70080
NM_008046	0.317687	3.064	0.01219	0.06818	follistatin | thyroid hormone receptor associated protein 3	14313230753
NM_011773	0.317818	3.171	0.01018	0.06207	solute carrier family 30 (zinc transporter), member 3	22784
ENSMUST00000122337	0.317861	3.123	0.01104	0.06463	RIKEN cDNA D430042O09 gene	233865
ENSMUST00000116571	0.31805	2.628	0.0256	0.09884	lysine (K)-specific demethylase 2A	225876
NM_032393	0.318093	2.753	0.02069	0.08893	microtubule-associated protein 1 A	17754
NM_007557	0.318126	3.035	0.01281	0.06981	bone morphogenetic protein 7	12162
NM_153134	0.318222	2.97	0.0143	0.07386	immunity-related GTPase family, Q	210146
NM_016743	0.318231	3.47	0.006172	0.04749	NEL-like 2 (chicken)	54003
NM_198960	0.318277	2.853	0.01743	0.08136	transcription factor AP-2, epsilon	332937
NM_178870	0.31856	3.008	0.01341	0.0717	RIKEN cDNA F930015N05 gene | heparan sulfate (glucosamine) 3-O-sulfotransferase 3A1	65480515478
ENSMUST00000023747	0.31874	3.485	0.006022	0.04666	NCK-associated protein 5-like	380969
NM_018752	0.318746	3.152	0.01051	0.06316	transient receptor potential cation channel, subfamily M, member 1	17364
NM_015755	0.318837	3.141	0.01071	0.06363	hormonally upregulated Neu-associated kinase	26559
NM_026886	0.318915	2.786	0.01955	0.08612	serine/arginine repetitive matrix 4	68955
NM_009362	0.31892	3.333	0.00775	0.05332	trefoil factor 1	21784
NM_207203	0.318958	3.426	0.00664	0.0492		73072
NM_134117	0.319006	3.421	0.006698	0.04941	protein kinase domain containing, cytoplasmic	106522
ENSMUST00000026083	0.319066	2.841	0.01781	0.0824	RIKEN cDNA 4930442E04 gene	75800
NM_001012765	0.319095	2.739	0.02118	0.08987	adenylate cyclase 5	224129
NM_178738	0.319175	2.74	0.02113	0.08974	protease, serine, 35	244954
AK079474	0.319247	2.996	0.01368	0.07249	RIKEN cDNA A130014H13 gene	319630
NM_023438	0.319357	3.316	0.007978	0.05437	transmembrane protein 132E	270893
NM_010110	0.319391	3.629	0.004753	0.04152	ephrin B1	13641
NM_025869	0.319432	3.266	0.008676	0.05688	dual specificity phosphatase 26 (putative)	66959
NM_017371	0.319531	2.645	0.02487	0.09756	hemopexin	15458
NM_001098789	0.319772	2.935	0.01518	0.0759	NADH dehydrogenase (ubiquinone) 1 alpha subcomplex, 4-like 2	407790
NM_029416	0.319773	3.141	0.01071	0.06363	Kruppel-like factor 17	75753
ENSMUST00000107293	0.3198	2.946	0.0149	0.07498	hornerin | filaggrin	6872314246
ENSMUST00000072800	0.319972	3.148	0.01059	0.06321	prominin 1 | predicted gene 16401	19126100041413
NM_025420	0.319988	3.015	0.01326	0.07121	late cornified envelope 1M	66203
NM_207031	0.320216	2.86	0.01723	0.08087	anoctamin 7	404545
NM_133995	0.320232	3.359	0.007422	0.05201	ureidopropionase, beta	103149
NM_009633	0.320304	3.293	0.00829	0.05555	adrenergic receptor, alpha 2b	11552
NM_023732	0.32045	4.144	0.002074	0.02598	ATP-binding cassette, sub-family B (MDR/TAP), member 6	74104
NM_001110203	0.3205	3.348	0.007562	0.05264	tripartite motif-containing 9	94090
ENSMUST00000097595	0.320505	3.607	0.004926	0.04231	RIKEN cDNA 9630014M24 gene	381155
NM_011532	0.320567	3.052	0.01245	0.06884	T-box 1	21380
NM_153114	0.320583	3.695	0.004267	0.03922	otospiralin	260301
NM_001122675	0.320761	3.819	0.003485	0.03478	zinc finger, CCHC domain containing 2	227449
ENSMUST00000036023	0.320786	2.748	0.02085	0.08926	enhancer of rudimentary homolog pseudogene	66332
BC117002	0.320794	2.783	0.01964	0.0864	olfactory receptor 311	258530
NM_007485	0.320816	3.077	0.01193	0.06727	ras homolog gene family, member D	11854
NM_011839	0.320991	2.868	0.017	0.08035	mab-21-like 2 (C. elegans)	23937
ENSMUST00000101310	0.320998	2.849	0.01755	0.08167	predicted gene 1070	381785
NM_009800	0.321021	2.998	0.01364	0.07235	carbonic anhydrase 11	12348
XM_905573	0.32116	3.862	0.003251	0.03373
NM_178928	0.321281	3.188	0.009891	0.06116	actin filament associated protein 1-like 1	106877
NM_178194	0.321336	3.018	0.01318	0.07094	histone cluster 1, H2bl | predicted gene 11277 | predicted gene 13646 | histone cluster 1, H2bk | histone cluster 1, H2bm | histone cluster 1, H2bj | histone cluster 1, H2bn | histone cluster 1, H2bf | histone cluster 1, H2bh | histone cluster 1, H2bc	3.19186e+58
NM_026290	0.321389	3.653	0.004564	0.04066	RIKEN cDNA 4930511I11 gene	67645
NM_001159376	0.321487	3.099	0.01149	0.06601	dual specificity phosphatase-like 15	252864
ENSMUST00000065900	0.321717	3.2	0.009701	0.06043	hedgehog interacting protein-like 2	78772
NM_009216	0.321742	3.401	0.006929	0.05025	somatostatin receptor 1	20605
NM_001037762	0.321745	3.026	0.01299	0.07037	zinc finger, DHHC domain containing 12	66220
NM_178616	0.321816	3.533	0.005562	0.04488	proteasome (prosome, macropain) 26S subunit, non-ATPase, 11	69077
NM_144790	0.32186	2.798	0.01915	0.08513	ankyrin repeat domain 33	208258
NM_018790	0.321966	3.488	0.005991	0.04658	activity regulated cytoskeletal-associated protein	11838
NM_001081038	0.322026	2.924	0.01545	0.0768	BTB (POZ) domain containing 16	330660
NM_011447	0.322076	2.844	0.01772	0.0821	SRY-box containing gene 8	20681
NM_019541	0.322127	2.881	0.01662	0.07917	cathepsin 8	56094
NM_183312	0.322141	2.788	0.01949	0.08598	synemin, intermediate filament protein	233335
NM_011213	0.322141	3.426	0.006638	0.0492	protein tyrosine phosphatase, receptor type, F	19268
NM_011482	0.322187	2.646	0.0248	0.09743	NHP2 non-histone chromosome protein 2-like 1 (S. cerevisiae)	20826
NM_010487	0.322379	3.039	0.01272	0.06955	ELAV (embryonic lethal, abnormal vision, Drosophila)-like 3 (Hu antigen C)	15571
ENSMUST00000076883	0.322537	2.976	0.01416	0.07359	olfactory receptor 930	258269
NM_001080712	0.322582	3.095	0.01158	0.06614	predicted gene 7534	665186
NM_001145921	0.322655	2.951	0.01476	0.07467	RIKEN cDNA E130112L23 gene	268739
XM_620142	0.322681	3.421	0.0067	0.04941	ribosomal protein L29	19944
NM_147126	0.322695	2.944	0.01493	0.07504	C1q and tumor necrosis factor related protein 5 | membrane-type frizzled-related protein	235312259172
NM_001013022	0.322704	3.425	0.006655	0.04925	outer dense fiber of sperm tails 3B	70113
NM_133871	0.322708	2.916	0.01566	0.07717	interferon-induced protein 44	99899
NM_027704	0.322876	2.725	0.02168	0.09096	zinc finger, DHHC domain containing 11	71164
NM_145532	0.322921	2.781	0.01971	0.08659	mal, T-cell differentiation protein-like	228576
NM_008852	0.322927	3.018	0.01319	0.07094	paired-like homeodomain transcription factor 3	18742
ENSMUST00000100989	0.323073	2.696	0.02278	0.09345	transmembrane protein 150C	231503
BC005685	0.323105	2.726	0.02166	0.09092		352945
NM_030703	0.323228	3.149	0.01057	0.06321	carboxypeptidase N, polypeptide 1	93721
NM_001013376	0.323279	3.9	0.003058	0.03256	ribonuclease P/MRP 38 subunit (human)	227522
NM_133731	0.323731	3.274	0.008564	0.05647	protease, serine, 22	70835
ENSMUST00000081006	0.323763	3.424	0.006667	0.04928	RIKEN cDNA 4932422M17 gene	74366
NM_001040692	0.323937	3.157	0.01042	0.06293	solute carrier family 6 (neurotransmitter transporter), member 18	22598
NM_001128086	0.324077	3.229	0.009228	0.05869	ankyrin repeat and sterile alpha motif domain containing 1B	77531
NM_001134741	0.324383	2.906	0.01593	0.07775	tudor domain containing 5	214575
NM_021478	0.324389	3.214	0.009467	0.05955	tubby like protein 1	22157
NM_007419	0.324398	2.942	0.01499	0.07519	adrenergic receptor, beta 1	11554
XM_988322	0.324404	3.031	0.01289	0.07007	achaete-scute complex homolog 4 (Drosophila)	67341
NM_001037539	0.324416	3.079	0.0119	0.06715	prokineticin 2	50501
ENSMUST00000093991	0.324591	2.686	0.02317	0.09421	RIKEN cDNA E030019B06 gene	212124
ENSMUST00000100985	0.324663	3.458	0.006294	0.04807	predicted gene 10421	100038689
NM_001033429	0.324819	2.742	0.02108	0.08967	tripartite motif-containing 75	333307
NM_009716	0.324836	3.648	0.004607	0.04084	activating transcription factor 4	11911
NM_021332	0.324858	2.899	0.01613	0.07814	glucagon-like peptide 1 receptor	14652
NM_025685	0.324956	3.112	0.01125	0.06522	collagen, type XXVII, alpha 1	373864
NM_009377	0.325022	3.084	0.01179	0.06684	tyrosine hydroxylase	21823
NM_008971	0.325165	3.099	0.0115	0.06601	twinfilin, actin-binding protein, homolog 1 (Drosophila)	19230
NM_008043	0.325177	3.646	0.00462	0.04088	frequently rearranged in advanced T-cell lymphomas	14296
NM_010577	0.325297	3.442	0.006464	0.04864	integrin alpha 5 (fibronectin receptor alpha)	16402
ENSMUST00000109430	0.325345	3.453	0.006354	0.04826	G protein-coupled receptor 75	237716
NM_007556	0.325355	2.741	0.02109	0.08967	bone morphogenetic protein 6	12161
NM_010261	0.325373	2.912	0.01577	0.07745	Rab acceptor 1 (prenylated)	14470
NM_021547	0.32552	3.598	0.005002	0.04266	START domain containing 3	59045
ENSMUST00000099938	0.325571	2.689	0.02308	0.09393	predicted gene 10814	100038423
NM_172572	0.325578	3.878	0.00317	0.03325	rhomboid 5 homolog 2 (Drosophila)	217344
NM_153543	0.325645	3.31	0.008056	0.0546	aldehyde dehydrogenase 1 family, member L2	216188
NM_177330	0.325763	2.923	0.0155	0.0768	growth hormone secretagogue receptor	208188
NM_008871	0.325786	3.68	0.00437	0.03975	serine (or cysteine) peptidase inhibitor, clade E, member 1	18787
NM_009618	0.325823	3.533	0.005566	0.04489	a disintegrin and metallopeptidase domain 2	11495
NM_133819	0.325862	3.259	0.008779	0.05722	protein phosphatase 1, regulatory (inhibitor) subunit 15b	108954
NM_001002005	0.325866	3.646	0.004619	0.04088	pannexin 2	406218
NM_026324	0.325942	2.828	0.01819	0.08324	kin of IRRE like 3 (Drosophila)	67703
NM_173012	0.32601	3.814	0.003512	0.0349	leucine zipper-EF-hand containing transmembrane protein 2 | RIKEN cDNA D830025C05 gene	270035100042416
NM_177408	0.326176	3.256	0.00882	0.05729	gamma-aminobutyric acid (GABA) A receptor, subunit gamma 2	14406
ENSMUST00000100700	0.326309	3.383	0.00713	0.05101	ubiquitin C | predicted gene 10382	22190639281
NM_001112744	0.326311	3.249	0.008926	0.05767	Rho guanine nucleotide exchange factor (GEF) 16	230972
NM_028149	0.326446	3.495	0.005926	0.0463	F-box and leucine-rich repeat protein 20	72194
NM_011535	0.326565	2.99	0.01383	0.07269	T-box 3	21386
NM_024124	0.326721	3.616	0.004854	0.042	histone deacetylase 9 | histone deacetylase 9-like	79221100504541
NM_001079883	0.326792	3.453	0.006355	0.04826	B-cell leukemia/lymphoma 11B	58208
NM_009347	0.326951	2.787	0.01951	0.08599	tectorin alpha	21683
NM_001114333	0.326971	3.214	0.009469	0.05955	glutamate receptor, metabotropic 1	14816
ENSMUST00000089520	0.327048	3.187	0.009909	0.06123	shroom family member 4	208431
ENSMUST00000069741	0.327454	3.179	0.01004	0.06167	RIKEN cDNA E130018O15 gene	442795
NM_026594	0.327479	2.855	0.01737	0.08117	ribosomal protein L39-like	68172
ENSMUST00000040846	0.327702	3.759	0.003841	0.03683	mediator of RNA polymerase II transcription, subunit 12 homolog (yeast)-like	329650
ENSMUST00000100090	0.327797	2.688	0.02309	0.09396
NM_029393	0.327899	3.13	0.0109	0.06422	keratin 24	75706
NM_025386	0.327937	3.447	0.006416	0.0484	F-box protein 36	66153
NM_029238	0.328123	3.332	0.007775	0.05345	solute carrier family 35, member F4	75288
AK142235	0.328149	3.761	0.003829	0.03679	lipase maturation factor 1	76483
NM_010149	0.328168	3.08	0.01187	0.06707	erythropoietin receptor	13857
NM_009123	0.328255	3.544	0.005467	0.04455	NK1 transcription factor related, locus 2 (Drosophila)	20231
NM_178752	0.328482	4.073	0.002318	0.02784	RIKEN cDNA D330012F22 gene	269952
NM_008416	0.32868	2.978	0.0141	0.07344	Jun-B oncogene	16477
NM_198604	0.328681	3.176	0.0101	0.06181	pleckstrin homology domain containing, family G (with RhoGef domain) member 6	213522
NM_009189	0.328751	2.873	0.01685	0.07987	sine oculis-related homeobox 1 homolog (Drosophila)	20471
NM_139304	0.32876	4.178	0.001965	0.02518	GATA zinc finger domain containing 2B	229542
NM_026503	0.328853	2.742	0.02106	0.08967	RIKEN cDNA 1110058L19 gene	68002
NM_134042	0.328872	3.913	0.002996	0.03217	aldehyde dehydrogenase family 6, subfamily A1	104776
NM_001007154	0.328927	2.984	0.01395	0.07302	phosphatase and actin regulator 3	74189
NM_177001	0.32897	3.412	0.006794	0.04974	RIKEN cDNA 9130023H24 gene | armadillo repeat containing 5	100043133233912
ENSMUST00000072810	0.329068	3.274	0.008561	0.05647	sema domain, transmembrane domain (TM), and cytoplasmic domain, (semaphorin) 6C	20360
NM_001159275	0.329249	3.301	0.008189	0.05509	solute carrier family 25 (mitochondrial carrier, ornithine transporter) member 2	83885
NM_007890	0.329403	3.486	0.006009	0.04666	dual-specificity tyrosine-(Y)-phosphorylation regulated kinase 1a	13548
NM_009212	0.329506	3.991	0.002644	0.02999	immunoglobulin mu binding protein 2	20589
ENSMUST00000106437	0.329582	3.754	0.00387	0.037	heparan sulfate (glucosamine) 3-O-sulfotransferase 4	628779
NM_146019	0.329608	3.559	0.005331	0.04398	chromodomain helicase DNA binding protein 3	216848
NM_020006	0.329617	3.531	0.005586	0.04494	CDC42 effector protein (Rho GTPase binding) 4	56699
ENSMUST00000111153	0.329634	3.34	0.007669	0.05313	scavenger receptor cysteine rich domain containing, group B (4 domains)	109267
NM_010098	0.329635	2.804	0.01894	0.08466	opsin 3	13603
ENSMUST00000095105	0.329839	3.55	0.005407	0.04432	RIKEN cDNA 1700055D18 gene	73405
XM_984290	0.329915	2.927	0.01538	0.07658	predicted gene 8140	666504
NM_178381	0.330019	2.941	0.01501	0.07527	anoctamin 9	71345
ENSMUST00000058992	0.33013	4.043	0.002433	0.02868	RIKEN cDNA 4930579K19 gene	75881
AF038029	0.330133	3.274	0.008563	0.05647	core-binding factor, runt domain, alpha subunit 2, translocated to, 3 (human)	12398
NM_001042725	0.330218	3.367	0.007331	0.0517	calcitonin receptor	12311
NM_178692	0.330285	3.219	0.009384	0.05933	RIKEN cDNA C130074G19 gene	226777
NM_009430	0.330378	2.833	0.01804	0.08294	protease, serine, 2	22072
NM_177034	0.330385	2.806	0.01889	0.08458	amyloid beta (A4) precursor protein binding, family A, member 1	319924
NM_008431	0.33049	3.012	0.01332	0.07143	potassium channel, subfamily K, member 4	16528
ENSMUST00000068485	0.330565	2.727	0.02163	0.09087	predicted gene 9966	791297
NM_133784	0.330607	3.575	0.005188	0.0434	WW domain containing transcription regulator 1	97064
ENSMUST00000118206	0.330665	3.533	0.005559	0.04487	RIKEN cDNA 2210404O07 gene	72273
NM_009914	0.330666	2.86	0.01724	0.08087	chemokine (C-C motif) receptor 3	12771
NM_011578	0.330669	3.615	0.004864	0.04206	transforming growth factor, beta receptor III	21814
NM_001099277	0.330681	2.994	0.01372	0.07254	zinc finger protein 541	666528
ENSMUST00000058189	0.330833	3.152	0.01052	0.06316
NM_173436	0.330939	2.991	0.0138	0.07267	cysteine-rich perinuclear theca 2, pseudogene	245566
ENSMUST00000108122	0.33096	3.24	0.009059	0.05808	leucine rich repeat and Ig domain containing 2	242384
NM_008204	0.331003	3.618	0.004839	0.04193	histocompatibility 2, M region locus 2	14990
NM_007628	0.331167	3.386	0.0071	0.05099	cyclin A1	12427
ENSMUST00000046470	0.331233	3.751	0.00389	0.03714		239706
NM_016919	0.331261	2.989	0.01385	0.07272	collagen, type V, alpha 3	53867
NM_001042760	0.331356	3.52	0.005688	0.04534	solute carrier family 22 (organic cation transporter), member 18	18400
ENSMUST00000097750	0.331367	2.898	0.01616	0.07822
NM_001081265	0.3314	3.13	0.01091	0.06424	HEAT repeat containing 2	433956
NM_009330	0.33146	3.755	0.003867	0.037	HNF1 homeobox B	21410
NM_133974	0.331541	3.007	0.01344	0.07178	CUB domain containing protein 1	109332
NM_054071	0.331875	3.716	0.004116	0.03834	fibroblast growth factor receptor-like 1	116701
BC099431	0.332341	3.399	0.006946	0.0503	RIKEN cDNA 1700052K11 gene | tousled-like kinase 2 (Arabidopsis)	7343124086
NM_025519	0.332509	2.979	0.01407	0.07336	chromatin modifying protein 4C	66371
NM_001038703	0.332548	3.995	0.002625	0.02991	G protein-coupled receptor 146	80290
NM_013912	0.332601	3.235	0.009132	0.05841	apelin	30878
NM_001113399	0.332802	2.917	0.01564	0.07713	zinc finger protein 385B	241494
NM_028712	0.332906	3.645	0.004626	0.04092	RAP2B, member of RAS oncogene family	74012
NM_001101486	0.332929	4.248	0.001761	0.02389	family with sequence similarity 71, member F2	245884
ENSMUST00000025428	0.332987	3.783	0.003695	0.03605	RIKEN cDNA 4930546C10 gene	78931
NM_007697	0.332988	2.692	0.02294	0.09364	cell adhesion molecule with homology to L1CAM	12661
NM_028277	0.33299	3.041	0.01268	0.06947	shisa homolog 9 (Xenopus laevis)	72555
NM_008080	0.333126	3.147	0.0106	0.06323	beta-1,4-N-acetyl-galactosaminyl transferase 1	14421
NM_144828	0.333136	3.276	0.008528	0.05636	protein phosphatase 1, regulatory (inhibitor) subunit 1B	19049
NM_023463	0.333217	2.864	0.01712	0.08057	lymphocyte antigen 6 complex, locus G6C	68468
NM_001081672	0.333256	3.51	0.005778	0.04587	family with sequence similarity 43, member B | hypothetical protein, MNCb-2457	62563858213
NM_079835	0.333287	3.242	0.009039	0.05807	butyrophilin-like 2	547431
NM_026979	0.333359	3.41	0.006824	0.04979	C1q and tumor necrosis factor related protein 2	69183
BC108413	0.333393	3.065	0.01218	0.06818	RIKEN cDNA 4930515G01 gene | ankyrin repeat domain 13a	6764268420
NM_019564	0.333463	3.383	0.00713	0.05101	HtrA serine peptidase 1	56213
NM_008317	0.333528	3.207	0.009582	0.05997	hyaluronoglucosaminidase 1 | N-acetyltransferase 6	1558656441
NM_026864	0.333568	3.701	0.004223	0.03893	RAS-like, family 11, member A	68895
NM_001013774	0.333582	2.758	0.02049	0.08853	karyopherin alpha 7 (importin alpha 8)	381686
NM_009504	0.33365	3.642	0.004646	0.04101	vitamin D receptor	22337
NM_001109971	0.333701	3.335	0.007735	0.05328	SEC61, gamma subunit	20335
NM_009378	0.333756	2.989	0.01385	0.07272	thrombomodulin	21824
NM_013921	0.333761	2.97	0.0143	0.07386	protease, serine, 30	30943
NM_001033354	0.333907	3.449	0.006389	0.0483	IQ motif and Sec7 domain 3	243621
NM_183033	0.333983	4.011	0.00256	0.02952	zinc finger protein 516	329003
NM_177912	0.334045	2.902	0.01603	0.07795	gasdermin C2	331063
NM_026689	0.334099	3.051	0.01246	0.06889	mitochondrial ubiquitin ligase activator of NFKB 1	68350
NM_025498	0.334126	3.745	0.00393	0.03732	presenilin enhancer 2 homolog (C. elegans)	66340
NM_175520	0.334217	3.072	0.01202	0.06762	G protein-coupled receptor 81	243270
NM_009525	0.334347	2.789	0.01945	0.08594	wingless-related MMTV integration site 5B	22419
NM_001007570	0.334375	4.001	0.002602	0.02974	solute carrier family 25, member 42	73095
ENSMUST00000047373	0.334408	3.097	0.01154	0.0661	SRY-box containing gene 15 | SRY-box containing gene 16	20670116912
AK141913	0.334481	2.72	0.02186	0.09129	RIKEN cDNA 5930403L14 gene	320939
NM_025571	0.334522	3.056	0.01236	0.06865	presequence translocase-asssociated motor 16 homolog (S. cerevisiae)	66449
NM_001042710	0.334675	2.968	0.01435	0.07394	protease, serine-like 1 | follistatin-like 3	7310683554
NM_026942	0.334707	2.881	0.01663	0.07917	stomatin-like 1	69106
NM_008867	0.335094	3.423	0.006673	0.04931	phospholipase A2 receptor 1	18779
NM_054096	0.335118	4.023	0.002509	0.02918	toll-interleukin 1 receptor (TIR) domain-containing adaptor protein	117149
NM_001039198	0.335127	4.018	0.002533	0.02929	zinc finger homeobox 2 | zinc finger homeobox 2, antisense	239102432855
NM_027103	0.335234	3.652	0.004572	0.04071	RIKEN cDNA 1700030J22 gene	69528
NM_172682	0.335408	3.895	0.003083	0.03267	family with sequence similarity 160, member A1	229488
NM_011259	0.335498	2.951	0.01477	0.0747	regenerating islet-derived 3 alpha	19694
NM_007703	0.3355	2.722	0.0218	0.09115	elongation of very long chain fatty acids (FEN1/Elo2, SUR4/Elo3, yeast)-like 3	12686
NM_007383	0.335509	3.083	0.0118	0.06684	acyl-Coenzyme A dehydrogenase, short chain	11409
NM_010419	0.335607	3.159	0.01039	0.06284	hairy and enhancer of split 5 (Drosophila)	15208
ENSMUST00000020801	0.335628	2.675	0.02362	0.09519	RIKEN cDNA 1200011M11 gene	74133
NM_023202	0.335787	2.801	0.01905	0.08492	NADH dehydrogenase (ubiquinone) 1 alpha subcomplex, 7 (B14.5a)	66416
NM_145433	0.336061	3.169	0.0102	0.06209	mitochondrial rRNA methyltransferase 1 homolog (S. cerevisiae)	217038
NM_015730	0.336111	3.274	0.008566	0.05647	cholinergic receptor, nicotinic, alpha polypeptide 4	11438
NM_016873	0.336227	2.871	0.01691	0.08004	WNT1 inducible signaling pathway protein 2	22403
NM_172499	0.33631	3.498	0.005891	0.04613	major facilitator superfamily domain containing 9	211798
NM_011467	0.336422	2.957	0.01461	0.07424	sepiapterin reductase	20751
NM_009871	0.33643	3.709	0.004166	0.0386	cyclin-dependent kinase 5, regulatory subunit 1 (p35)	12569
NM_153518	0.336569	3.231	0.009196	0.05862	coiled-coil domain containing 65	105833
NM_173427	0.336592	3.945	0.002845	0.03119	kelch domain containing 7A	242721
NM_024223	0.336639	3.248	0.008947	0.05775	cysteine rich protein 2	68337
NM_053267	0.336731	2.853	0.01744	0.08136	selenoprotein M	114679
ENSMUST00000099432	0.336742	3.267	0.008656	0.05681	predicted gene 10777	100038681
NM_001034892	0.336752	2.659	0.02427	0.09638	predicted gene 5627	434510
NM_021429	0.336843	3.458	0.0063	0.04807	HCLS1 binding protein 3	58240
NM_007820	0.336993	3.224	0.009304	0.059	cytochrome P450, family 3, subfamily a, polypeptide 16	13114
NM_001081473	0.337077	3.509	0.005791	0.04589	zinc finger, X-linked, duplicated A | zinc finger, X-linked, duplicated B	668171668166
NM_025716	0.337257	2.935	0.01518	0.0759	SPRY domain containing 4	66701
NM_029035	0.337274	3.642	0.004648	0.04101	splA/ryanodine receptor domain and SOCS box containing 1	74646
NM_010100	0.337278	3.3	0.00819	0.05509	ectodysplasin-A receptor	13608
NM_022032	0.337491	2.642	0.02497	0.09779	PERP, TP53 apoptosis effector	64058
NM_008434	0.337634	3.746	0.00392	0.03729	potassium voltage-gated channel, subfamily Q, member 1	16535
NM_009343	0.337695	3.56	0.005318	0.04396	PHD finger protein 1	21652
NM_080845	0.337857	3.287	0.008374	0.0558	formiminotransferase cyclodeaminase	14317
ENSMUST00000051532	0.337922	2.829	0.01818	0.08321	trace amine-associated receptor 1	111174
NM_001013384	0.337958	3.127	0.01095	0.06431	podocan-like 1	244550
ENSMUST00000098612	0.337968	3.959	0.002782	0.03096	predicted gene 10647	100038381
NM_026977	0.33799	3.087	0.01173	0.06668	RIKEN cDNA 1810031K17 gene	69171
NM_028263	0.338015	3.543	0.005471	0.04456	fibroblast growth factor binding protein 3	72514
ENSMUST00000068976	0.33815	3.455	0.006332	0.04818
NM_026721	0.338158	3.906	0.003026	0.03241	solute carrier family 39 (metal ion transporter), member 13	68427
NM_010111	0.33821	3.727	0.004049	0.03794	ephrin B2	13642
NM_007493	0.338212	2.797	0.0192	0.08521	asialoglycoprotein receptor 2	11890
NM_010483	0.338225	2.812	0.01871	0.08413	5-hydroxytryptamine (serotonin) receptor 5B	15564
NM_025650	0.338542	3.252	0.008885	0.05751	ubiquinol-cytochrome c reductase, complex III subunit XI	66594
NM_001038697	0.338562	2.894	0.01625	0.07837	predicted gene 5635	434729
NM_001136076	0.338605	3.716	0.004122	0.03837	procollagen-proline, 2-oxoglutarate 4-dioxygenase (proline 4-hydroxylase), alpha II polypeptide	18452
NM_019454	0.338869	3.502	0.005856	0.04607	delta-like 4 (Drosophila)	54485
NM_011355	0.339059	3.777	0.003732	0.03628	SFFV proviral integration 1	20375
NM_001129803	0.339087	2.849	0.01756	0.08167	Purkinje cell protein 2 (L7) | RIKEN cDNA 2900053A13 gene	18545554362
NM_026271	0.339293	3.278	0.00851	0.0563	fin bud initiation factor homolog (zebrafish)	67606
NM_011989	0.339323	3.991	0.002642	0.02999	solute carrier family 27 (fatty acid transporter), member 4	26569
XM_893895	0.339379	3.124	0.01102	0.06455	serpin peptidase inhibitor, clade E (nexin, plasminogen activator inhibitor type 1), member 3	319433
NM_183406	0.339563	3.003	0.01351	0.07199	cytochrome c oxidase subunit VIb polypeptide 2	333182
NM_001081377	0.339574	2.904	0.016	0.07794	protocadherin 9	211712
NM_021715	0.339603	3.263	0.008723	0.05705	carbohydrate (N-acetylglucosamino) sulfotransferase 7	60322
ENSMUST00000120083	0.339628	3.31	0.008055	0.0546	RIKEN cDNA 1520402A15 gene | protein O-linked mannose beta1,2-N-acetylglucosaminyltransferase	6807568273
NM_183162	0.339633	3.903	0.003045	0.03247		229003
NM_001081139	0.339639	2.894	0.01625	0.07837	ankyrin repeat domain 35	213121
NM_001081115	0.339663	2.625	0.02573	0.09915	non-specific cytotoxic cell receptor protein 1 homolog (zebrafish)	233038
NM_001145879	0.339708	3.146	0.01062	0.06328	ATPase, H+ transporting, lysosomal accessory protein 1-like	435376
NM_022315	0.33988	3.317	0.007965	0.05432	SPARC related modular calcium binding 2	64074
BC120696	0.339912	3.154	0.01047	0.06312	olfactory receptor 522	258954
NM_153143	0.340132	3.947	0.002834	0.03111	potassium channel tetramerisation domain containing 11 | transmembrane protein 95	216858432576
NM_021879	0.34018	3.165	0.01029	0.06244	oculocutaneous albinism II	18431
ENSMUST00000070956	0.340201	3.351	0.007528	0.05247	guanine nucleotide binding protein, alpha 13 | predicted gene 11696	14674100036768
NM_175440	0.340254	3.154	0.01048	0.06312	protease, serine, 27	213171
NM_008309	0.340358	3.12	0.01109	0.06482	5-hydroxytryptamine (serotonin) receptor 1D	15552
NM_024196	0.340374	3.959	0.002783	0.03096	TBC1 domain family, member 20	67231
NM_172541	0.340515	3.678	0.004383	0.0398	transmembrane protein 120A	215210
NM_013593	0.340541	3.619	0.004825	0.0419	myoglobin	17189
NM_008709	0.340716	2.732	0.02145	0.09051	v-myc myelocytomatosis viral related oncogene, neuroblastoma derived (avian)	18109
NM_182839	0.340737	3.148	0.01059	0.06321	tubulin polymerization promoting protein	72948
NM_145592	0.340825	3.091	0.01165	0.06646	dickkopf homolog 4 (Xenopus laevis)	234130
NM_013565	0.340837	3.515	0.005732	0.04558	integrin alpha 3	16400
NM_145361	0.340902	3.4	0.006937	0.05029	BTB (POZ) domain containing 2	208198
ENSMUST00000109872	0.34094	2.99	0.01382	0.07269	RIKEN cDNA 5430405G05 gene	108832
NM_029932	0.341052	3.669	0.004446	0.04012	spinster homolog 3 (Drosophila)	77577
NM_001033336	0.341112	4.051	0.002401	0.02845	ATP-binding cassette, sub-family C (CFTR/MRP), member 4	239273
NM_001013813	0.341399	3.69	0.004295	0.03937	mastermind like 2 (Drosophila)	270118
NM_008239	0.341487	3.502	0.005854	0.04607	forkhead box Q1	15220
NM_009604	0.341637	2.932	0.01526	0.07614	cholinergic receptor, nicotinic, gamma polypeptide	11449
NM_011718	0.341772	3.526	0.005632	0.04521	wingless related MMTV integration site 10b	22410
ENSMUST00000026494	0.341781	3.642	0.004649	0.04101	ring finger protein 165 | RIKEN cDNA 8030462N17 gene	225743212163
NM_053136	0.341799	2.939	0.01508	0.07554	protocadherin beta 11	93882
NM_013845	0.341923	3.52	0.005687	0.04534	receptor tyrosine kinase-like orphan receptor 1	26563
NM_009296	0.341968	3.238	0.009091	0.0582	suppressor of Ty 4 homolog 1 (S. cerevisiae) | predicted gene 3258	20922100041294
ENSMUST00000102585	0.341971	3.662	0.004502	0.04037	fibroblast growth factor 11	14166
NM_021457	0.342022	3.383	0.00713	0.05101	frizzled homolog 1 (Drosophila)	14362
NM_009386	0.342173	2.654	0.02447	0.09679	tight junction protein 1	21872
NM_026730	0.342268	3.097	0.01153	0.06608	GPI-anchored HDL-binding protein 1	68453
NM_001081385	0.342704	2.777	0.01983	0.08689	protocadherin 11 X-linked	245578
NM_001099774	0.342736	2.846	0.01766	0.08195	keratin associated protein 17-1	77914
NM_018801	0.342798	3.389	0.007059	0.05071	synaptotagmin VII	54525
NM_033072	0.342804	3.54	0.005501	0.04468	methyl-CpG binding domain protein 6	110962
NM_008507	0.342943	3.824	0.003454	0.03458	SH2B adaptor protein 3	16923
NM_011912	0.34296	3.596	0.005011	0.04272	ventral anterior homeobox containing gene 2	24113
NM_013780	0.342984	3.05	0.01249	0.06893	neuronal PAS domain protein 3	27386
NM_001085508	0.343053	3.412	0.0068	0.04976	transmembrane protein 8B	242409
ENSMUST00000047544	0.343055	2.824	0.01832	0.08347	glycerol-3-phosphate dehydrogenase 1-like pseudogene	72252
NM_011456	0.34319	3.004	0.0135	0.07193	serine (or cysteine) peptidase inhibitor, clade B, member 9e	20710
ENSMUST00000025699	0.343249	3.003	0.01352	0.072	RIKEN cDNA 1700123I01 gene	622554
NM_175130	0.343323	3.689	0.004305	0.03943	transient receptor potential cation channel, subfamily M, member 4	68667
NM_001033496	0.343464	3.103	0.01142	0.06577	zinc finger protein 213	449521
NM_133858	0.34356	3.272	0.008584	0.0565	family with sequence similarity 63, member A	75007
NM_178750	0.343561	3.496	0.005916	0.04625	synovial sarcoma translocation gene on chromosome 18-like 1	269397
NM_023270	0.343612	4.428	0.001332	0.02069	ring finger protein 128	66889
NM_008415	0.343762	3.419	0.006723	0.04948	jerky	16469
NM_013891	0.343866	3.245	0.008993	0.05787	SAM pointed domain containing ets transcription factor	30051
NM_207666	0.344016	3.099	0.0115	0.06601	delta-like 2 homolog (Drosophila)	106565
NM_025781	0.344036	3.149	0.01056	0.06321	transmembrane protein 170	66817
BC119350	0.344088	3.356	0.007468	0.05225	olfactory receptor 976	258364
NM_007889	0.344122	3.24	0.009067	0.05811	dishevelled 3, dsh homolog (Drosophila)	13544
NM_007730	0.344133	3.488	0.005994	0.04658	collagen, type XII, alpha 1	12816
NM_001039537	0.34426	3.612	0.004886	0.04216	leukemia inhibitory factor	16878
ENSMUST00000097978	0.344289	2.884	0.01655	0.07904	predicted gene 10578	100038555
NM_146217	0.344545	3.952	0.002812	0.03104	alanyl-tRNA synthetase | exosome component 6	23473472544
ENSMUST00000046004	0.344564	2.782	0.01967	0.08645	RIKEN cDNA 1700019O17 gene	71863
NM_010189	0.344757	3.478	0.006091	0.04703	Fc receptor, IgG, alpha chain transporter	14132
NM_001033234	0.344789	3.037	0.01277	0.06974	predicted gene 9	194854
BC139173	0.344914	3.267	0.008657	0.05681	olfactory receptor 94	258219
NM_007378	0.345013	2.829	0.01815	0.08315	ATP-binding cassette, sub-family A (ABC1), member 4	11304
NM_001004293	0.345091	4.203	0.001888	0.02479	adhesion molecule with Ig like domain 1	229715
NM_011049	0.345316	3.731	0.00402	0.03774	cyclin-dependent kinase 16	18555
ENSMUST00000098063	0.345381	3.419	0.006718	0.04948
NM_001083806	0.345442	3.666	0.00447	0.0402	glutamate receptor, ionotropic, AMPA2 (alpha 2)	14800
NM_028593	0.345617	2.95	0.01479	0.07471	cytochrome b reductase 1	73649
NM_026142	0.34563	2.801	0.01905	0.08492	RIKEN cDNA 3632451O06 gene	67419
NM_027239	0.345678	2.884	0.01655	0.07904	RIKEN cDNA 1810065E05 gene	69864
NM_001081198	0.345858	3.429	0.006606	0.04912	transmembrane protein 182	381339
NM_145124	0.345864	4.104	0.002209	0.02705	mindbomb homolog 2 (Drosophila)	76580
NM_028880	0.34593	3.863	0.003246	0.03369	leucine rich repeat transmembrane neuronal 1	74342
NM_007707	0.34595	3.419	0.006725	0.04948	suppressor of cytokine signaling 3	12702
NM_025617	0.346066	2.926	0.0154	0.07662	RIKEN cDNA 2210012G02 gene	66526
NM_177167	0.346079	3.518	0.005702	0.04541	protein phosphatase 1E (PP2C domain containing)	320472
NM_172882	0.346303	3.202	0.009655	0.0603
NM_177030	0.346359	3.917	0.002974	0.032	dedicator of cytokinesis 6	319899
NM_026200	0.346362	3.213	0.009488	0.05963	potassium channel, subfamily V, member 1	67498
NM_008067	0.346726	3.054	0.0124	0.06879	gamma-aminobutyric acid (GABA) A receptor, subunit alpha 3	14396
NM_008485	0.346898	2.928	0.01536	0.07651	laminin, gamma 2	16782
NM_018809	0.346926	3.077	0.01192	0.06726	pancreas specific transcription factor, 1a	19213
NM_008585	0.347033	3.098	0.01152	0.06607	meprin 1 alpha	17287
NM_001017426	0.347106	3.481	0.006061	0.04687	KDM1 lysine (K)-specific demethylase 6B	216850
NM_199251	0.347122	3.733	0.004006	0.03773	potassium channel, subfamily K, member 12	210741
NM_145926	0.347317	3.142	0.01069	0.0636	mannoside acetylglucosaminyltransferase 4, isoenzyme B	103534
NM_172485	0.347485	3.22	0.00938	0.05932	thrombospondin, type I, domain containing 7B	210417
ENSMUST00000075371	0.347488	3.153	0.01049	0.06313	pre-B lymphocyte gene 2	22363
NM_033314	0.347528	4.022	0.002514	0.02919	solute carrier organic anion transporter family, member 2a1	24059
NM_009242	0.347552	2.946	0.01488	0.07494	secreted acidic cysteine rich glycoprotein	20692
ENSMUST00000024155	0.347641	2.909	0.01586	0.07754	potassium channel, subfamily K, member 16	74571
NM_027468	0.347757	3.283	0.008433	0.05598	carboxypeptidase M	70574
NM_172412	0.347858	2.749	0.02083	0.08924	glypican 2 (cerebroglycan)	71951
NM_178035	0.347952	3.178	0.01006	0.06169	fatty acid desaturase domain family, member 6	328035
NM_009625	0.348235	3.257	0.008813	0.05729	adenylate cyclase activating polypeptide 1	11516
NM_144852	0.348472	2.977	0.01413	0.0735	solute carrier family 7 (cationic amino acid transporter, y+ system), member 4	224022
NM_025723	0.348477	3.201	0.009682	0.06041	RIKEN cDNA 4921515J06 gene | predicted gene 9857	66715100049165
NM_026128	0.348504	3.174	0.01013	0.06194	protein phosphatase 1 regulatory subunit 2 pseudogene	67395
NM_008878	0.348533	2.807	0.01886	0.08451	serine (or cysteine) peptidase inhibitor, clade F, member 2	18816
NM_001030296	0.348539	3.336	0.007713	0.05326	proline rich 7 (synaptic)	432763
NM_001085521	0.348557	3.466	0.006212	0.04771	transmembrane protein 90B	433485
AK012048	0.348587	3.283	0.008427	0.05596	RIKEN cDNA 2610318N02 gene	70458
NM_144904	0.348754	3.225	0.009287	0.05893	ROD1 regulator of differentiation 1 (S. pombe)	230257
BC119129	0.348831	3.535	0.00554	0.04486	5-hydroxytryptamine (serotonin) receptor 1B	15551
ENSMUST00000097448	0.349013	3.32	0.007921	0.05412
NM_001003917	0.349129	3.978	0.002699	0.03043	autophagy-related 9A (yeast)	245860
NM_183427	0.349211	3.334	0.00774	0.05328	glycine receptor, alpha 2 subunit	237213
NM_013633	0.349329	3.064	0.01219	0.06818	POU domain, class 5, transcription factor 1	18999
ENSMUST00000109332	0.349358	2.913	0.01575	0.07743	WAP four-disulfide core domain 11	629761
ENSMUST00000059658	0.349364	3.095	0.01156	0.06612	predicted gene 867	333670
NM_001033338	0.349462	4.142	0.00208	0.02601	RIMS binding protein 3	239731
NM_172876	0.349584	3.132	0.01087	0.06418	G patch domain containing 3	242691
ENSMUST00000063993	0.349605	2.663	0.02412	0.0962	RIKEN cDNA 4932435O22 gene	319819
ENSMUST00000064735	0.34964	3.217	0.009414	0.05941	CKLF-like MARVEL transmembrane domain containing 7	102545
NM_013517	0.34982	2.858	0.01728	0.08099	Fc receptor, IgE, low affinity II, alpha polypeptide	14128
NM_025980	0.349859	3.427	0.006635	0.0492	Notch-regulated ankyrin repeat protein	67122
NM_144783	0.350036	3.217	0.009416	0.05941	Wilms tumor 1 homolog	22431
ENSMUST00000100666	0.350122	2.814	0.01865	0.08401	predicted gene 7489	665097
NM_027147	0.350417	3.375	0.007227	0.05134	energy homeostasis associated	69638
NM_172670	0.350423	3.245	0.008994	0.05787	glycosyltransferase-like 1B	228366
NM_001113558	0.350475	3.289	0.008348	0.05577	upper zone of growth plate and cartilage matrix associated	68527
NM_011935	0.350786	3.539	0.005511	0.04469	estrogen-related receptor gamma	26381
NM_008738	0.35083	3.198	0.009721	0.06048	neurturin	18188
NM_133256	0.350836	3.312	0.008028	0.05452	GS homeobox 2	14843
NM_199304	0.351031	4.143	0.002077	0.02599	zinc finger protein 341	228807
NM_029338	0.351044	2.902	0.01606	0.07795	radial spoke head 9 homolog (Chlamydomonas)	75564
NM_053208	0.35114	3.063	0.01222	0.06826	EGL nine homolog 2 (C. elegans)	112406
NM_177765	0.351226	3.185	0.009941	0.06132	tubulin tyrosine ligase-like family, member 13	269954
ENSMUST00000074365	0.351513	2.727	0.0216	0.09082	RIKEN cDNA A930011G23 gene	319818
XM_919010	0.35167	2.729	0.02155	0.0907	late cornified envelope 1K	631101
NM_175223	0.35186	3.103	0.01142	0.06577	dynein, axonemal, light intermediate polypeptide 1	75563
ENSMUST00000100894	0.352011	4.133	0.002109	0.02626	tetratricopeptide repeat domain 28	209683
NM_011747	0.352123	2.787	0.0195	0.08598	zinc finger protein 13	22654
NM_009402	0.352128	2.691	0.02297	0.09368	peptidoglycan recognition protein 1	21946
ENSMUST00000106331	0.35221	3.44	0.006495	0.04886	RIKEN cDNA 6030468B19 gene	77727
NM_139051	0.352317	3.273	0.008574	0.05648	nuclear receptor subfamily 5, group A, member 1	26423
ENSMUST00000031709	0.352401	3.246	0.008965	0.05784	Fez family zinc finger 1	73191
NM_172257	0.352503	3.496	0.005916	0.04625	SID1 transmembrane family, member 2	214597
NM_133694	0.352522	3.684	0.004338	0.03956	F-box and leucine-rich repeat protein 15 | CUE domain containing 2	6843167116
NM_030251	0.352688	4.16	0.00202	0.02557	ankyrin repeat and BTB (POZ) domain containing 1	80283
BC120799	0.352781	2.64	0.02505	0.09791	vomeronasal 1 receptor 21	171201
NM_018783	0.352897	4.17	0.001988	0.02533	tuftelin interacting protein 11	54723
NM_001003829	0.353207	3.437	0.00652	0.04895	junctophilin 4	319984
NM_145450	0.353214	4.195	0.001912	0.02496		217887
NM_030887	0.353243	4.007	0.002578	0.0296	Jun dimerization protein 2	81703
NM_013591	0.353324	3.027	0.01298	0.07035	mucosal vascular addressin cell adhesion molecule 1	17123
NM_001081361	0.353417	3.186	0.009918	0.06124	MOCO sulphurase C-terminal domain containing 1	66112
NM_007498	0.353477	4.1	0.002224	0.02711	activating transcription factor 3	11910
ENSMUST00000101498	0.353853	3.106	0.01135	0.06562	predicted gene 10473	100038387
ENSMUST00000061823	0.354034	2.909	0.01587	0.07756	RIKEN cDNA 4933440M02 gene	71208
ENSMUST00000070897	0.354064	3.35	0.007537	0.05251	predicted gene 9734	76377
NM_198962	0.354089	3.56	0.005325	0.04398	hypocretin (orexin) receptor 2	387285
NM_015745	0.354122	2.79	0.01943	0.08588	retinol binding protein 3, interstitial	19661
NM_022026	0.354159	2.731	0.02147	0.09052	aquaporin 9	64008
NM_013589	0.354537	2.664	0.02405	0.09607	latent transforming growth factor beta binding protein 2	16997
NM_007551	0.354602	3.502	0.005852	0.04607	chemochine (C-X-C motif) receptor 5	12145
ENSMUST00000119134	0.354878	3.448	0.0064	0.04834	RIKEN cDNA 1700026D08 gene	75556
NM_001109748	0.355031	2.965	0.01441	0.07406	translocase of outer mitochondrial membrane 40 homolog (yeast)	53333
NM_173754	0.355382	2.699	0.02267	0.09325	ubiquitin specific peptidase 43	216835
NM_013922	0.355445	3.376	0.007222	0.05134	zinc finger protein 354C	30944
NM_013754	0.355569	2.653	0.02453	0.09688	insulin-like 6	27356
NM_021050	0.355595	2.967	0.01437	0.07395	cystic fibrosis transmembrane conductance regulator homolog	12638
NM_008341	0.355803	3.505	0.005829	0.04604	insulin-like growth factor binding protein 1	16006
NM_009365	0.356244	3.677	0.004394	0.03986	transforming growth factor beta 1 induced transcript 1	21804
NM_009313	0.356296	2.794	0.01927	0.0854	tachykinin receptor 1	21336
ENSMUST00000058886	0.35644	3.017	0.01319	0.07094	kelch repeat and BTB (POZ) domain containing 11	74901
NM_021712	0.356489	3.585	0.00511	0.04325	solute carrier family 18 (vesicular monoamine), member 3	20508
NM_199013	0.356554	2.973	0.01422	0.07367	immunity-related GTPase family, cinema 1	210145
NM_020332	0.356624	4.345	0.001515	0.02216	progressive ankylosis	11732
NM_001122768	0.356652	4.381	0.001433	0.02151	leucine rich repeat containing 8D	231549
ENSMUST00000098532	0.356784	3.732	0.004013	0.03774	predicted gene 10638 | seven in absentia 1A	66694520437
NM_020596	0.35682	3.619	0.004826	0.0419	early growth response 4	13656
NM_028133	0.356867	2.857	0.01733	0.08108	EGL nine homolog 3 (C. elegans)	112407
NM_010574	0.357121	3.282	0.008447	0.05603	Iroquois related homeobox 2 (Drosophila)	16372
AK016397	0.357138	3.577	0.00517	0.04335	exosome component 3	66362
NM_013473	0.35732	2.895	0.01624	0.07837	annexin A8	11752
BC119106	0.357556	3.461	0.006268	0.04796	olfactory receptor 223	258421
ENSMUST00000038355	0.357749	3.136	0.01079	0.06389	family with sequence similarity 177, member A | RIKEN cDNA 1700047I17 gene 2	73385100101807
NM_015731	0.357856	3.325	0.007864	0.05385	ATPase, class II, type 9A	11981
XM_001480763	0.357858	2.889	0.01641	0.07871	predicted gene 3925	100042605
NM_001081314	0.357966	3.421	0.006693	0.0494	C2 calcium-dependent domain containing 4B	75697
NM_053129	0.358017	3.217	0.009426	0.05945	protocadherin beta 4	93875
NM_028041	0.358146	3.454	0.006344	0.04826	DEAD (Asp-Glu-Ala-Asp) box polypeptide 54	71990
ENSMUST00000023727	0.358189	4.038	0.002453	0.02875	RIKEN cDNA 2310037I24 gene	69612
ENSMUST00000064517	0.358356	2.712	0.02217	0.09225	stress-associated endoplasmic reticulum protein family member 2	72661
NM_009978	0.358536	3.485	0.00602	0.04666	cystatin 8 (cystatin-related epididymal spermatogenic)	13012
NM_001005916	0.358559	3.534	0.005558	0.04487	zinc finger and BTB domain containing 9 | gametogenetin binding protein 1	47415670772
ENSMUST00000003366	0.358654	3.276	0.008537	0.05637	discs, large (Drosophila) homolog-associated protein 1	224997
NM_001042659	0.358742	3.25	0.008916	0.05762	frizzled homolog 5 (Drosophila)	14367
NM_027221	0.35895	2.965	0.01441	0.07406	keratinocyte associated protein 3	69815
ENSMUST00000053559	0.359022	2.654	0.02448	0.0968	RIKEN cDNA 5031434C07 gene	319831
NM_177567	0.359165	4.326	0.00156	0.02254		193286
NM_026099	0.359179	3.004	0.01349	0.07191	RIKEN cDNA 1700065I17 gene	67343
NM_172721	0.35923	2.895	0.01625	0.07837	F-box and WD-40 domain protein 8 | predicted gene 9754	231672100379143
NM_008022	0.359304	3.384	0.007118	0.05101	forkhead box D4	14237
NM_008577	0.359341	4.285	0.001663	0.02324	solute carrier family 3 (activators of dibasic and neutral amino acid transport), member 2	17254
NM_011316	0.359444	2.839	0.01787	0.08262	serum amyloid A 4	20211
NM_023814	0.359491	3.053	0.01243	0.06883	T-box18	76365
NM_008491	0.359829	2.708	0.02233	0.09252	lipocalin 2	16819
ENSMUST00000022660	0.359836	3.908	0.003018	0.03234	lysyl oxidase-like 2 | predicted gene 10325	94352100038740
NM_026909	0.360176	3.473	0.006141	0.04731	THAP domain containing 7	69009
NM_207261	0.360199	3.039	0.01272	0.06955	potassium channel, subfamily K, member 18	332396
NM_009522	0.360314	3.235	0.009141	0.05843	wingless-related MMTV integration site 3A	22416
ENSMUST00000017961	0.360437	3.461	0.006265	0.04796	junctophilin 2	59091
NM_019687	0.360488	3.841	0.003365	0.03417	solute carrier family 22 (organic cation transporter), member 4	30805
NM_019417	0.36055	3.307	0.008097	0.05475	PDZ and LIM domain 4	30794
NM_007874	0.360625	3.654	0.004561	0.04066	receptor accessory protein 5	13476
AK016282	0.360646	2.74	0.02114	0.08977	C-type lectin domain family 4, member g	75863
NM_001033268	0.360659	3.026	0.013	0.07037	RIKEN cDNA C030044B11 gene | family with sequence similarity 120, member A	68128218236
NM_027206	0.360703	3.935	0.00289	0.03149	tumor necrosis factor, alpha-induced protein 8-like 2	69769
NM_033603	0.360729	3.434	0.00655	0.04895	amnionless	93835
NM_019741	0.361121	3.145	0.01063	0.0633	solute carrier family 2 (facilitated glucose transporter), member 5	56485
ENSMUST00000048765	0.361192	3.025	0.01302	0.07042		100043315
NM_172534	0.361284	3.618	0.004833	0.0419	RIKEN cDNA 4932411E22 gene	214604
NM_026811	0.361559	3.502	0.005859	0.04607	late cornified envelope 1E	68694
NM_175303	0.361797	3.448	0.0064	0.04834	sal-like 4 (Drosophila)	99377
NM_029529	0.361893	3.313	0.008014	0.05448	solute carrier family 35, member D3	76157
NM_001012322	0.362281	3.024	0.01304	0.07045	secretin receptor	319229
NM_001039231	0.36229	3.255	0.00884	0.05737	RIKEN cDNA C230055K05 gene	626391
ENSMUST00000053906	0.362296	3.572	0.005216	0.04358	serine/threonine/tyrosine interacting-like 1	76571
NM_029821	0.362469	4.154	0.002039	0.02568	RIKEN cDNA 1190003J15 gene	76974
ENSMUST00000023262	0.362591	3	0.0136	0.0723
NM_011817	0.362703	2.971	0.01426	0.07384	growth arrest and DNA-damage-inducible 45 gamma	23882
ENSMUST00000093501	0.362734	3.564	0.005282	0.0439	RIKEN cDNA A530040E14 gene	621875
NM_153166	0.362926	3.665	0.004476	0.04022	copine V	240058
NM_008713	0.363216	3.22	0.009371	0.05928	nitric oxide synthase 3, endothelial cell	18127
NM_145996	0.363247	3.925	0.002936	0.03176	AT rich interactive domain 5A (MRF1-like)	214855
NM_138666	0.363368	3.836	0.003392	0.03428	neuroligin 1	192167
NM_011613	0.363565	3.492	0.005953	0.04648	tumor necrosis factor (ligand) superfamily, member 11	21943
NM_080726	0.364076	3.358	0.007442	0.05211	rad and gem related GTP binding protein 2	140743
NM_028116	0.364107	3.844	0.003347	0.03409	pygopus 1	72135
NM_007441	0.364127	2.868	0.017	0.08035	aristaless-like homeobox 3	11694
NM_001159392	0.364356	4.022	0.002514	0.02919	tumor necrosis factor, alpha-induced protein 1 (endothelial)	21927
NM_027554	0.36458	2.806	0.0189	0.0846	ubiquitin specific peptidase 38	74841
BC055822	0.364681	3.435	0.00654	0.04895	RIKEN cDNA D730001G18 gene	78725
NM_007929	0.364977	4.15	0.002052	0.02577	epithelial membrane protein 2	13731
NM_133889	0.365076	3.218	0.009408	0.05941	BSD domain containing 1	100383
NM_134116	0.36511	3.21	0.009527	0.05968	G-protein signalling modulator 3 (AGS3-like, C. elegans)	106512
NM_001099298	0.365125	2.728	0.02158	0.09078	sodium channel, voltage-gated, type II, alpha 1	110876
NM_027402	0.365129	3.69	0.004302	0.03941	fibronectin type III domain containing 5	384061
NM_080285	0.365188	3.273	0.008576	0.05648	cortactin binding protein 2	30785
NM_172715	0.365232	3.918	0.002969	0.032	1-acylglycerol-3-phosphate O-acyltransferase 9	231510
ENSMUST00000040703	0.36559	3.363	0.007376	0.05186	myosin XVB	217328
ENSMUST00000039419	0.365591	2.682	0.02333	0.09462	immunoglobulin superfamily, member 10	242050
NM_010332	0.365649	3.269	0.008633	0.05671	endothelin receptor type A	13617
NM_207533	0.365708	4.06	0.002368	0.02821	developing brain homeobox 2	223843
NM_027572	0.365724	3.26	0.00877	0.0572	solute carrier family 22 (organic cation transporter), member 16	70840
NM_027631	0.365789	3.485	0.006021	0.04666	RIKEN cDNA 4931407G18 gene	70977
NM_177091	0.365894	3.193	0.009814	0.06086	fibronectin type III domain containing 7	320181
NM_011193	0.366283	4.104	0.00221	0.02705	proline-serine-threonine phosphatase-interacting protein 1	19200
NM_025385	0.366446	3.977	0.002701	0.03043	proline rich 13	66151
NM_024256	0.366529	3.431	0.006586	0.04908	beta-1,3-glucuronyltransferase 3 (glucuronosyltransferase I)	72727
NM_027875	0.3666	3.5	0.005875	0.04611	synapse defective 1, Rho GTPase, homolog 1 (C. elegans)	71709
ENSMUST00000107456	0.366633	2.909	0.01586	0.07754	family with sequence similarity 174, member B	100038347
NM_001110508	0.366691	3.722	0.004082	0.03813	zinc finger protein 703	353310
ENSMUST00000023632	0.366697	2.904	0.01598	0.07794
NM_016858	0.366744	4.321	0.00157	0.02255	RAB33B, member of RAS oncogene family	19338
ENSMUST00000030127	0.366782	2.673	0.02369	0.09529	transmembrane protein 38B	52076
NM_001039494	0.366841	2.703	0.02253	0.09293	RIKEN cDNA 1700019N12 gene	67077
NM_177709	0.366847	3.674	0.00441	0.03992	tumor suppressor candidate 5	237858
NM_177819	0.367106	3.338	0.007691	0.05319	family with sequence similarity 135, member B	70363
NM_001004147	0.367294	3.375	0.007231	0.05135	fibrillarin-like 1	237730
NM_207233	0.367381	3.436	0.006537	0.04895	complement component 1, q subcomponent-like 2	226359
NM_144865	0.367676	3.649	0.004595	0.04083	receptor accessory protein 2	225362
NM_001146347	0.367694	2.999	0.01362	0.0723	family with sequence similarity 57, member B	68952
NM_010275	0.368404	3.401	0.006922	0.05025	glial cell line derived neurotrophic factor	14573
NM_001145935	0.368595	4.191	0.001924	0.02496	zinc finger protein 691	195522
NM_022029	0.368765	3.378	0.007191	0.0512	neurogranin	64011
NM_173755	0.369042	3.529	0.005602	0.04501	ubiquitin-conjugating enzyme E2O	217342
NM_178576	0.369061	2.996	0.01369	0.07249	cleavage and polyadenylation specific factor 4	54188
NM_053106	0.369066	3.232	0.00919	0.05861	leiomodin 1 (smooth muscle)	93689
NM_028113	0.369252	3.367	0.007323	0.05165	family with sequence similarity 123, member A | predicted gene 10235	72125100038409
NM_008319	0.369281	3.703	0.004206	0.03884	intercellular adhesion molecule 5, telencephalin	15898
NM_022328	0.369442	4.206	0.001881	0.02477	myeloid/lymphoid or mixed-lineage leukemia (trithorax homolog, Drosophila); translocated to, 1	64144
NM_001033352	0.369506	4.069	0.002334	0.02799	kelch-like 21 (Drosophila)	242785
NM_021551	0.369523	4.02	0.002522	0.02922	solute carrier family 22 (organic cation transporter), member 17	59049
NM_026807	0.369636	3.254	0.008851	0.05739	keratin associated protein 4-2	68673
NM_019987	0.369764	3.339	0.007676	0.05313	intestinal cell kinase	56542
NM_016903	0.37012	3.968	0.002742	0.03075	esterase D/formylglutathione hydrolase	13885
NM_175503	0.370375	2.76	0.02044	0.08844	alanine and arginine rich domain containing protein	239435
ENSMUST00000044844	0.370537	4.166	0.002002	0.02541	RIKEN cDNA 4930404N11 gene | RIKEN cDNA F630110N24 gene	43247973822
NM_025967	0.37059	2.923	0.01549	0.0768	DNA segment, Chr 16, ERATO Doi 472, expressed	67102
NM_175031	0.370628	3.099	0.01149	0.06601	serine/threonine kinase 36 (fused homolog, Drosophila)	269209
NM_001033231	0.370643	4.56	0.001089	0.0186	family with sequence similarity 195, member B	192173
NM_001033260	0.370766	3.637	0.004688	0.0412	storkhead box 1	216021
NM_001034885	0.370928	2.818	0.01852	0.08389	patatin-like phospholipase domain containing 1	433091
NM_026725	0.370997	3.817	0.003498	0.03481	dual specificity phosphatase 23	68440
ENSMUST00000086052	0.371027	2.707	0.02238	0.09261
NM_001034862	0.371041	3.336	0.007714	0.05326	glutamate-rich 1	234086
ENSMUST00000052724	0.371112	3.352	0.007514	0.05245	urocortin 2	171530
NM_178675	0.371122	3.492	0.005955	0.04648	solute carrier family 35, member F1	215085
NM_027996	0.371136	3.663	0.004495	0.04033	RIKEN cDNA 2310021P13 gene	268721
NM_177822	0.371597	4.189	0.001931	0.025	mesothelin-like	328783
NM_133734	0.371708	3.875	0.003182	0.03332	DDB1 and CUL4 associated factor 11 | RIKEN cDNA A730061H03 gene	28199320942
NM_027016	0.372052	4	0.002606	0.02975	SEC62 homolog (S. cerevisiae)	69276
NM_010330	0.372059	4.09	0.002258	0.02734	embigin	13723
NM_022417	0.372062	4.004	0.00259	0.02966	integral membrane protein 2C	64294
NM_019420	0.372169	3.994	0.00263	0.02993	UDP-Gal:betaGlcNAc beta 1,3-galactosyltransferase, polypeptide 4	54218
NM_031388	0.37223	3.786	0.003673	0.03593	ubiquitin specific peptidase 26	83563
ENSMUST00000111002	0.372245	3.39	0.007057	0.05071	F-box protein 24	71176
NM_153409	0.372272	4.007	0.002574	0.02958	cysteine-serine-rich nuclear protein 3	77771
NM_010018	0.37245	2.848	0.01758	0.08171	D-amino acid oxidase	13142
NM_025285	0.37246	3.177	0.01007	0.06172	stathmin-like 2	20257
ENSMUST00000043448	0.37272	2.903	0.01601	0.07794	WAP four-disulfide core domain 3	71856
NM_008690	0.372953	4.567	0.001077	0.01845	nuclear factor of kappa light polypeptide gene enhancer in B-cells inhibitor, epsilon	18037
NM_001010834	0.373155	3.083	0.0118	0.06684	solute carrier family 10 (sodium/bile acid cotransporter family), member 5	241877
NM_170593	0.37347	3.312	0.008031	0.05452	dispatched homolog 2 (Drosophila)	214240
ENSMUST00000100782	0.373516	4.057	0.002377	0.02826	cDNA sequence BC017647 | predicted gene 10003	216971100379128
NM_001159561	0.373583	3.315	0.007995	0.05441	purinergic receptor P2X, ligand-gated ion channel, 6	18440
NM_021356	0.37383	3.732	0.004013	0.03774	growth factor receptor bound protein 2-associated protein 1	14388
NM_080644	0.373835	3.438	0.006509	0.04893	calcium channel, voltage-dependent, gamma subunit 5	140723
NM_001033198	0.37397	3.927	0.002927	0.03174	ankyrin repeat domain 50	99696
NM_172119	0.37403	3.595	0.005026	0.04279	deiodinase, iodothyronine type III	107585
NM_172864	0.374078	3.112	0.01123	0.06522	WD repeat domain 63	242253
ENSMUST00000094969	0.374605	3.831	0.003418	0.03438	predicted gene 10306	100313511
NM_008257	0.37478	3.278	0.008508	0.0563	H6 homeobox 3	15373
ENSMUST00000068275	0.374906	3.326	0.007853	0.05379	RIKEN cDNA 9430031J16 gene	241134
ENSMUST00000048079	0.374949	3.405	0.00688	0.05006	family with sequence similarity 160, member A2	74349
NM_173394	0.375152	3.574	0.005197	0.04344	toll-like receptor adaptor molecule 2	225471
NM_019675	0.375236	3.829	0.003431	0.03448	stathmin-like 4	56471
ENSMUST00000114743	0.375428	3.986	0.002662	0.03013	RIKEN cDNA 1700001C02 gene	75434
NM_013874	0.375429	3.525	0.005635	0.04521	D4, zinc and double PHD fingers family 1	29861
NM_130904	0.375647	3.545	0.005454	0.04451	CD209d antigen	170779
NM_021507	0.375678	4.094	0.002245	0.02729	sulfide quinone reductase-like (yeast)	59010
NM_013659	0.375776	3.903	0.003042	0.03247	sema domain, immunoglobulin domain (Ig), transmembrane domain (TM) and short cytoplasmic domain, (semaphorin) 4B	20352
NM_001085513	0.375896	3.572	0.005219	0.04359	family with sequence similarity 131, member C	277743
NM_013932	0.375911	3.452	0.006363	0.04826	DEAD (Asp-Glu-Ala-Asp) box polypeptide 25	30959
NM_027294	0.376465	2.688	0.02311	0.09399	CKLF-like MARVEL transmembrane domain containing 8	70031
NM_021053	0.376503	4.177	0.001967	0.02518	solute carrier family 46, member 2	30936
NM_007389	0.376615	2.639	0.02511	0.09802	cholinergic receptor, nicotinic, alpha polypeptide 1 (muscle)	11435
NM_001081263	0.37662	3.505	0.005825	0.04604	solute carrier family 44, member 5	242259
NM_198414	0.376933	3.449	0.00639	0.0483	progestin and adipoQ receptor family member IX	75552
NM_026436	0.377138	4.033	0.002473	0.02885	transmembrane protein 86A	67893
NM_010104	0.377273	2.948	0.01483	0.07472	endothelin 1	13614
NM_001033196	0.377575	4.553	0.0011	0.01869	zinc finger, NFX1-type containing 1	98999
NM_175386	0.377898	3.569	0.00524	0.04367	lipoma HMGIC fusion partner	108927
NM_023478	0.377938	3.837	0.003387	0.03426	uroplakin 3A	22270
ENSMUST00000100163	0.377952	3.309	0.008079	0.05471	predicted gene 10830	100038520
NM_001085555	0.377968	2.894	0.01627	0.07837	t-complex protein 11	21463
NM_001013749	0.378292	3.688	0.00431	0.03943	transmembrane protein 151B | t-complex-associated testis expressed 1	21057321645
ENSMUST00000100658	0.378502	3.834	0.003401	0.03431	predicted gene 10370	100038594
NM_183204	0.378511	2.806	0.01889	0.08458	ring finger protein 182	328234
AK081065	0.378513	3.854	0.003295	0.03393	RIKEN cDNA B930078G14 gene	791373
NM_009372	0.378557	4.105	0.002203	0.02702	TGFB-induced factor homeobox 1	21815
NM_009932	0.378844	3.194	0.009785	0.0607	collagen, type IV, alpha 2	12827
NM_028070	0.37885	4.516	0.001163	0.0192	alkB, alkylation repair homolog 4 (E. coli)	72041
NM_172287	0.378902	3.431	0.006584	0.04908	spire homolog 2 (Drosophila)	234857
ENSMUST00000066077	0.378928	3.649	0.004594	0.04083	cytochrome b-561 | predicted gene 9910	13056791371
ENSMUST00000054514	0.379124	3.688	0.00431	0.03943	reticulon 4 receptor-like 2	269295
NM_145579	0.379348	3.706	0.004188	0.03872	Myb-related transcription factor, partner of profilin | predicted gene 10676	232934100126357
NM_153145	0.379427	2.893	0.01628	0.07837	ATP-binding cassette, sub-family A (ABC1), member 8a	217258
NM_001111142	0.379893	4.446	0.001297	0.02036	predicted gene 88	224813
NM_010250	0.380116	3.064	0.01218	0.06818	gamma-aminobutyric acid (GABA) A receptor, subunit alpha 1	14394
NM_001115132	0.380223	3.915	0.002984	0.03207	thymidine phosphorylase | SCO cytochrome oxidase deficient homolog 2 (yeast) | non-SMC condensin II complex, subunit H2	7.29621e+18
NM_172419	0.380301	2.975	0.01419	0.07363	RIKEN cDNA 9030612E09 gene	74530
NM_008329	0.380333	3.372	0.007268	0.05149	interferon activated gene 204 | myeloid cell nuclear differentiation antigen	15951381308
NM_021893	0.380392	3.351	0.007527	0.05247	CD274 antigen	60533
NM_139292	0.380447	4.195	0.001914	0.02496	receptor accessory protein 6	70335
NM_001037136	0.380459	4.599	0.001026	0.01794	ArfGAP with GTPase domain, ankyrin repeat and PH domain 1	347722
NM_001083916	0.380674	3.392	0.007034	0.05066	RIKEN cDNA 1810019J16 gene	69073
ENSMUST00000053744	0.380706	3.289	0.008354	0.05578	RIKEN cDNA 2410016O06 gene	71952
NM_176830	0.380712	3.62	0.00482	0.0419	RIKEN cDNA 1110036O03 gene	66180
NM_133667	0.380743	3.512	0.00576	0.04574	pyruvate dehydrogenase kinase, isoenzyme 2	18604
NM_201363	0.380795	3.79	0.003653	0.03578	serine (or cysteine) peptidase inhibitor, clade B, member 3C	381286
NM_153142	0.380846	4.665	0.0009286	0.01708	solute carrier family 35, member E4	103710
XM_283860	0.380869	3.285	0.008401	0.05592	DC-STAMP domain containing 2	329702
NM_203280	0.380882	3.807	0.003555	0.03513	sphingosine kinase 2	56632
NM_001081104	0.380893	3.228	0.009247	0.05877	cholinergic receptor, nicotinic, alpha polypeptide 9	231252
NM_010402	0.380895	3.432	0.006575	0.04907	heart and neural crest derivatives expressed transcript 2	15111
NM_001033766	0.380976	2.747	0.02088	0.08934	RIKEN cDNA 4930596D02 gene	239036
AY702102	0.381215	3.298	0.008219	0.0552		446211
NM_177571	0.381597	2.674	0.02367	0.09527	predicted gene 13103	194225
NM_001007472	0.38162	4.765	0.0007994	0.01593	notochord homolog (Xenopus laevis)	384452
NM_001033485	0.381639	3.748	0.003908	0.03725	carbonic anhydrase 5a, mitochondrial | cDNA sequence BC048644	12352407789
NM_173437	0.381713	4.09	0.002257	0.02734	neuron navigator 1 | predicted gene 4793	215690215714
NM_011518	0.381748	2.883	0.01657	0.07906	spleen tyrosine kinase	20963
NM_008342	0.381801	3.849	0.003321	0.03402	insulin-like growth factor binding protein 2	16008
NM_001044380	0.3823	3.583	0.005122	0.04325	hedgehog interacting protein-like 1	214305
NM_019697	0.382562	3.284	0.008415	0.05594	potassium voltage-gated channel, Shal-related family, member 2	16508
NM_001146153	0.382669	4.284	0.001665	0.02324	homer homolog 3 (Drosophila) | DEAD (Asp-Glu-Ala-Asp) box polypeptide 49	26558234374
NM_010687	0.383091	3.199	0.009717	0.06047	like-glycosyltransferase	16795
ENSMUST00000078908	0.38314	3.019	0.01315	0.07083	NTPase, KAP family P-loop domain containing 1	69547
NM_199314	0.383199	3.55	0.005409	0.04432	serine (or cysteine) peptidase inhibitor, clade A (alpha-1 antiproteinase, antitrypsin), member 11	380780
NM_013622	0.383271	3.305	0.008125	0.05484	opioid receptor, delta 1	18386
NM_001033212	0.38345	3.765	0.003803	0.03665	reprimo-like	104582
NM_008593	0.38363	2.678	0.0235	0.09499	forkhead box D2	17301
NM_153087	0.383892	3.428	0.006621	0.04917	histamine receptor H4	225192
NM_009122	0.383993	4.003	0.002592	0.02966	special AT-rich sequence binding protein 1	20230
NM_010751	0.384201	4.014	0.002546	0.02943	MAX dimerization protein 1	17119
NM_028494	0.384605	2.83	0.01814	0.08315	RIKEN cDNA 1700034I23 gene	73297
ENSMUST00000107956	0.384863	3.846	0.003338	0.03408	RIKEN cDNA B230312A22 gene	230088
NM_001103156	0.384921	3.043	0.01263	0.06926	six transmembrane epithelial antigen of prostate 2	74051
NM_130450	0.385001	3.499	0.005885	0.04612	ELOVL family member 6, elongation of long chain fatty acids (yeast)	170439
NM_178367	0.385186	4.221	0.001836	0.02451	DEAH (Asp-Glu-Ala-His) box polypeptide 33	216877
NM_019563	0.385197	3.128	0.01095	0.06431	Cbp/p300-interacting transactivator, with Glu/Asp-rich carboxy-terminal domain, 4	56222
NM_201373	0.385885	3.884	0.00314	0.03305	tripartite motif-containing 56	384309
NM_009337	0.38646	3.775	0.00374	0.03632	T-cell lymphoma breakpoint 1	21432
NM_010610	0.386575	3.85	0.003313	0.034	potassium large conductance calcium-activated channel, subfamily M, alpha member 1	16531
NM_001033399	0.386937	4.451	0.001287	0.02029	glucose-fructose oxidoreductase domain containing 1	328232
NM_001114116	0.387396	2.97	0.01429	0.07386	synaptotagmin III	20981
NM_178110	0.387411	3.956	0.002796	0.03101	tripartite motif-containing 62	67525
NM_133960	0.38746	4.387	0.001419	0.02134	carboxylesterase 2A	102022
ENSMUST00000098928	0.387591	4.638	0.0009677	0.01745
NM_177461	0.387873	3.734	0.004002	0.03772	microtubule associated monoxygenase, calponin and LIM domain containing -like 1 | RIKEN cDNA 1700088E04 gene	2700827660
NM_133234	0.388275	3.804	0.003568	0.03522	BCL2 binding component 3	170770
NM_013599	0.388351	4.301	0.00162	0.02283	matrix metallopeptidase 9	17395
ENSMUST00000037220	0.388458	3.832	0.003412	0.03437	RIKEN cDNA 1700028J19 gene	70004
ENSMUST00000056686	0.388621	3.281	0.008464	0.05611	RIKEN cDNA 2210011C24 gene	70134
NM_028562	0.388833	3.796	0.003618	0.03553	RIKEN cDNA 1700080E11 gene	73532
NM_001081229	0.388906	4.373	0.00145	0.0217	TSC22 domain family, member 2	72033
NM_146057	0.388921	4.885	0.0006692	0.01487	death-associated protein	223453
NM_009902	0.388948	3.447	0.00642	0.0484	claudin 3	12739
NM_001113553	0.388952	3.163	0.01032	0.06257	interleukin-1 receptor-associated kinase 2	108960
NM_001159301	0.389543	3.469	0.006185	0.04755	lectin, galactose binding, soluble 9	16859
NM_027511	0.389646	3.369	0.007305	0.05158	histidine rich carboxyl terminus 1	100039781
NM_016915	0.389669	4.635	0.0009713	0.01748	phospholipase A2, group VI	53357
NM_009754	0.389915	4.263	0.00172	0.02363	BCL2-like 11 (apoptosis facilitator)	12125
ENSMUST00000098589	0.389941	3.239	0.009084	0.05818	family with sequence similarity 63, member B | predicted gene 10642	235461100379146
NM_001033197	0.390157	3.027	0.01297	0.07033		99169
BC106108	0.390432	4.02	0.002522	0.02922	apolipoprotein C-IV | apolipoprotein C-II	1142511813
NM_021487	0.390436	3.032	0.01288	0.07005	potassium voltage-gated channel, Isk-related family, member 1-like, pseudogene	66240
NM_001001885	0.390548	3.616	0.004851	0.04199	transmembrane protein 151A	381199
NM_025496	0.391255	3.967	0.002745	0.03075	CMT1A duplicated region transcript 4	66338
NM_001033981	0.391306	3.385	0.00711	0.05101	RIKEN cDNA F830116E18 gene	544763
NM_026680	0.391647	3.648	0.004602	0.04084	golgi transport 1 homolog A (S. cerevisiae)	68338
NM_001081062	0.391726	3.364	0.007366	0.05185	cyclin O	218630
NM_177742	0.391767	2.776	0.01987	0.08694	tripartite motif family-like 1	244448
NM_007702	0.39189	3.393	0.007015	0.05063	cell death-inducing DNA fragmentation factor, alpha subunit-like effector A	12683
NM_010200	0.391965	2.924	0.01547	0.0768	fibroblast growth factor 13	14168
NM_019503	0.391976	3.661	0.004505	0.04037	FXYD domain-containing ion transport regulator 1	56188
NM_026302	0.392187	4.412	0.001364	0.02097	dynactin 4	67665
NM_001037713	0.392321	4.113	0.002176	0.02681	XIAP associated factor 1	327959
NM_026661	0.392334	3.606	0.004937	0.04231	RIKEN cDNA 0610011L14 gene	68295
NM_001081211	0.392666	4.325	0.001561	0.02254	platelet-activating factor receptor	19204
NM_029467	0.392968	3.763	0.003817	0.03673	testicular cell adhesion molecule 1	75870
NM_144532	0.393283	4.198	0.001905	0.02494	calcium binding protein 4	73660
NM_008576	0.393437	4.359	0.001482	0.02182	ATP-binding cassette, sub-family C (CFTR/MRP), member 1	17250
ENSMUST00000062902	0.393469	2.806	0.0189	0.08459	hypothetical protein, MNCb-2457	58213
NM_008751	0.39409	2.751	0.02074	0.08903	neurexophilin 1	18231
NM_008976	0.394201	3.935	0.002892	0.03149	protein tyrosine phosphatase, non-receptor type 14	19250
NM_010723	0.394372	3.708	0.004176	0.03867	LIM domain only 4	16911
ENSMUST00000097295	0.394498	2.999	0.01361	0.0723		100043582
NM_011925	0.394646	2.968	0.01435	0.07394	CD97 antigen	26364
NM_001039466	0.394889	4.685	0.0009013	0.01687	tripartite motif-containing 46	360213
NM_001025431	0.394911	5.155	0.0004522	0.0125	BTB (POZ) domain containing 3	228662
NM_198248	0.395211	4.845	0.0007098	0.01522	zinc finger and BTB domain containing 40	230848
NM_029355	0.395434	2.812	0.01869	0.08408	prolactin family 7, subfamily b, member 1	75596
NM_152944	0.395467	2.732	0.02142	0.09046	matrix metallopeptidase 21	214766
NM_008213	0.395502	3.335	0.007723	0.05326	heart and neural crest derivatives expressed transcript 1	15110
NM_029844	0.395533	2.862	0.01717	0.08073	melanocortin 2 receptor accessory protein	77037
NM_147201	0.395595	3.832	0.003412	0.03437	nuclear receptor binding protein 1 | predicted gene 9970	192292621407
NM_033601	0.395642	4.949	0.0006094	0.01422	B-cell leukemia/lymphoma 3	12051
NM_015739	0.396198	3.899	0.003063	0.03257	gastrulation brain homeobox 1	231044
NM_001122736	0.396657	3.547	0.005433	0.04443	insulin-like growth factor 2	16002
NM_013908	0.396775	4.442	0.001305	0.02044	F-box and WD-40 domain protein 5	30839
ENSMUST00000080751	0.396859	2.945	0.01492	0.07503	RIKEN cDNA 1810041L15 gene	72301
NM_029571	0.397155	3.675	0.004404	0.03991	KTI12 homolog, chromatin associated (S. cerevisiae)	100087
NM_175459	0.397237	3.943	0.002856	0.03127	GLIS family zinc finger 3	226075
ENSMUST00000056225	0.397284	2.98	0.01406	0.07333
AB097847	0.397643	2.943	0.01497	0.0751	Immunoglobulin heavy chain (gamma polypeptide) | ig heavy chain V region M315-like	380794100045391
NM_133735	0.39765	3.726	0.004052	0.03794	pentatricopeptide repeat domain 1	71799
NM_011756	0.397744	4.281	0.001671	0.0233	zinc finger protein 36	22695
NM_170759	0.397756	4.864	0.0006907	0.01502	zinc finger protein 628	232816
NM_009396	0.398038	4.175	0.001973	0.02518	tumor necrosis factor, alpha-induced protein 2	21928
NM_171824	0.398069	2.669	0.02385	0.09561	piggyBac transposable element derived 5	209966
NM_001005424	0.398307	3.453	0.006349	0.04826	predicted gene 996	381353
ENSMUST00000098781	0.398509	3.893	0.00309	0.03273		546058
BC111913	0.39851	3.384	0.007124	0.05101	transmembrane protein 89	69384
NM_007909	0.398811	4.135	0.002103	0.02622	ephrin A2	13637
NM_028189	0.39925	2.724	0.02173	0.09103	UDP-GlcNAc:betaGal beta-1,3-N-acetylglucosaminyltransferase 3	72297
NM_010746	0.399307	3.101	0.01146	0.06594	natural cytotoxicity triggering receptor 1	17086
NM_009061	0.399706	4.485	0.00122	0.01968	regulator of G-protein signaling 2	19735
NM_009265	0.399718	3.135	0.01082	0.064	small proline-rich protein 1B	20754
AK145210	0.399727	3.663	0.004491	0.04032
NM_177726	0.400135	3.182	0.009999	0.06148	transglutaminase 6	241636
NM_008701	0.400426	3.731	0.00402	0.03774	NK2 transcription factor related, locus 9 (Drosophila)	18094
NM_173745	0.401016	3.584	0.005118	0.04325	dual specificity phosphatase 18	75219
NM_016981	0.401053	4.745	0.0008239	0.01612	solute carrier family 9 (sodium/hydrogen exchanger), member 1	20544
NM_026921	0.401107	4.12	0.002153	0.02661	iron-sulfur cluster assembly 1 homolog (S. cerevisiae) | cDNA sequence AK157302	69046432732
NM_001136091	0.401766	4.887	0.0006678	0.01487	T-cell, immune regulator 1, ATPase, H+ transporting, lysosomal V0 protein A3	27060
NM_007911	0.402257	3.779	0.00372	0.0362	ephrin B3	13643
NM_009473	0.402381	3.968	0.002744	0.03075	nuclear receptor subfamily 1, group H, member 2	22260
NM_009658	0.402652	4.792	0.000768	0.01572	aldo-keto reductase family 1, member B3-like | aldo-keto reductase family 1, member B3 (aldose reductase)	62600911677
NM_018734	0.402874	4.253	0.001747	0.0238	guanylate binding protein 3	55932
NM_008453	0.403206	4.306	0.001608	0.0228	Kruppel-like factor 3 (basic)	16599
NM_001144953	0.403994	3.055	0.01238	0.06873	von Willebrand factor A domain containing 5B2	328643
NM_001114084	0.404086	3.336	0.00772	0.05326	diacylglycerol O-acyltransferase 2-like 6	668257
NM_008368	0.404636	3.401	0.00693	0.05025	interleukin 2 receptor, beta chain	16185
NM_176834	0.405108	3.82	0.003477	0.03473	ring finger protein 208	68846
NM_024479	0.405154	3.115	0.01118	0.06512	Williams Beuren syndrome chromosome region 27 (human)	79565
NM_182840	0.405188	2.86	0.01723	0.08087	elastin microfibril interfacer 3	280635
NM_030684	0.405204	4.005	0.002582	0.0296	tripartite motif-containing 34	94094
ENSMUST00000075689	0.405235	3.833	0.003405	0.03434	poly (ADP-ribose) polymerase family, member 10 | plectin	67153518810
NM_027442	0.405597	3.963	0.002764	0.03085	D-aspartate oxidase	70503
NM_025821	0.405833	3.667	0.004463	0.0402	calcium regulated heat stable protein 1	52502
NM_001008700	0.406271	4.824	0.0007324	0.01533	interleukin 4 receptor, alpha	16190
NM_177603	0.40742	3.812	0.003522	0.03493	frequently rearranged in advanced T-cell lymphomas 2	212398
NM_024170	0.407475	4.309	0.001601	0.02275	CAAX box 1 homolog A (human) | CAAX box 1 homolog B (human) | CAAX box 1 homolog C (human)	6615855312772860
NM_021556	0.407567	4.253	0.001748	0.0238	mitochondrial ribosomal protein S30	59054
AK143364	0.407859	3.182	0.009994	0.06148
NM_019437	0.407909	3.707	0.004183	0.03869	riboflavin kinase	54391
NM_008259	0.407993	2.908	0.01589	0.07763	forkhead box A1	15375
NM_194348	0.408069	4.162	0.002014	0.02552	ATG2 autophagy related 2 homolog A (S. cerevisiae)	329015
NM_021887	0.408109	3.112	0.01125	0.06522	interleukin 21 receptor	60504
ENSMUST00000048606	0.408167	3.736	0.003988	0.03762	RIKEN cDNA 4921522P10 gene	66719
NM_026907	0.408388	3.741	0.003958	0.03739	secreted and transmembrane 1B	58210
NM_173865	0.408504	4.311	0.001597	0.02271	solute carrier family 41, member 1	98396
NM_175455	0.408981	3.584	0.005117	0.04325	ankyrin repeat domain 34B	218440
ENSMUST00000057283	0.409044	3.816	0.003501	0.03481	beta-1,4-N-acetyl-galactosaminyl transferase 3	330406
ENSMUST00000057502	0.409102	3.621	0.004809	0.0419	histocompatibility 2, M region locus 10.4	224753
NM_029182	0.409111	3.686	0.004325	0.03951	RASD family, member 2	75141
NM_183147	0.409243	3.546	0.005442	0.04446	shadow of prion protein | mitochondrial GTPase 1 homolog (S. cerevisiae)	212518212508
NM_001039156	0.409454	4.88	0.0006747	0.01496	TRIO and F-actin binding protein	110253
NM_001098203	0.409515	4.1	0.002222	0.02711	hypermethylated in cancer 1	15248
NM_011306	0.409569	4.665	0.0009294	0.01708	retinoid X receptor beta	20182
ENSMUST00000113273	0.409823	3.619	0.004825	0.0419	NADPH oxidase 1	237038
NM_024171	0.410062	3.576	0.005181	0.04338	Sec61 beta subunit	66212
NM_028779	0.410152	3.923	0.002947	0.03181	adenosine monophosphate deaminase 2 | predicted gene 12500	109674791415
NM_001085492	0.410253	4.789	0.0007716	0.01572	arginine glutamic acid dipeptide (RE) repeats	68703
NM_025427	0.410339	3.405	0.006882	0.05006	RIKEN cDNA 1190002H23 gene	66214
NM_001033262	0.410358	3.212	0.009507	0.05968	membrane-associated ring finger (C3HC4) 9	216438
NM_009518	0.410499	3.844	0.003346	0.03409	wingless related MMTV integration site 10a	22409
NM_001135991	0.410592	3.232	0.00919	0.05861	keratin associated protein 10-4	100191037
NM_177612	0.411068	3.776	0.003737	0.03631	catenin (cadherin associated protein), alpha 3	216033
NM_133204	0.411071	2.668	0.02388	0.09567	zinc finger and SCAN domain containing 5B	170734
XM_001000159	0.411181	4.098	0.002228	0.02715	fidgetin-like 2	668225
NM_001110824	0.411204	4.52	0.001158	0.01919	forkhead box P4	74123
NM_010879	0.411219	4.235	0.001798	0.02419	non-catalytic region of tyrosine kinase adaptor protein 2	17974
NM_019964	0.41151	4.11	0.002187	0.02685	DnaJ (Hsp40) homolog, subfamily B, member 8 | RIKEN cDNA 1700031F10 gene	5669173317
AK041797	0.411521	3.968	0.002742	0.03075	cytoplasmic polyadenylation element binding protein 2 | predicted gene 7854	231207665934
NM_201370	0.412163	3.854	0.003295	0.03393	WEE1 homolog 2 (S. pombe)	381759
NM_177564	0.412339	3.617	0.004846	0.04196	dehydrogenase/reductase (SDR family) member 11	192970
ENSMUST00000121287	0.412358	3.779	0.00372	0.0362	rabphilin 3A-like (without C2 domains)	380714
ENSMUST00000104891	0.412483	2.987	0.01389	0.07279	predicted gene 10912	100038697
ENSMUST00000060657	0.412887	4.241	0.001781	0.02405	RIKEN cDNA B530045E10 gene	320966
NM_010638	0.413014	3.95	0.00282	0.03104	Kruppel-like factor 9 | predicted gene 9971	16601100036529
NM_025443	0.413553	3.853	0.003297	0.03393	partner of NOB1 homolog (S. cerevisiae)	66249
NM_011161	0.413666	4.675	0.0009147	0.01699	mitogen-activated protein kinase 11	19094
NM_020586	0.413667	5.274	0.0003818	0.01148	HERPUD family member 2	80517
NM_028292	0.414037	3.25	0.008909	0.0576	protein phosphatase methylesterase 1	72590
NM_025966	0.414438	4.578	0.001059	0.01823	RIKEN cDNA 2310039H08 gene	67101
XM_980383	0.414528	2.91	0.01582	0.07745	predicted gene 7849 | predicted gene 7861 | defensin, alpha, related sequence 1 | predicted gene 14851 | cDNA sequence AY761184	6.65928e+28
NM_013526	0.414565	2.677	0.02354	0.09511	growth differentiation factor 6	242316
NM_008310	0.414713	4.124	0.00214	0.02652	5-hydroxytryptamine (serotonin) receptor 1F	15557
NM_001033325	0.414907	3.201	0.009672	0.06037	RIKEN cDNA A630095E13 gene	235973
NM_054049	0.415031	4.046	0.002421	0.02859	odd-skipped related 2 (Drosophila)	107587
NM_153407	0.415231	4.743	0.000826	0.01612	cysteine-serine-rich nuclear protein 2	207785
NM_023040	0.415374	4.812	0.0007457	0.01554	growth factor, erv1 (S. cerevisiae)-like (augmenter of liver regeneration) | dystonin	1169213518
AK048569	0.415464	2.792	0.01935	0.0856
NM_145500	0.415477	4.008	0.002571	0.02956	ubiquitin domain containing 1	226122
NM_144891	0.415848	3.146	0.01062	0.06328	ganglioside-induced differentiation-associated protein 1-like 1	228858
NM_009644	0.416038	4.305	0.00161	0.0228	aryl-hydrocarbon receptor repressor	11624
AY036118	0.416734	4.159	0.002024	0.02557		170798
NM_007431	0.416737	4.205	0.001885	0.02479	alkaline phosphatase, liver/bone/kidney	11647
NM_010370	0.41676	3.339	0.007673	0.05313	granzyme A	14938
NM_053246	0.417561	4.593	0.001036	0.01798	docking protein 4 | polymerase (RNA) II (DNA directed) polypeptide C	11425520021
NM_007520	0.41779	4.874	0.0006804	0.01497	BTB and CNC homology 1	12013
ENSMUST00000028883	0.417853	3.491	0.005959	0.04649	prodynorphin	18610
NM_013571	0.418133	3.898	0.003068	0.03261	kinase suppressor of ras 1	16706
NM_016968	0.418463	3.783	0.003692	0.03604	oligodendrocyte transcription factor 1	50914
NM_001039220	0.418578	4.432	0.001323	0.02063		621080
NM_025923	0.419684	4.388	0.001416	0.02132	Fanconi anemia, complementation group L	67030
NM_001005477	0.419788	3.713	0.004137	0.03842	BarH-like 2 (Drosophila)	104382
NM_031368	0.419904	2.917	0.01563	0.07713	bone gamma-carboxyglutamate protein, related sequence 1	12095
NM_207205	0.419978	4.262	0.001723	0.02364	immunoglobulin superfamily, member 3	78908
XM_917516	0.420208	3.95	0.002823	0.03104	RIKEN cDNA 6330405D24 gene	70715
NM_173388	0.420719	5.154	0.000453	0.0125	solute carrier family 43, member 2	215113
NM_029639	0.420828	4.594	0.001034	0.01798	RIKEN cDNA 1600029D21 gene	76509
NM_008327	0.420833	3.291	0.008325	0.05569	interferon activated gene 202B	26388
NM_023305	0.420977	4.307	0.001607	0.0228	ubiquitin-associated protein 1	67123
ENSMUST00000071008	0.421041	3.272	0.008588	0.0565	predicted gene 5420	432436
NM_028464	0.421166	4.008	0.00257	0.02956	molybdenum cofactor synthesis 1	56738
ENSMUST00000050063	0.421247	3.76	0.003838	0.03682	ADP-ribosylation factor 6 | predicted gene 9887	11845100036526
ENSMUST00000078057	0.422562	3.379	0.007189	0.0512	olfactory receptor 47	18346
NM_001025612	0.423157	4.134	0.002107	0.02626	sorting nexin 22 | peptidylprolyl isomerase B	38208319035
NM_175937	0.423466	4.601	0.001022	0.01794	cytoplasmic polyadenylation element binding protein 2	231207
AK169507	0.423683	3.685	0.004334	0.03954	RNA binding motif protein 19	74111
NM_172503	0.424066	4.802	0.0007572	0.01567	zinc finger, SWIM domain containing 4	212168
NM_173347	0.424163	4.036	0.00246	0.02877	prune homolog (Drosophila)	229589
NM_001077202	0.424336	3.522	0.005661	0.04526	heparan sulfate 6-O-sulfotransferase 2	50786
ENSMUST00000029533	0.424855	2.66	0.02425	0.09635	small proline-rich protein 2J, pseudogene	20764
NM_001103168	0.424901	4.76	0.0008051	0.01594	zinc finger, GATA-like protein 1	100009600
ENSMUST00000098982	0.425983	4.045	0.002426	0.02863
NM_175687	0.426001	4.807	0.000751	0.01562	angiopoietin-like 6 | RIKEN cDNA A230050P20 gene	70726319278
NM_008706	0.426019	2.661	0.02419	0.09622	NAD(P)H dehydrogenase, quinone 1	18104
NM_023729	0.426056	3.578	0.005161	0.04333	ankyrin repeat, SAM and basic leucine zipper domain containing 1	74068
NM_022030	0.426809	4.206	0.00188	0.02477	synaptic vesicle glycoprotein 2 a	64051
NM_009024	0.428628	4.228	0.001817	0.02437	retinoic acid receptor, alpha	19401
NM_008372	0.429027	4.348	0.001507	0.02208	interleukin 7 receptor	16197
NM_173371	0.429247	4.215	0.001854	0.02465	hexose-6-phosphate dehydrogenase (glucose 1-dehydrogenase)	100198
NM_030739	0.429286	2.968	0.01435	0.07394	vomeronasal 1 receptor 58	81014
ENSMUST00000084536	0.429827	2.762	0.02038	0.08826		434310
ENSMUST00000101403	0.430037	3.451	0.006374	0.04827
ENSMUST00000094651	0.430207	3.21	0.009527	0.05968	EP300 interacting inhibitor of differentiation 2B	434156
AK043702	0.43062	4.076	0.002308	0.02775	RIKEN cDNA A830021K08 gene	320427
BC137973	0.431093	3.507	0.005808	0.04597	family with sequence similarity 120, member C | RIKEN cDNA A230072E10 gene	207375331547
NM_013807	0.431215	4.662	0.0009328	0.01709	polo-like kinase 3 (Drosophila)	12795
NM_022004	0.43172	2.953	0.01471	0.07445	FXYD domain-containing ion transport regulator 6	59095
XM_001474001	0.432203	2.8	0.01908	0.08495	predicted gene 15144 | predicted gene 15140 | predicted pseudogene 5646	7.80926e+16
NM_025395	0.432258	3.435	0.006546	0.04895	coiled-coil-helix-coiled-coil-helix domain containing 5	66170
[truncated: 342 more rows]

## Sheet: mir-342-3p vs. mir-neg._downreg
Transcript	logFC	statistical t-value	p-value	adj. P-value	Description	EntrezID
BC138300	-1.97096	-5.272	0.0003828	0.01148	ribosomal protein L21	19933
ENSMUST00000108923	-1.89046	-6.094	0.0001252	0.007087	RIKEN cDNA 2810021G02 gene	353208
NM_001100416	-1.84788	-6.966	4.221e-05	0.005035	predicted gene, 100043387 | RIKEN cDNA 0610010B08 gene	1.00043e+17
NM_010397	-1.60931	-4.683	0.0009043	0.0169	histocompatibility 2, T region locus 22 | histocompatibility 2, T region locus 9 | histocompatibility 2, T region locus 10	150391505115024
NM_026493	-1.38117	-5.742	0.0001997	0.008258	centrosome and spindle pole associated protein 1	211660
BC025151	-1.3694	-4.802	0.0007572	0.01567	cadherin 11 pseudogene	381598
NM_013898	-1.33231	-11.51	5.026e-07	0.001128	translocase of inner mitochondrial membrane 8 homolog a1 (yeast)	30058
NM_029523	-1.32855	-7.932	1.405e-05	0.003632	DEP domain containing 1a	76131
NM_021886	-1.31181	-9.84	2.101e-06	0.00181	centromere protein H	26886
NM_011369	-1.30977	-8.19	1.066e-05	0.003607	Shc SH2-domain binding protein 1	20419
NM_001093750	-1.30872	-6.14	0.0001179	0.006983	patched domain containing 1	211612
NM_026310	-1.30717	-6.115	0.0001218	0.007071	mitochondrial ribosomal protein L18	67681
NM_145360	-1.29935	-8.783	5.782e-06	0.002885	isopentenyl-diphosphate delta isomerase	319554
NM_029726	-1.29031	-3.433	0.006564	0.04902	triadin	76757
NM_133762	-1.28457	-8.952	4.884e-06	0.002885	non-SMC condensin II complex, subunit G2	76044
ENSMUST00000059254	-1.27236	-6.43	8.141e-05	0.00606	centrosomal protein 192	70799
NM_010615	-1.27134	-8.696	6.311e-06	0.002945
NM_134071	-1.25681	-7.127	3.486e-05	0.00483	ankyrin repeat domain 32	105377
NM_026632	-1.25084	-6.609	6.512e-05	0.005665	replication protein A3	68240
NM_172616	-1.25026	-8.015	1.284e-05	0.003613	RIKEN cDNA C330027C09 gene	224171
NM_133360	-1.23323	-8.276	9.726e-06	0.003578	acetyl-Coenzyme A carboxylase alpha	107476
NM_172772	-1.22832	-6.455	7.89e-05	0.00606	family with sequence similarity 63, member B	235461
NM_134163	-1.22407	-12.91	1.737e-07	0.0009721	muscleblind-like 3 (Drosophila)	171170
AK129029	-1.22101	-4.199	0.001901	0.02491	predicted gene 10033	378466
NM_011252	-1.21117	-10.56	1.107e-06	0.001412	RNA binding motif protein, X chromosome	19655
NM_175238	-1.21031	-5.912	0.0001589	0.007583	Rap1 interacting factor 1 homolog (yeast)	51869
NM_177686	-1.20812	-7.144	3.417e-05	0.004806	C-type lectin domain family 12, member a	232413
NM_173762	-1.19941	-4.681	0.0009066	0.0169	centromere protein E	229841
NM_001128094	-1.19613	-5.591	0.0002454	0.009063	ATPase type 13A3	224088
ENSMUST00000092720	-1.18833	-6.141	0.0001178	0.006983
NM_183046	-1.18205	-4.892	0.0006621	0.01482	kinesin family member 20B	240641
ENSMUST00000060084	-1.16938	-4.486	0.001219	0.01968	DnaJ (Hsp40) homolog, subfamily C, member 13	235567
NM_001029856	-1.16642	-5.678	0.0002179	0.008558	ATPase family, AAA domain containing 5	237877
NM_008234	-1.16448	-6.676	5.996e-05	0.005569	helicase, lymphoid specific	15201
NM_019438	-1.16097	-7.596	2.036e-05	0.003993	non-SMC condensin I complex, subunit G	54392
ENSMUST00000028802	-1.14922	-4.652	0.0009471	0.01717	cancer susceptibility candidate 5	76464
NM_023873	-1.14197	-7.785	1.65e-05	0.003795	centrosomal protein 70	68121
NM_023209	-1.13973	-7.791	1.639e-05	0.003795	PDZ binding kinase	52033
NM_172711	-1.1338	-8.766	5.881e-06	0.002885	GUF1 GTPase homolog (S. cerevisiae)	231279
NM_144825	-1.1238	-5.53	0.0002666	0.009383	TAO kinase 1	216965
NM_008892	-1.11571	-7.064	3.754e-05	0.00483	polymerase (DNA directed), alpha 1	18968
NM_001146119	-1.11169	-7.138	3.443e-05	0.004808	family with sequence similarity 49, member A	76820
NM_020030	-1.10406	-4.846	0.0007088	0.01522	retinoic acid early transcript delta | retinoic acid early transcript 1E | retinoic acid early transcript beta	5655437904319360
NM_001033606	-1.10389	-8.805	5.654e-06	0.002885	acyl-CoA synthetase long-chain family member 3 | UTP14, U3 small nucleolar ribonucleoprotein, homolog B (yeast)	74205195434
NM_198295	-1.09006	-7.05	3.82e-05	0.00484	thioredoxin-related transmembrane protein 3	67988
NM_001042491	-1.08922	-5.437	0.0003035	0.01005
NM_007790	-1.08396	-3.822	0.003469	0.03467	structural maintenace of chromosomes 3	13006
ENSMUST00000091879	-1.07318	-4.485	0.001221	0.01968	zinc finger pseudogene	73233
NM_027349	-1.06523	-3.412	0.006804	0.04976	RNA binding motif protein 25	67039
NM_133786	-1.06503	-4.305	0.00161	0.0228	structural maintenance of chromosomes 4	70099
NM_172679	-1.06453	-5.236	0.000403	0.01181	RIKEN cDNA 4932438A13 gene	229227
NM_026613	-1.06429	-6.637	6.29e-05	0.005665	coiled-coil domain containing 34	68201
NM_011561	-1.05932	-4.204	0.001886	0.02479	thymine DNA glycosylase | thymine DNA glycosylase pseudogene | predicted gene 5806	2.16656e+16
ENSMUST00000028948	-1.05696	-8.37	8.816e-06	0.003514	GINS complex subunit 1 (Psf1 homolog)	69270
NM_010620	-1.05357	-5.886	0.0001646	0.007617	kinesin family member 15	209737
NM_016710	-1.04884	-2.954	0.0147	0.07444	high-mobility group nucleosome binding domain 5	50887
NM_028044	-1.04442	-5.774	0.0001913	0.008097	calponin 3, acidic	71994
NM_001039137	-1.04193	-6.903	4.552e-05	0.005162	short coiled-coil protein	56367
NM_028319	-1.04083	-6.086	0.0001265	0.007095	zinc finger protein 518A	72672
NM_031863	-1.0406	-8.294	9.55e-06	0.003578	centromere protein Q	83815
NM_025377	-1.03907	-6.338	9.141e-05	0.00639	family with sequence similarity 33, member A	66140
NM_025495	-1.03168	-6.166	0.000114	0.006946	centromere protein P	66336
ENSMUST00000059507	-1.03125	-7.244	3.042e-05	0.004751	purine rich element binding protein B	19291
NM_028915	-1.02841	-4.603	0.00102	0.01794	leucine rich repeat and coiled-coil domain containing 1	71710
NM_009530	-1.02447	-4.528	0.001143	0.01911	alpha thalassemia/mental retardation syndrome X-linked homolog (human)	22589
NM_029797	-1.02446	-8.204	1.049e-05	0.003607	meiotic nuclear divisions 1 homolog (S. cerevisiae) | meiotic nuclear divisions 1 homolog pseudogene	76915100042415
ENSMUST00000101675	-1.02017	-4.489	0.001214	0.01967
NM_153780	-1.01856	-6.061	0.0001307	0.007121	RIKEN cDNA 2610044O15 gene	72139
ENSMUST00000068342	-1.01855	-3.936	0.002888	0.03149	slingshot homolog 2 (Drosophila)	237860
ENSMUST00000070607	-1.01484	-7.409	2.515e-05	0.004301	HAUS augmin-like complex, subunit 6	230376
NM_001081251	-1.01358	-6.354	8.959e-05	0.006346	polybromo 1	66923
NM_009071	-1.01262	-3.75	0.003896	0.03717	Rho-associated coiled-coil containing protein kinase 1	19877
NM_001110129	-1.01248	-4.969	0.0005917	0.01401	peptidyl prolyl isomerase H	66101
NM_001123037	-1.01072	-6.263	0.0001006	0.006533	replication factor C (activator 1) 4 | eukaryotic translation initiation factor 4A2	10634413682
NM_001081068	-1.01031	-6.256	0.0001015	0.006537	listerin E3 ubiquitin protein ligase 1	78913
NM_001122978	-1.00984	-4.763	0.0008022	0.01594	caspase 8 associated protein 2	26885
NM_009409	-1.00486	-5.13	0.000469	0.01271	topoisomerase (DNA) II beta	21974
NM_026004	-1.0043	-7.567	2.104e-05	0.003993	5'-nucleotidase, cytosolic III	107569
AK157487	-1.00142	-4.206	0.001881	0.02477
AK141895	-0.999058	-4.599	0.001026	0.01794	solute carrier family 44, member 1	100434
NM_001037863	-0.992016	-5.757	0.0001956	0.008206	ATPase, class VI, type 11C	320940
ENSMUST00000098729	-0.990095	-3.351	0.007527	0.05247	vomeronasal 1 receptor, pseudogene 79 | vomeronasal 1 receptor 121 | vomernasal 1 receptor Vmn1r93 | predicted gene 10670 | vomeronasal 1 receptor 114 | vomeronasal 1 receptor 126 | vomeronasal 1 receptor 107 | vomeronasal 1 receptor 110 | vomeronasal 1 receptor 130 | vomeronasal 1 receptor 137 | vomeronasal 1 receptor 155 | vomeronasal 1 receptor 165 | vomeronasal 1 receptor 125 | vomeronasal 1 …	1.00043e+119
NM_001033422	-0.989949	-4.057	0.002378	0.02826	THO complex 2	331401
NM_013663	-0.98644	-4.755	0.0008114	0.016	serine/arginine-rich splicing factor 3	20383
NM_026507	-0.984565	-8.03	1.264e-05	0.003613	Zwilch, kinetochore associated, homolog (Drosophila) | lactase-like	68014235435
NM_173028	-0.984322	-4.908	0.0006469	0.01461	vacuolar protein sorting 13A (yeast)	271564
NM_146097	-0.980777	-8.566	7.202e-06	0.003281	COBW domain containing 1	226043
NM_001033173	-0.980131	-6.874	4.709e-05	0.005178	ubiquitin specific peptidase 31	76179
NM_001009947	-0.976292	-5.712	0.0002079	0.008332	dedicator of cytokinesis 11	75974
NM_001113198	-0.974527	-3.626	0.004773	0.04163	microphthalmia-associated transcription factor	17342
NM_028232	-0.971358	-7.185	3.256e-05	0.004771	shugoshin-like 1 (S. pombe)	72415
NM_001081340	-0.968238	-5.429	0.0003071	0.01008	SET domain containing 2	235626
NM_013552	-0.961257	-5.563	0.0002548	0.009188	hyaluronan mediated motility receptor (RHAMM)	15366
NM_008921	-0.960951	-7.447	2.408e-05	0.004266	DNA primase, p49 subunit	19075
NM_001042421	-0.958924	-9.358	3.293e-06	0.002423	kinetochore associated 1	208628
NM_008017	-0.954076	-4.122	0.002144	0.02654	structural maintenance of chromosomes 2	14211
NM_025436	-0.952966	-8.142	1.121e-05	0.003607	sterol-C4-methyl oxidase-like	66234
NM_020010	-0.952397	-5.662	0.0002226	0.008642	cytochrome P450, family 51	13121
NM_025900	-0.952324	-4.618	0.0009962	0.01775	DEK oncogene (DNA binding)	110052
NM_009672	-0.951778	-6.025	0.000137	0.007121	acidic (leucine-rich) nuclear phosphoprotein 32 family, pseudogene	448829
NM_010191	-0.95151	-7.074	3.712e-05	0.00483	farnesyl diphosphate farnesyl transferase 1	14137
NM_027698	-0.94525	-8.706	6.243e-06	0.002945	exoribonuclease 2 | acyl-CoA synthetase medium-chain family member 3	7115120216
NM_001024526	-0.944525	-6.264	0.0001004	0.006533	La ribonucleoprotein domain family, member 4	207214
XM_922412	-0.943669	-6.507	7.395e-05	0.005918	RIKEN cDNA 1810011H11 gene	69069
NM_028887	-0.94272	-7.07	3.731e-05	0.00483	SMC hinge domain containing 1	74355
NM_001015099	-0.939684	-7.108	3.567e-05	0.00483	G2/M-phase specific E3 ubiquitin ligase	217558
NM_025372	-0.939354	-7.513	2.235e-05	0.004036	timeless interacting protein	66131
ENSMUST00000097674	-0.936431	-5.738	0.0002007	0.008258	predicted gene 10554	100038541
NM_001081363	-0.928904	-4.369	0.001459	0.02175	centromere protein F	108000
XM_982325	-0.928426	-3.149	0.01055	0.06321	predicted gene, EG665031 | predicted gene 7682 | PRAME family member 12-like	6.65032e+23
AK149456	-0.927319	-4.175	0.001974	0.02518
NM_172920	-0.926598	-6.627	6.37e-05	0.005665	dpy-19-like 1 (C. elegans)	244745
NM_172513	-0.926452	-7.19	3.24e-05	0.004771	family with sequence similarity 126, member B	213056
NM_025979	-0.922718	-5.739	0.0002004	0.008258	microtubule associated serine/threonine kinase-like	67121
NM_023284	-0.921225	-8.402	8.53e-06	0.003472	NUF2, NDC80 kinetochore complex component, homolog (S. cerevisiae)	66977
NM_011075	-0.918779	-7.522	2.213e-05	0.004036	ATP-binding cassette, sub-family B (MDR/TAP), member 1B	18669
NM_025695	-0.917849	-4.118	0.00216	0.02666	structural maintenance of chromosomes 6	67241
ENSMUST00000071804	-0.909227	-4.611	0.001008	0.01788		233168
NM_026053	-0.906524	-5.319	0.000358	0.0111	gem (nuclear organelle) associated protein 6	67242
NM_008446	-0.905941	-7.867	1.508e-05	0.0037	kinesin family member 4	16571
NM_053263	-0.896002	-5.3	0.0003677	0.01127	heterogeneous nuclear ribonucleoprotein A3	229279
NM_025863	-0.894647	-6.275	9.909e-05	0.006533	tripartite motif-containing 59	66949
NM_025760	-0.89444	-5.53	0.0002668	0.009383	protein tyrosine phosphatase-like A domain containing 2	66775
ENSMUST00000098471	-0.894007	-5.953	0.0001506	0.007427	ataxia telangiectasia and Rad3 related	245000
NM_001080814	-0.892024	-4.929	0.0006271	0.01441	FAT tumor suppressor homolog 3 (Drosophila)	270120
NM_001037759	-0.891534	-4.344	0.001517	0.02216	mitochondrial ribosomal protein S36	66128
NM_019868	-0.89123	-7.203	3.19e-05	0.004771	heterogeneous nuclear ribonucleoprotein H2	56258
NM_177184	-0.890533	-6.447	7.972e-05	0.00606	vacuolar protein sorting 13C (yeast)	320528
NM_028095	-0.890206	-6.52	7.269e-05	0.005896	methyltransferase like 10	72096
ENSMUST00000109007	-0.888714	-5.467	0.0002911	0.009772	predicted gene 14391 | predicted gene 6710 | predicted gene 14295 | RIKEN cDNA 0610010B08 gene | predicted gene 14399 | similar to zinc finger protein 14	6.65002e+44
NM_026934	-0.888633	-7.39	2.57e-05	0.004306	zinc finger CCCH-type containing 15	69082
NM_010028	-0.88862	-7.237	3.068e-05	0.004751	DEAD/H (Asp-Glu-Ala-Asp/His) box polypeptide 3, X-linked	13205
NM_016764	-0.883577	-7.09	3.643e-05	0.00483	peroxiredoxin 4	53381
NM_021450	-0.883172	-5.883	0.0001653	0.007617	transient receptor potential cation channel, subfamily M, member 7	58800
NM_001159646	-0.88171	-7.506	2.252e-05	0.004036	deoxyuridine triphosphatase	110074
NM_010480	-0.881687	-5.991	0.0001432	0.007228	heat shock protein 90, alpha (cytosolic), class A member 1	15519
NM_009210	-0.881295	-5.339	0.0003483	0.01087	helicase-like transcription factor	20585
NM_023294	-0.881272	-5.731	0.0002026	0.008264	NDC80 homolog, kinetochore complex component (S. cerevisiae)	67052
NM_025970	-0.881037	-6.602	6.564e-05	0.005665	zinc finger and BTB domain containing 8 opposite strand	67106
NM_030234	-0.880193	-6.583	6.725e-05	0.005678	WD repeat domain 76	241627
NM_019501	-0.876885	-9.059	4.399e-06	0.002885	prenyl (solanesyl) diphosphate synthase, subunit 1	56075
ENSMUST00000022599	-0.875765	-6.018	0.0001382	0.007121	diaphanous homolog 3 (Drosophila)	56419
XM_001472471	-0.875274	-5.235	0.0004033	0.01181	trafficking protein particle complex 2	66226
NM_175550	-0.872848	-6.604	6.548e-05	0.005665	adaptor-related protein complex AP-4, epsilon 1	108011
NM_181061	-0.871053	-6.23	0.000105	0.006567	centromere protein K | peptidylprolyl isomerase domain and WD repeat containing 1	60411238831
NM_172301	-0.868912	-5.262	0.0003881	0.01151	cyclin B1	268697
NM_007691	-0.868422	-8.84	5.458e-06	0.002885	checkpoint kinase 1 homolog (S. pombe)	12649
AK173191	-0.868295	-6.598	6.603e-05	0.005665	alpha-kinase 1	71481
NM_053124	-0.86791	-5.837	0.0001758	0.007793	predicted gene 13034 | SWI/SNF related, matrix associated, actin dependent regulator of chromatin, subfamily a, member 5 | vomeronasal 2, receptor, pseudogene 14	6.27586e+16
NM_007624	-0.866819	-7.224	3.112e-05	0.004751	chromobox homolog 3 (Drosophila HP1 gamma) | predicted gene 6901	12417628648
NM_138593	-0.863372	-7.408	2.518e-05	0.004301	La ribonucleoprotein domain family, member 7	28036
NM_016884	-0.863271	-4.272	0.001696	0.02345	heterogeneous nuclear ribonucleoprotein C	15381
NM_025846	-0.862005	-5.379	0.0003291	0.0105	related RAS viral (r-ras) oncogene homolog 2	66922
NM_177331	-0.861847	-6.237	0.000104	0.006567	Gen homolog 1, endonuclease (Drosophila)	209334
NM_009445	-0.861009	-6.585	6.704e-05	0.005678		22137
NM_177178	-0.86039	-6.733	5.593e-05	0.005515	LMBR1 domain containing 2	320506
NM_010281	-0.860184	-8.092	1.183e-05	0.003607	gamma-glutamyl hydrolase	14590
NM_001081117	-0.859998	-2.995	0.01371	0.07251	antigen identified by monoclonal antibody Ki 67	17345
NM_178395	-0.858747	-7.325	2.77e-05	0.004492	zinc finger, DHHC domain containing 2	70546
NM_027009	-0.855062	-8.342	9.078e-06	0.003544	replication factor C (activator 1) 3	69263
NM_145942	-0.853109	-8.461	8.021e-06	0.003472	3-hydroxy-3-methylglutaryl-Coenzyme A synthase 1	208715
NM_009072	-0.852636	-2.961	0.01451	0.07412	Rho-associated coiled-coil containing protein kinase 2	19878
BC043476	-0.851852	-4.471	0.001247	0.01987	zinc finger protein	381067
NM_029730	-0.851499	-5.832	0.0001769	0.007815	motile sperm domain containing 2	76763
ENSMUST00000042753	-0.848714	-4.079	0.002298	0.02771	RIKEN cDNA C030048B08 gene | RIKEN cDNA 1700109H08 gene	26962377036
NM_001110142	-0.847367	-6.807	5.11e-05	0.005342	cullin 4B	72584
NM_175265	-0.845053	-6.919	4.462e-05	0.005111	RIKEN cDNA 6720463M24 gene	77744
NM_001033472	-0.843194	-5.713	0.0002078	0.008332	RIKEN cDNA A830080D01 gene	382252
NM_178912	-0.842252	-5.885	0.0001649	0.007617	Fanconi anemia, complementation group M	104806
NM_001081001	-0.842035	-5.085	0.0005002	0.01298	breast cancer 2	12190
NM_001081086	-0.840021	-4.294	0.001638	0.02297	peptidyl-prolyl isomerase G (cyclophilin G)	228005
NM_001099785	-0.839651	-4.219	0.001843	0.02456	DNA segment, Chr 3, ERATO Doi 751, expressed	73852
ENSMUST00000021164	-0.838658	-6.592	6.65e-05	0.005678	family with sequence similarity 64, member A	109212
NM_146218	-0.838463	-3.473	0.006145	0.04732	ring finger and WD repeat domain 3	234736
NM_011692	-0.838118	-5.219	0.0004127	0.01196	von Hippel-Lindau binding protein 1	22327
NM_011089	-0.83628	-6.97	4.201e-05	0.005035	paired-Ig-like receptor A1 | paired-Ig-like receptor A2 | paired-Ig-like receptor A6 | paired-Ig-like receptor A7 | paired-Ig-like receptor A11 | leukocyte immunoglobulin-like receptor, subfamily A (with TM domain), member 6 | predicted gene 15448 | predicted gene 14548	1.87222e+47
NM_175128	-0.833391	-5.144	0.0004591	0.01255	centrosomal protein 290 | RIKEN cDNA 4930430F08 gene	21627468281
NM_010422	-0.833078	-5.6	0.0002424	0.008968	hexosaminidase B	15212
NM_028604	-0.833012	-6.349	9.014e-05	0.006346	tRNA methyltransferase 11 homolog (S. cerevisiae)	73681
NM_001111107	-0.832259	-5.966	0.0001481	0.007355	zinc finger protein 322A	218100
NM_009214	-0.832049	-7.762	1.693e-05	0.003795	spermine synthase | spermine synthase pseudogene	20603666680
NM_021284	-0.831147	-7.095	3.62e-05	0.00483	v-Ki-ras2 Kirsten rat sarcoma viral oncogene homolog	16653
NM_029609	-0.828923	-9.014	4.596e-06	0.002885	phospholysine phosphohistidine inorganic pyrophosphate phosphatase	76429
NM_026713	-0.8282	-6.953	4.283e-05	0.005035	monoacylglycerol O-acyltransferase 1	68393
NM_025822	-0.825503	-6.841	4.904e-05	0.00526	arginine/serine-rich coiled-coil 1	66880
NM_008651	-0.824627	-4.809	0.0007486	0.01558	myeloblastosis oncogene-like 1	17864
NM_146208	-0.824412	-7.276	2.931e-05	0.004635	nei like 3 (E. coli)	234258
NM_025565	-0.823008	-6.88	4.675e-05	0.00517	SPC25, NDC80 kinetochore complex component, homolog (S. cerevisiae)	66442
NM_009352	-0.821732	-7.06	3.772e-05	0.00483	telomeric repeat binding factor 1	21749
NM_011623	-0.821609	-5.828	0.0001778	0.00782	topoisomerase (DNA) II alpha	21973
NM_178377	-0.821458	-7.707	1.8e-05	0.003795	COMM domain containing 10	69456
NM_032000	-0.821432	-4.709	0.0008697	0.01653	trichorhinophalangeal syndrome I (human)	83925
NM_016985	-0.817619	-6.422	8.226e-05	0.0061	myotubularin related protein 1	53332
NM_023662	-0.817401	-2.867	0.01702	0.0804	pericentriolar material 1	18536
NM_007979	-0.815847	-3.103	0.01141	0.06577	coagulation factor IX	14071
NM_146006	-0.813836	-7.95	1.378e-05	0.003632	lanosterol synthase	16987
NM_001159595	-0.81082	-6.014	0.000139	0.007121	integrator complex subunit 8	72656
NM_021529	-0.810103	-5.267	0.0003855	0.01151	protein phosphatase 2, regulatory subunit B'', gamma	59032
NM_007499	-0.810103	-5.217	0.0004135	0.01197	ataxia telangiectasia mutated homolog (human)	11920
NM_027626	-0.809025	-6.166	0.000114	0.006946	pleckstrin and Sec7 domain containing 3	234353
NM_026576	-0.80858	-6.027	0.0001366	0.007121	Ewing's tumor-associated antigen 1	68145
NM_146089	-0.808363	-6.975	4.174e-05	0.005035	HAUS augmin-like complex, subunit 1	225745
NM_178875	-0.807623	-4.446	0.001296	0.02036	RIKEN cDNA 6720457D02 gene | zinc finger protein 80 | predicted gene 3604 | RIKEN cDNA 6720489N17 gene	7.71176e+25
NM_172967	-0.807053	-4.721	0.0008535	0.0164	RIKEN cDNA 4930503L19 gene	269033
NM_177670	-0.806403	-4.34	0.001525	0.02221	transmembrane protein 69	230657
NM_001081417	-0.805716	-3.084	0.01178	0.06684	chromodomain helicase DNA binding protein 7	320790
NM_008079	-0.805375	-6.298	9.621e-05	0.006504	galactosylceramidase	14420
NM_001025602	-0.804043	-5.957	0.0001497	0.007403	interleukin 1 receptor-like 1	17082
XM_981757	-0.803173	-6.88	4.675e-05	0.00517	RIKEN cDNA 4930422G04 gene	71643
NM_025520	-0.803084	-3.29	0.00834	0.05573	LSM5 homolog, U6 small nuclear RNA associated (S. cerevisiae)	66373
U42384	-0.801041	-4.102	0.002214	0.02705	deafness, autosomal dominant 5 (human)	54722
NM_025714	-0.800838	-6.508	7.382e-05	0.005918	outer dense fiber of sperm tails 2-like	52184
NM_080560	-0.799729	-5.055	0.0005222	0.01322	ubiquitin-conjugating enzyme E2N	93765
NM_022881	-0.79683	-4.482	0.001225	0.01973	regulator of G-protein signaling 18	64214
NM_001039160	-0.795409	-3.893	0.003092	0.03273	very large inducible GTPase 1 pseudogene | GTPase, very large interferon inducible 1	66810874558
NM_198605	-0.7939	-6.6	6.581e-05	0.005665	RIKEN cDNA F630043A04 gene	219114
AK153679	-0.793807	-3.237	0.009103	0.05827	RIKEN cDNA 1700081L11 gene	76719
NM_025832	-0.792304	-5.947	0.0001519	0.007472	N(alpha)-acetyltransferase 16, NatA auxiliary subunit	66897
NM_024475	-0.790053	-4.25	0.001756	0.02385	ubiquitin-like domain containing CTD phosphatase 1	79560
ENSMUST00000091563	-0.79002	-4.251	0.001754	0.02383	RIKEN cDNA 6720489N17 gene	211378
NM_013814	-0.788707	-5.033	0.000539	0.01332	UDP-N-acetyl-alpha-D-galactosamine:polypeptide N-acetylgalactosaminyltransferase 1	14423
NM_001042527	-0.78839	-6.252	0.000102	0.006548	Bloom syndrome, RecQ helicase-like	12144
NM_146231	-0.787294	-5.307	0.0003644	0.01121	zinc finger protein 825	235956
NM_001110209	-0.786886	-7.704	1.805e-05	0.003795	limb and neural patterns	69605
NM_139303	-0.786712	-5.08	0.0005039	0.01303	kinesin family member 18A	228421
NM_001001184	-0.78424	-6.393	8.53e-05	0.006201	myeloid leukemia factor 1 interacting protein | coiled-coil domain containing 111	71876408022
NM_027860	-0.78407	-6.563	6.895e-05	0.005723	RIKEN cDNA 0610010F05 gene	71675
NM_001024731	-0.78365	-5.097	0.0004912	0.01291	RIKEN cDNA 2310001H12 gene | hypothetical protein LOC100044193	69504100044193
NM_001082483	-0.783151	-7.582	2.069e-05	0.003993	EFR3 homolog B (S. cerevisiae)	668212
NM_029852	-0.783117	-5.428	0.0003071	0.01008	coiled-coil domain containing 41	77048
NM_001103182	-0.78079	-7.116	3.532e-05	0.00483	lin-9 homolog (C. elegans)	72568
NM_008628	-0.779862	-5.541	0.0002626	0.009357	mutS homolog 2 (E. coli)	17685
ENSMUST00000121393	-0.779634	-5.925	0.0001563	0.007565	RIKEN cDNA 0610010B08 gene	100039060
NM_028339	-0.779527	-8.024	1.271e-05	0.003613	thioredoxin-related transmembrane protein 1	72736
NM_018818	-0.779461	-5.882	0.0001656	0.007617	choroidermia	12662
NM_181547	-0.778102	-5.914	0.0001585	0.007583	nitric oxide synthase trafficker	329416
NM_001146081	-0.777159	-6.142	0.0001177	0.006983	Fanconi anemia, complementation group B	237211
NM_009012	-0.776243	-3.702	0.004213	0.03888	RAD50 homolog (S. cerevisiae)	19360
NM_025868	-0.775893	-3.955	0.002798	0.03101	thioredoxin-related transmembrane protein 2	66958
NM_026402	-0.774903	-5.929	0.0001556	0.007565	autophagy-related 3 (yeast)	67841
NM_053089	-0.774418	-5.106	0.0004851	0.01282	N(alpha)-acetyltransferase 15, NatA auxiliary subunit	74838
NM_021883	-0.773936	-7.174	3.299e-05	0.004771	tropomodulin 1 | thiosulfate sulfurtransferase (rhodanese)-like domain containing 2	21916272027
NM_153552	-0.773664	-5.062	0.0005171	0.01322	THO complex 1 | ubiquitin specific peptidase 14	22516059025
NM_001114665	-0.772804	-5.588	0.0002463	0.009068	formin binding protein 1-like	214459
ENSMUST00000093814	-0.771155	-5.783	0.0001889	0.008097	DEAD (Asp-Glu-Ala-Asp) box polypeptide 43	100048658
NM_026141	-0.770826	-4.984	0.0005787	0.01381	peptidylprolyl isomerase (cyclophilin)-like 4	67418
NM_009764	-0.769097	-6.499	7.466e-05	0.005918	breast cancer 1	12189
NM_025441	-0.766407	-4.33	0.001551	0.02247	serologically defined colon cancer antigen 1	66244
NM_001025373	-0.765403	-7.057	3.787e-05	0.00483	RIKEN cDNA 4930432O21 gene	74670
NM_139232	-0.763902	-5.905	0.0001605	0.007598	FYVE, RhoGEF and PH domain containing 4	224014
NM_028242	-0.763508	-5.989	0.0001436	0.007228	HIV TAT specific factor 1	72459
NM_025972	-0.763401	-7.165	3.336e-05	0.004771	N-acylethanolamine acid amidase	67111
ENSMUST00000052201	-0.762412	-3.557	0.005343	0.04406		217653
ENSMUST00000101417	-0.761878	-6.438	8.059e-05	0.00606	transformer 2 alpha homolog (Drosophila)	101214
NM_001081411	-0.760812	-5.88	0.000166	0.007617	sodium channel and clathrin linker 1	67161
NM_025666	-0.759407	-6.272	9.952e-05	0.006533	ubiquitin protein ligase E3 component n-recognin 7 (putative)	66622
NM_001039081	-0.757658	-5.784	0.0001887	0.008097	mesoderm induction early response 1 homolog (Xenopus laevis	71148
XM_001480612	-0.756391	-3.826	0.003446	0.03454
NM_013726	-0.754759	-6.07	0.0001291	0.007106	DBF4 homolog (S. cerevisiae)	27214
NM_001102436	-0.754295	-5.402	0.0003189	0.01036	acyl-Coenzyme A binding domain containing 5	74159
NM_007621	-0.752162	-6.288	9.74e-05	0.006533	carbonyl reductase 2	12409
NM_025647	-0.751486	-4.417	0.001354	0.02085	glutaredoxin, cysteine rich 1 | cytidine monophosphate (UMP-CMP) kinase 1	43389966588
NM_133780	-0.751317	-2.702	0.02254	0.09295	translocated promoter region	108989
NM_007683	-0.750008	-5.023	0.0005469	0.01345	centromere protein C1	12617
NM_001127177	-0.749528	-6.088	0.0001262	0.007095	protein tyrosine phosphatase, non-receptor type 2	19255
NM_029017	-0.748086	-3.459	0.006285	0.04805	mitochondrial ribosomal protein L47	74600
NM_011331	-0.74628	-6.007	0.0001403	0.007157	chemokine (C-C motif) ligand 12	20293
NM_009139	-0.746094	-6.755	5.445e-05	0.005431	chemokine (C-C motif) ligand 6	20305
NM_027435	-0.744589	-4.734	0.0008374	0.01623	ATPase family, AAA domain containing 2	70472
NM_010771	-0.743414	-5.774	0.0001912	0.008097	matrin 3	17184
NM_145924	-0.741989	-6.028	0.0001364	0.007121	centromere protein I	102920
NM_001081258	-0.741944	-7.565	2.108e-05	0.003993	kinesin family member 14	381293
NM_010914	-0.741916	-5.735	0.0002015	0.008264	nuclear transcription factor-Y beta	18045
NM_001081132	-0.740597	-4.06	0.002367	0.02821	UPF2 regulator of nonsense transcripts homolog (yeast)	326622
NM_022989	-0.740137	-4.777	0.0007858	0.01576	ADP-ribosylation factor-like 6 interacting protein 6	65103
NM_172562	-0.740059	-6.533	7.153e-05	0.005896	transcriptional adaptor 2A	217031
NM_198033	-0.738486	-4.883	0.0006716	0.01491	senataxin	269254
NM_001008421	-0.736275	-6.225	0.0001056	0.006581	nucleolar protein 10	217431
NM_028871	-0.736121	-5.603	0.0002413	0.008963	heterogeneous nuclear ribonucleoprotein R	74326
NM_011234	-0.735831	-7.885	1.478e-05	0.0037	RAD51 homolog (S. cerevisiae)	19361
NM_026662	-0.734067	-6.97	4.197e-05	0.005035	phosphoribosyl pyrophosphate synthetase 2	110639
NM_026036	-0.733642	-9.175	3.927e-06	0.002782	CKLF-like MARVEL transmembrane domain containing 6	67213
ENSMUST00000108925	-0.732598	-5.61	0.0002389	0.008926	ethanol induced 1	626848
NM_145452	-0.73181	-4.826	0.0007308	0.01533	RAS p21 protein activator 1	218397
NM_029249	-0.73076	-5.104	0.0004867	0.01282	RIKEN cDNA 4930547N16 gene | pro-melanin-concentrating hormone	75317110312
NM_025677	-0.729951	-2.719	0.02191	0.09139	tRNA splicing endonuclease 15 homolog (S. cerevisiae)	66637
NM_019443	-0.729504	-3.846	0.003335	0.03406	NADH dehydrogenase (ubiquinone) 1 alpha subcomplex, 1	54405
NM_025676	-0.728225	-6.041	0.0001342	0.007121	minichromosome maintenance deficient 8 (S. cerevisiae)	66634
NM_011220	-0.728008	-4.754	0.0008125	0.01601	6-pyruvoyl-tetrahydropterin synthase	19286
NM_026119	-0.72793	-5.548	0.0002602	0.009303	mediator of RNA polymerase II transcription, subunit 4 homolog (yeast)	67381
NM_018821	-0.727846	-8.925	5.017e-06	0.002885	suppressor of cytokine signaling 6	54607
NM_009665	-0.727685	-8.156	1.104e-05	0.003607	S-adenosylmethionine decarboxylase 1 | S-adenosylmethionine decarboxylase 2	11702100041585
NM_024188	-0.72703	-6.476	7.684e-05	0.006025	3-oxoacid CoA transferase 1	67041
NM_019710	-0.726597	-4.207	0.001877	0.02477	structural maintenance of chromosomes 1A	24061
NM_001033236	-0.725194	-6.578	6.767e-05	0.005678	predicted gene 71	207965
NM_009029	-0.725075	-5.236	0.0004026	0.01181	retinoblastoma 1	19645
NM_008252	-0.724957	-3.931	0.002907	0.03158	high mobility group box 2	97165
NM_146144	-0.724543	-6.845	4.877e-05	0.00526	ubiquitin specific peptidase 1	230484
NM_011495	-0.724082	-5.627	0.0002334	0.008876	polo-like kinase 4 (Drosophila)	20873
NM_028451	-0.723849	-6.186	0.0001111	0.006834	La ribonucleoprotein domain family, member 1	73158
NM_001038698	-0.7233	-5.542	0.0002625	0.009357	ELAV (embryonic lethal, abnormal vision, Drosophila)-like 4 (Hu antigen D)	15572
AK018133	-0.723159	-4.501	0.001191	0.01945	RIKEN cDNA 6330407A03 gene	70720
NM_025550	-0.723012	-6.052	0.0001323	0.007121	proteasome (prosome, macropain) 26S subunit, non-ATPase, 6	66413
NM_025447	-0.722576	-5.165	0.0004455	0.01244	DIM1 dimethyladenosine transferase 1-like (S. cerevisiae)	66254
NM_172307	-0.722208	-7.387	2.581e-05	0.004306	membrane-bound transcription factor peptidase, site 2 | Yy2 transcription factor	270669100073351
NM_009828	-0.721817	-5.422	0.0003097	0.01012	exosome component 9	50911
NM_177096	-0.721619	-3.257	0.008812	0.05729	phosphatase and tensin homolog	19211
NM_011515	-0.721511	-3.863	0.003246	0.03369	vesicle-associated membrane protein 7	20955
NM_146108	-0.720634	-6.606	6.532e-05	0.005665	3-hydroxyisobutyryl-Coenzyme A hydrolase	227095
NM_146091	-0.720129	-6.103	0.0001237	0.007071	atlastin GTPase 3	109168
NM_012054	-0.719996	-5.89	0.0001637	0.007617	acyloxyacyl hydrolase	27052
ENSMUST00000046399	-0.718917	-6.658	6.125e-05	0.005606	RIKEN cDNA 2310001A20 gene	71881
NM_023266	-0.718239	-6.157	0.0001154	0.006983	zinc finger protein 120	104348
NM_029556	-0.718156	-6.467	7.77e-05	0.00606	citrate lyase beta like	69634
NM_177806	-0.717579	-3.973	0.002721	0.03062	PRP39 pre-mRNA processing factor 39 homolog (yeast) | FK506 binding protein 3	32811030795
ENSMUST00000091459	-0.717563	-6.408	8.371e-05	0.006183	family with sequence similarity 172, member A	68675
NM_145962	-0.717294	-6.3	9.596e-05	0.006504	pantothenate kinase 3	211347
NM_207161	-0.717176	-8.081	1.196e-05	0.003607		381101
NM_001037248	-0.714465	-2.91	0.01582	0.07745	predicted gene 5156 | predicted gene 6176 | predicted gene 6882	3.81937e+17
NM_001110017	-0.713715	-4.193	0.001919	0.02496	DAZ interacting protein 3, zinc finger	224170
NM_009387	-0.713591	-7.841	1.551e-05	0.00371	thymidine kinase 1	21877
NM_001080995	-0.712443	-4.461	0.001265	0.02004	RIKEN cDNA 4632434I11 gene	74041
NM_027642	-0.712309	-5.933	0.0001547	0.007565	PHD finger protein 6	70998
NM_175310	-0.712166	-4.259	0.001732	0.02366	PDS5, regulator of cohesion maintenance, homolog B (S. cerevisiae)	100710
NM_022997	-0.711807	-6.371	8.769e-05	0.006307	vacuolar protein sorting 35	65114
NM_178374	-0.711732	-6.266	0.0001003	0.006533	snurportin 1	66069
NM_176962	-0.710677	-3.523	0.005659	0.04526	RIKEN cDNA 6330416L07 gene | zinc finger pseudogene	31961573233
NM_009688	-0.70998	-6.781	5.274e-05	0.005431	X-linked inhibitor of apoptosis	11798
NM_026001	-0.709959	-6.843	4.892e-05	0.00526	ribonuclease H2, subunit B	67153
NM_030233	-0.709708	-8.121	1.146e-05	0.003607	serum amyloid A-like 1	78935
NM_054079	-0.706858	-3.794	0.00363	0.03563	interleukin 22 | interleukin 10-related T cell-derived inducible factor beta	50929116849
NM_011638	-0.706151	-6.571	6.825e-05	0.005701	transferrin receptor	22042
NM_177884	-0.705589	-6.77	5.342e-05	0.005431	expressed sequence AW146020 | mitochondrial ribosomal protein L19	33036156284
NM_001145949	-0.705388	-6.746	5.504e-05	0.005456	discs, large (Drosophila) homolog-associated protein 5	218977
NM_177253	-0.705109	-6.059	0.000131	0.007121	cleavage stimulation factor, 3' pre-RNA, subunit 3	228410
NM_146067	-0.704828	-8.137	1.127e-05	0.003607	calcineurin-like phosphoesterase domain containing 1	223978
NM_001113355	-0.704783	-5.904	0.0001608	0.007598	vacuolar protein sorting 26 homolog A (yeast)	30930
NM_001081112	-0.704477	-4.47	0.001248	0.01987	ankyrin repeat domain 26	232339
NM_033622	-0.704182	-8.42	8.368e-06	0.003472	tumor necrosis factor (ligand) superfamily, member 13b	24099
NM_009542	-0.704172	-4.864	0.0006906	0.01502	zinc finger protein 101	22643
NM_019939	-0.702686	-6.526	7.221e-05	0.005896	membrane protein, palmitoylated 6 (MAGUK p55 subfamily member 6)	56524
NM_011299	-0.702457	-6.529	7.192e-05	0.005896	ribosomal protein S6 kinase, polypeptide 2	20112
NM_152825	-0.702245	-6.044	0.0001336	0.007121	ubiquitin specific petidase 45	77593
NM_027545	-0.701242	-5.126	0.0004714	0.01272	CWF19-like 2, cell cycle control (S. pombe)	244672
NM_028760	-0.701105	-5.842	0.0001746	0.007767	centrosomal protein 55	74107
NM_001081183	-0.701092	-5.262	0.0003882	0.01151	RIKEN cDNA 1110037F02 gene	66185
NM_011505	-0.700697	-4.273	0.001694	0.02345	syntaxin binding protein 4	20913
NM_153808	-0.700577	-3.659	0.00452	0.04046	structural maintenance of chromosomes 5	226026
NM_001081429	-0.699275	-5.568	0.000253	0.009188	coiled-coil domain containing 15	245902
NM_029773	-0.698677	-5.643	0.0002285	0.008813	speckle-type POZ protein-like	76857
NM_027148	-0.698376	-6.92	4.457e-05	0.005111	exosome component 8	69639
NM_001123327	-0.69827	-3.661	0.004505	0.04037	glutamine and serine rich 1	99003
NM_019832	-0.697435	-4.378	0.001438	0.02157	G kinase anchoring protein 1	56278
NM_013885	-0.697417	-5.619	0.0002359	0.00892
NM_176982	-0.696185	-6.078	0.0001278	0.007106	F-box protein 48	319701
NM_019745	-0.69611	-5.162	0.0004476	0.01246	programmed cell death 10	56426
NM_153556	-0.695774	-5.68	0.0002172	0.008549	postmeiotic segregation increased 1 (S. cerevisiae)	227099
NM_001081350	-0.695526	-3.411	0.006809	0.04976	nucleolar protein 8	70930
NM_008873	-0.695016	-6.952	4.29e-05	0.005035	plasminogen activator, urokinase	18792
NM_011636	-0.694927	-6.702	5.803e-05	0.005536	phospholipid scramblase 1	22038
NM_010634	-0.69472	-5.374	0.0003315	0.0105	fatty acid binding protein 5, epidermal | fatty acid binding protein 5-like 2	16592622384
NM_153526	-0.694452	-7.522	2.214e-05	0.004036	insulin induced gene 1	231070
ENSMUST00000069568	-0.694071	-6.063	0.0001304	0.007121	predicted gene 9982	791357
NM_172674	-0.693275	-4.22	0.001839	0.02452	PHD finger protein 20	228829
NM_025942	-0.693063	-6.14	0.0001179	0.006983	Obg-like ATPase 1	67059
NM_008717	-0.692985	-4.846	0.0007091	0.01522	zinc finger, matrin-like	18139
NM_029936	-0.692954	-4.892	0.0006624	0.01482	DEAD (Asp-Glu-Ala-Asp) box polypeptide 10	77591
NM_029437	-0.69281	-4.327	0.001556	0.02254	cytoskeleton associated protein 5	75786
ENSMUST00000030313	-0.692774	-3.97	0.002733	0.0307	RIKEN cDNA 5830433M19 gene | predicted gene 10306	67770100313511
NM_001142655	-0.692274	-5.309	0.0003633	0.01121	cAMP-regulated phosphoprotein 19	59046
NM_007525	-0.692231	-5.081	0.0005027	0.01301	BRCA1 associated RING domain 1	12021
NM_178403	-0.691779	-6.027	0.0001367	0.007121	pseudouridylate synthase 7 homolog (S. cerevisiae)	78697
NM_027432	-0.691056	-7.622	1.978e-05	0.003993	WD repeat domain 77	70465
NM_001159351	-0.690624	-4.718	0.000858	0.0164	ubiquitin-conjugating enzyme E2 variant 2	70620
NM_001033305	-0.689746	-7.384	2.589e-05	0.004306	NADH dehydrogenase (ubiquinone) 1 beta subcomplex, 6	230075
NM_019537	-0.689082	-7.515	2.231e-05	0.004036	proteasome (prosome, macropain) assembly chaperone 1	56088
NM_009791	-0.688463	-4.256	0.00174	0.02376	asp (abnormal spindle)-like, microcephaly associated (Drosophila)	12316
NM_175089	-0.688097	-4.852	0.0007025	0.01517	NIMA (never in mitosis gene a)-related expressed kinase 1	18004
NM_025995	-0.687294	-4.056	0.002382	0.02829	F-box protein 5	67141
ENSMUST00000085569	-0.687196	-2.961	0.01451	0.07413	myosin IXa	270163
NM_145938	-0.685521	-4.479	0.001231	0.0198	ribonuclease P 40 subunit (human)	208366
NM_007681	-0.684372	-8.322	9.274e-06	0.003548	centromere protein A	12615
ENSMUST00000099574	-0.683815	-7.772	1.673e-05	0.003795	predicted gene 10791	100038614
NM_033618	-0.683162	-4.888	0.0006663	0.01487	suppressor of Ty 16 homolog (S. cerevisiae) | retinitis pigmentosa GTPase regulator interacting protein 1	11474177945
NM_001113179	-0.682178	-4.748	0.0008208	0.01612	budding uninhibited by benzimidazoles 1 homolog (S. cerevisiae)	12235
NM_027532	-0.68173	-6.239	0.0001037	0.006567	RIKEN cDNA 3200002M19 gene | predicted pseudogene 6843	75430628119
NM_011975	-0.681311	-3.161	0.01035	0.06268	ribosomal protein L27A | ribosomal protein L27A, pseudogene 1 | predicted gene 5453 | predicted gene 5908 | ribosomal protein L27A pseudogene	2.64512e+28
NM_019405	-0.680958	-4.702	0.0008782	0.01659	centrin 2	26370
NM_028576	-0.679939	-4.876	0.0006782	0.01497	RIKEN cDNA 1700106N22 gene	73582
BC147845	-0.679128	-6.601	6.573e-05	0.005665	uracil phosphoribosyltransferase (FUR1) homolog (S. cerevisiae)	331487
NM_025937	-0.678279	-6.144	0.0001174	0.006983	NFKB activating protein	67050
NM_152817	-0.677495	-6.259	0.0001011	0.006536	tetratricopeptide repeat domain 27	74196
NM_001013578	-0.676428	-5.843	0.0001744	0.007767	THO complex 7 homolog (Drosophila)	66231
NM_009185	-0.676272	-7.278	2.924e-05	0.004635	Scl/Tal1 interrupting locus	20460
NM_001136496	-0.676065	-2.934	0.0152	0.07594	RIKEN cDNA 6720457D02 gene | zinc finger protein 80	77117630579
NM_025292	-0.674844	-6.754	5.45e-05	0.005431	synaptojanin 2 binding protein | COX16 cytochrome c oxidase assembly homolog (S. cerevisiae)	2407166272
NM_001114977	-0.674676	-4.144	0.002073	0.02598	RIKEN cDNA 2610101N10 gene	67958
NM_172400	-0.674555	-5.051	0.0005256	0.01322	DnaJ (Hsp40) homolog, subfamily C, member 8	68598
ENSMUST00000037763	-0.674098	-5.638	0.0002301	0.008838	YTH domain containing 2	240255
NM_001004436	-0.673836	-4.957	0.0006026	0.01416	wings apart-like homolog (Drosophila)	218914
NM_001122958	-0.673822	-6.901	4.56e-05	0.005162	RAD54 like (S. cerevisiae)	19366
NM_009128	-0.673531	-6.756	5.435e-05	0.005431	stearoyl-Coenzyme A desaturase 2	20250
NM_011656	-0.673485	-6.355	8.947e-05	0.006346	tuftelin 1	22156
NM_009013	-0.672674	-6.107	0.000123	0.007071	RAD51 associated protein 1	19362
NM_017407	-0.671813	-5.844	0.0001742	0.007767	sperm associated antigen 5	54141
NM_011015	-0.671796	-4.521	0.001155	0.01919	origin recognition complex, subunit 1	18392
NM_199467	-0.67108	-6.39	8.556e-05	0.006201	RIKEN cDNA F730047E07 gene	212377
NM_018785	-0.670494	-4.316	0.001584	0.02265	PRP40 pre-mRNA processing factor 40 homolog A (yeast)	56194
NM_001001495	-0.670243	-5.867	0.0001689	0.00771	TNFAIP3 interacting protein 3	414084
NM_134010	-0.670151	-6.504	7.419e-05	0.005918	nucleoporin 107	103468
NM_008949	-0.670059	-4.094	0.002244	0.02729	proteasome (prosome, macropain) 26S subunit, ATPase 3, interacting protein	19183
NM_028039	-0.669276	-5.659	0.0002234	0.00865	establishment of cohesion 1 homolog 2 (S. cerevisiae)	71988
NM_009360	-0.669175	-4.223	0.001831	0.02451	transcription factor A, mitochondrial	21780
NM_025311	-0.66915	-7.683	1.847e-05	0.003812	DNA segment, Chr 14, ERATO Doi 449, expressed	66039
NM_021476	-0.668259	-5.034	0.0005384	0.01332	cysteinyl leukotriene receptor 1	58861
NM_029570	-0.667938	-5.61	0.0002389	0.008926	ATPase, class VI, type 11B	76295
NM_009706	-0.667547	-4.277	0.001682	0.02338	Rho GTPase activating protein 5	11855
NM_007798	-0.666018	-6.829	4.974e-05	0.005283	farnesyl diphosphate farnesyl transferase 1 | cathepsin B	1413713030
NM_010476	-0.665833	-7.04	3.865e-05	0.004865	hydroxysteroid (17-beta) dehydrogenase 7	15490
NM_133990	-0.665286	-5.783	0.000189	0.008097	interleukin 13 receptor, alpha 1	16164
NM_025444	-0.664865	-4.963	0.0005973	0.01411	TAF13 RNA polymerase II, TATA box binding protein (TBP)-associated factor	99730
NM_025798	-0.664816	-4.901	0.0006537	0.0147	histidine triad nucleotide binding protein 3	66847
NM_198957	-0.664472	-4.191	0.001925	0.02496	RIKEN cDNA C430048L16 gene	77604
NM_021305	-0.664471	-5.72	0.0002057	0.008332	Sec61, alpha subunit 2 (S. cerevisiae)	57743
NM_026479	-0.663934	-4.395	0.001401	0.02121	zinc finger, CCHC domain containing 10	67966
NM_026247	-0.662995	-5.895	0.0001626	0.007617	asparagine-linked glycosylation 13 homolog (S. cerevisiae)	67574
ENSMUST00000088787	-0.66282	-3.76	0.003832	0.0368		381066
ENSMUST00000042121	-0.662721	-4.789	0.0007719	0.01572	histocompatibility 2, class II, locus DMa	14998
ENSMUST00000068726	-0.661997	-6.896	4.588e-05	0.005163	CUGBP, Elav-like family member 1	13046
NM_052973	-0.660438	-6.396	8.492e-05	0.006201	striatin, calmodulin binding protein 3	94186
NM_009533	-0.660205	-5.182	0.000435	0.01233	X-ray repair complementing defective repair in Chinese hamster cells 5	22596
NM_001146707	-0.658896	-5.539	0.0002635	0.009368	nucleosome assembly protein 1-like 1	53605
NM_134122	-0.658843	-7.856	1.527e-05	0.0037	nurim (nuclear envelope membrane protein)	106582
NM_144535	-0.658642	-5.048	0.0005274	0.01322	MU-2/AP1M2 domain containing, death-inducing	74385
ENSMUST00000097535	-0.657436	-2.966	0.0144	0.07406	Riken cDNA E330020D12 gene	626058
NM_025613	-0.656632	-4.421	0.001346	0.02079	EP300 interacting inhibitor of differentiation 1	58521
XM_001473884	-0.655765	-4.032	0.002477	0.02885	RIKEN cDNA 5830418K08 gene	319675
NM_026565	-0.655332	-5.005	0.0005617	0.01367	apolipoprotein O-like	68117
NM_133872	-0.655232	-6.24	0.0001037	0.006567	lysine (K)-specific demethylase 1A	99982
NM_001110195	-0.655063	-5.461	0.0002936	0.009821	enoyl Coenzyme A hydratase domain containing 1	52665
NM_001042501	-0.654136	-4.325	0.001562	0.02254	family with sequence similarity 133, member B	68152
NM_019770	-0.653748	-3.524	0.005645	0.04521	transmembrane emp24 domain trafficking protein 2	56334
NM_009282	-0.652638	-4.87	0.0006849	0.01498	stromal antigen 1	20842
NM_011327	-0.652133	-5.753	0.0001967	0.008217	sterol carrier protein 2, liver	20280
NM_013563	-0.651872	-4.669	0.0009227	0.01706	interleukin 2 receptor, gamma chain	16186
NM_027494	-0.651804	-5.057	0.000521	0.01322	zinc finger, CCHC domain containing 8	70650
NM_026676	-0.651146	-5.581	0.0002488	0.009102	RIKEN cDNA 0610007P22 gene	68327
NM_207541	-0.650361	-4.003	0.002592	0.02966	zinc finger protein 81	224694
NM_027238	-0.65031	-5.252	0.000394	0.01165	tetratricopeptide repeat domain 39B	69863
NM_023554	-0.649798	-5.932	0.0001548	0.007565	nucleolar protein 7	70078
NM_008917	-0.649783	-7.716	1.781e-05	0.003795	palmitoyl-protein thioesterase 1	19063
NM_177732	-0.649698	-5.582	0.0002485	0.009102	solute carrier family 35 (UDP-glucuronic acid/UDP-N-acetylgalactosamine dual transporter), member D1	242585
NM_030018	-0.649313	-6.35	9.01e-05	0.006346	transmembrane protein 50B	77975
NM_145497	-0.64928	-4.212	0.001863	0.02472		225994
NM_183216	-0.648718	-8.022	1.275e-05	0.003613	stearoyl-coenzyme A desaturase 4	329065
NM_026557	-0.648588	-4.373	0.001451	0.0217	ring finger and CHY zinc finger domain containing 1 | THAP domain containing 6	68098381650
NM_008914	-0.648462	-6.034	0.0001355	0.007121	protein phosphatase 3, catalytic subunit, beta isoform	19056
NM_025844	-0.648359	-4.986	0.0005776	0.01381	cysteine and histidine-rich domain (CHORD)-containing, zinc-binding protein 1	66917
NM_001081406	-0.648344	-5.629	0.0002329	0.008876	peptidylprolyl isomerase (cyclophilin) like 5	69706
NM_177027	-0.647804	-3.826	0.003447	0.03454	zinc finger, CCHC domain containing 7	319885
NM_177089	-0.646969	-6.323	9.318e-05	0.00639	transforming, acidic coiled-coil containing protein 1	320165
NM_009743	-0.646245	-7.592	2.045e-05	0.003993	BCL2-like 1	12048
NM_025648	-0.644349	-4.757	0.0008089	0.01597	phenylalanyl-tRNA synthetase, alpha subunit	66590
NM_020614	-0.644036	-4.639	0.0009659	0.01745	TATA box binding protein (Tbp)-associated factor, RNA polymerase I, B	21340
NM_001076789	-0.643828	-7.063	3.759e-05	0.00483	chromobox homolog 5 (Drosophila HP1a)	12419
AK087889	-0.643791	-5.168	0.000444	0.01243	RIKEN cDNA E330037G11 gene	102220
NM_021535	-0.64235	-6.434	8.1e-05	0.00606	smu-1 suppressor of mec-8 and unc-52 homolog (C. elegans)	74255
NM_011132	-0.642325	-6.247	0.0001027	0.006567	polymerase (DNA directed), epsilon	18973
NM_199007	-0.641872	-2.974	0.01419	0.07363	shugoshin-like 2 (S. pombe)	68549
NM_028151	-0.641655	-6.043	0.0001338	0.007121	superkiller viralicidic activity 2-like 2 (S. cerevisiae)	72198
ENSMUST00000040519	-0.641599	-6.016	0.0001386	0.007121	RIKEN cDNA 2810002N01 gene	68020
BC067002	-0.641391	-5.057	0.000521	0.01322	RIKEN cDNA 4632419I22 gene	74038
NM_026515	-0.640638	-6.887	4.637e-05	0.00517	RIKEN cDNA 2810417H13 gene	68026
NM_019736	-0.640139	-3.507	0.005808	0.04597	acyl-CoA thioesterase 10	64833
NM_001030307	-0.63989	-6.391	8.548e-05	0.006201	dyskeratosis congenita 1, dyskerin homolog (human)	245474
NM_001109747	-0.639482	-5.177	0.0004383	0.01239	centromere protein W	66311
NM_027802	-0.639414	-3.342	0.007645	0.05305	oocyte specific homeobox 1 | oocyte specific homeobox 2 | predicted gene 4745	7.14682e+16
NM_212444	-0.639242	-5.495	0.00028	0.009601	glycerol kinase	14933
ENSMUST00000022593	-0.63887	-4.322	0.00157	0.02255	A kinase (PRKA) anchor protein 11	219181
NM_001005223	-0.638833	-5.057	0.0005208	0.01322	zinc finger, HIT type 3 | myosin XIX	44885066196
NM_133810	-0.638279	-5.375	0.000331	0.0105	serine/threonine kinase 17b (apoptosis-inducing)	98267
NM_012029	-0.637238	-6.923	4.44e-05	0.005111	ECSIT homolog (Drosophila)	26940
NM_133676	-0.636845	-7.22	3.129e-05	0.004751	O-sialoglycoprotein endopeptidase	66246
NM_001013802	-0.636833	-4.178	0.001964	0.02518	MACRO domain containing 2	72899
NM_001039519	-0.63633	-4.001	0.002601	0.02974	general transcription factor II A, 2 | transcription initiation factor IIA subunit 2-like	235459100046289
NM_001099637	-0.636284	-3.829	0.003431	0.03448	centrosomal protein 170	545389
XR_001543	-0.636232	-6.069	0.0001293	0.007106	RIKEN cDNA 2410089E03 gene	73692
NM_001033988	-0.636025	-4.103	0.00221	0.02705	nuclear receptor coactivator 4 | predicted gene 6768	27057627557
NM_201232	-0.635499	-3.04	0.01269	0.0695	Nipped-B homolog (Drosophila)	71175
NM_176841	-0.634441	-3.499	0.005884	0.04612	coiled coil domain containing 88A	108686
NM_001127348	-0.634165	-3.95	0.002822	0.03104	atonal homolog 1 (Drosophila)	11921
ENSMUST00000113976	-0.634113	-5.06	0.0005187	0.01322	RIKEN cDNA 5430427O19 gene	71398
NM_145518	-0.633192	-6.52	7.273e-05	0.005896	NADH dehydrogenase (ubiquinone) Fe-S protein 1	227197
NM_009555	-0.632226	-3.809	0.003541	0.03503	zinc finger protein 40	22700
NM_024241	-0.631065	-6.69	5.891e-05	0.005536	kinesin family member 24	109242
NM_013489	-0.630142	-5.137	0.0004642	0.01263	CD84 antigen	12523
NM_025358	-0.629275	-7.07	3.73e-05	0.00483	NADH dehydrogenase (ubiquinone) 1 alpha subcomplex, 9	66108
NM_007700	-0.629252	-6.013	0.0001392	0.007121	conserved helix-loop-helix ubiquitous kinase	12675
NM_001081499	-0.628975	-3.352	0.007512	0.05245	TBC1 domain family, member 8B	245638
NM_145960	-0.628413	-3.823	0.003462	0.03463	mitochondrial translational release factor 1	211253
NM_207246	-0.628363	-5.248	0.000396	0.01169	RAS, guanyl releasing protein 3	240168
NM_146224	-0.627978	-3.418	0.006726	0.04948	zinc finger protein 280D	235469
NM_053257	-0.627749	-3.512	0.005755	0.04572	ribosomal protein L31 | ribosomal protein L31, pseudogene 1 | ribosomal protein L31 pseudogene	1.14641e+17
NM_001159369	-0.627637	-5.609	0.0002395	0.008926	polymerase (DNA directed), theta	77782
NM_026610	-0.627394	-2.635	0.02529	0.09837	NADH dehydrogenase (ubiquinone) 1 beta subcomplex 4	68194
NM_053158	-0.627325	-6.604	6.549e-05	0.005665	mitochondrial ribosomal protein L1	94061
NM_146041	-0.626884	-6.82	5.027e-05	0.005284	GDP-mannose 4, 6-dehydratase	218138
NM_011815	-0.626521	-4.743	0.0008257	0.01612	FYN binding protein	23880
NM_153058	-0.626082	-5.83	0.0001774	0.007819	microtubule-associated protein, RP/EB family, member 2	212307
NM_027182	-0.625803	-6.116	0.0001216	0.007071	thyroid hormone receptor interactor 13	69716
NM_172782	-0.625685	-6.325	9.297e-05	0.00639	nuclear transport factor 2-like export factor 2	237082
NM_178645	-0.625496	-6.103	0.0001238	0.007071	bleomycin hydrolase	104184
ENSMUST00000039726	-0.623671	-3.366	0.007344	0.05175	RIKEN cDNA 3110052M02 gene | zinc finger protein 51 pseudogene	73229100310809
ENSMUST00000078888	-0.623259	-4.143	0.002075	0.02598	centrosomal protein 350	74081
NM_144809	-0.623195	-5.889	0.000164	0.007617	PR domain containing 9	213389
AK005461	-0.622949	-3.313	0.008024	0.05451	TBC1 domain family, member 5	72238
NM_012018	-0.622741	-4.209	0.001872	0.02477	centrosomal protein 110	26920
NM_025866	-0.622442	-6.825	4.998e-05	0.005283	cell division cycle associated 7	66953
NM_145460	-0.622216	-4.887	0.000667	0.01487	oxidoreductase NAD-binding domain containing 1	218885
NM_026114	-0.621917	-5.802	0.0001843	0.008012	eukaryotic translation initiation factor 2, subunit 1 alpha	13665
NM_177640	-0.621662	-3.582	0.005131	0.04325	RIKEN cDNA D030056L22 gene	225995
ENSMUST00000025488	-0.621209	-4.191	0.001924	0.02496	RIKEN cDNA C330018D20 gene	77422
NM_134077	-0.62101	-4.019	0.002525	0.02925	RNA binding motif protein 26	74213
NM_027275	-0.620716	-5.189	0.0004307	0.01226	pentatricopeptide repeat domain 3	69956
NM_133948	-0.620121	-4.587	0.001044	0.01808	PC4 and SFRS1 interacting protein 1	101739
NM_011920	-0.620021	-4.844	0.0007113	0.01522	ATP-binding cassette, sub-family G (WHITE), member 2	26357
NM_030112	-0.620004	-5.61	0.000239	0.008926		76246
NM_010222	-0.619975	-4.709	0.0008693	0.01653	FK506 binding protein 7	14231
NM_144515	-0.618883	-3.99	0.002647	0.03	zinc finger protein 52	22710
NM_008031	-0.617707	-4.989	0.0005752	0.01381	fragile X mental retardation syndrome 1 homolog	14265
NM_009502	-0.61755	-7.157	3.367e-05	0.004771	vinculin	22330
NM_001039556	-0.616607	-5.437	0.0003034	0.01005	RAD54 homolog B (S. cerevisiae) | fibrinogen silencer-binding protein-like	623474100503583
NM_010941	-0.616467	-6.335	9.179e-05	0.00639	NAD(P) dependent steroid dehydrogenase-like	18194
NM_172598	-0.616342	-6.459	7.844e-05	0.00606	WD repeat and HMG-box DNA binding protein 1	218973
NM_019456	-0.616235	-6.235	0.0001043	0.006567	amyloid beta (A4) precursor protein-binding, family B, member 1 interacting protein	54519
NM_145148	-0.616097	-6.331	9.223e-05	0.00639	FERM domain containing 4B	232288
NM_010790	-0.615616	-6.838	4.922e-05	0.00526	maternal embryonic leucine zipper kinase	17279
NM_026023	-0.615372	-5.843	0.0001745	0.007767	NudC domain containing 2	52653
NM_013556	-0.6153	-6.928	4.415e-05	0.005111	hypoxanthine guanine phosphoribosyl transferase	15452
NM_001110231	-0.614455	-5.921	0.0001571	0.007565	CUGBP, Elav-like family member 2	14007
NM_001097979	-0.614326	-2.697	0.02275	0.09336	histone cluster 1, H2bk | predicted gene 11277 | predicted gene 13646 | histone cluster 1, H2bl | histone cluster 1, H2bj | histone cluster 1, H2bn | histone cluster 1, H2bm | histone cluster 1, H2bh | histone cluster 1, H2bf | histone cluster 1, H2bc	3.19185e+58
NM_133777	-0.613793	-3.933	0.002899	0.03155	ubiquitin-conjugating enzyme E2S	77891
NM_029573	-0.613667	-6.666	6.066e-05	0.005579	isocitrate dehydrogenase 3 (NAD+) alpha	67834
NM_025780	-0.613546	-3.676	0.004401	0.0399	THAP domain containing, apoptosis associated protein 2	66816
NM_146328	-0.612936	-2.881	0.01663	0.07917	olfactory receptor 111	545205
NM_001081152	-0.612311	-4.643	0.0009603	0.01736	nuclear protein in the AT region	244879
NM_028260	-0.612153	-6.707	5.77e-05	0.005536	IMP1 inner mitochondrial membrane peptidase-like (S. cerevisiae)	66541
NM_008486	-0.611856	-4.87	0.0006843	0.01498	alanyl (membrane) aminopeptidase	16790
NM_027807	-0.611348	-5.691	0.000214	0.00851	cullin 5	75717
NM_023140	-0.611257	-4.824	0.0007322	0.01533	predicted gene 12669 | glutaredoxin 3	62001630926
NM_145223	-0.611222	-4.827	0.0007296	0.01533	Alstrom syndrome 1 homolog (human)	236266
NM_153197	-0.611137	-5.018	0.0005509	0.0135	C-type lectin domain family 4, member a3	73149
NM_027261	-0.610609	-5.994	0.0001427	0.007226	TATA box binding protein (Tbp)-associated factor, RNA polymerase I, D	75316
NM_001033244	-0.608886	-5.49	0.0002821	0.009636	Fanconi anemia, complementation group D2	211651
NM_011585	-0.608875	-6.448	7.952e-05	0.00606	cytotoxic granule-associated RNA binding protein 1	21841
NM_001081222	-0.608705	-4.653	0.0009462	0.01717	establishment of cohesion 1 homolog 1 (S. cerevisiae)	77805
NM_028440	-0.608668	-5.57	0.0002525	0.009188	RIKEN cDNA 3110003A17 gene	73112
NM_019748	-0.608583	-5.877	0.0001666	0.007625	SUMO1 activating enzyme subunit 1	56459
NM_144902	-0.608141	-6.271	9.957e-05	0.006533	solute carrier family 35 (UDP-N-acetylglucosamine (UDP-GlcNAc) transporter), member 3	229782
NM_001081264	-0.607598	-5.34	0.0003476	0.01086	asparagine-linked glycosylation 6 homolog (yeast, alpha-1,3,-glucosyltransferase)	320438
NM_025468	-0.607594	-5.91	0.0001594	0.007588	SEC11 homolog C (S. cerevisiae)	66286
NM_010633	-0.607554	-7.422	2.479e-05	0.004301	U2AF homology motif (UHM) kinase 1	16589
NM_029619	-0.607428	-6.111	0.0001225	0.007071	methionine sulfoxide reductase B2	76467
NM_145558	-0.606879	-3.524	0.005644	0.04521	hydroxyacyl-Coenzyme A dehydrogenase/3-ketoacyl-Coenzyme A thiolase/enoyl-Coenzyme A hydratase (trifunctional protein), beta subunit	231086
NM_001130412	-0.606856	-6.262	0.0001007	0.006533	lipin 1	14245
NM_029942	-0.606449	-3.37	0.007294	0.05155	PRELI domain containing 2	77619
NM_024185	-0.604213	-5.781	0.0001894	0.008097	family with sequence similarity 188, member A	66960
NM_019637	-0.604202	-4.242	0.001776	0.024	serine/threonine/tyrosine interaction protein	56291
NM_008152	-0.603606	-3.932	0.002904	0.03157	G-protein coupled receptor 65	14744
NM_009138	-0.603572	-4.505	0.001183	0.01943	chemokine (C-C motif) ligand 25	20300
NM_025959	-0.603207	-5.162	0.0004475	0.01246	proteasome (prosome, macropain) 26S subunit, ATPase, 6	67089
NM_030731	-0.602471	-4.491	0.00121	0.01963	tripartite motif-containing 23	81003
NM_019717	-0.601647	-6.107	0.0001231	0.007071	atlastin GTPase 2	56298
NM_001081233	-0.601555	-5.762	0.0001943	0.00817	solute carrier family 25 (mitochondrial carrier, adenine nucleotide translocator), member 5	11740
NM_172391	-0.601474	-5.666	0.0002214	0.008628	AHA1, activator of heat shock protein ATPase homolog 2 (yeast) | ubiquitin specific peptidase 34	26839017847
NM_172918	-0.600846	-4.742	0.0008276	0.01613	zinc finger protein 317	244713
ENSMUST00000100633	-0.600731	-4.744	0.0008253	0.01612	plasmacytoma variant translocation 1	19296
NM_172592	-0.600557	-4.573	0.001068	0.01834	serine/arginine-rich splicing factor 12	218543
AK149050	-0.600498	-3.295	0.00827	0.05545
AK081116	-0.600475	-4.262	0.001724	0.02364
NM_025422	-0.599827	-3.809	0.003541	0.03503	CD302 antigen	66205
NM_130889	-0.599824	-6.289	9.732e-05	0.006533	acidic (leucine-rich) nuclear phosphoprotein 32 family, member B	67628
NM_001025261	-0.599712	-4.526	0.001146	0.01913	tumor protein D52	21985
NM_009860	-0.599404	-5.045	0.0005302	0.01322	cell division cycle 25 homolog C (S. pombe)	12532
ENSMUST00000022317	-0.599337	-4.847	0.0007078	0.01522	RIKEN cDNA 5730469M10 gene	70564
NM_009441	-0.59925	-5.227	0.0004077	0.01189	tetratricopeptide repeat domain 3	22129
NM_012025	-0.599056	-5.776	0.0001908	0.008097	Rac GTPase-activating protein 1	26934
NM_001081008	-0.598765	-4.773	0.0007905	0.01582	TAF1 RNA polymerase II, TATA box binding protein (TBP)-associated factor	270627
NM_027930	-0.598347	-4.878	0.0006768	0.01497	family with sequence similarity 54, member A	71804
NM_009859	-0.597491	-4.796	0.0007635	0.01572	septin 7	235072
NM_028002	-0.597231	-4.561	0.001086	0.01857	dihydrouridine synthase 4-like (S. cerevisiae)	71916
NM_181815	-0.597061	-4.636	0.0009699	0.01747	RIKEN cDNA 4930534B04 gene	75216
NM_027340	-0.596427	-3.889	0.003111	0.03284	lipase, family member N	70166
NM_011035	-0.596273	-6.002	0.0001413	0.007189	p21 protein (Cdc42/Rac)-activated kinase 1	18479
NM_010864	-0.595677	-3.993	0.002635	0.02997	myosin VA	17918
NM_001033300	-0.595278	-6.682	5.953e-05	0.005556	guanine monophosphate synthetase	229363
XM_001001520	-0.595276	-4.927	0.0006289	0.01441	protein phosphatase 3, catalytic subunit, gamma isoform	19057
NM_027375	-0.594743	-3.129	0.01092	0.06428	GRIP and coiled-coil domain containing 2	70297
NM_134079	-0.594291	-5.133	0.000467	0.01269	adenosine kinase	11534
ENSMUST00000040330	-0.594134	-5.063	0.0005161	0.01322		382010
ENSMUST00000038830	-0.594101	-6.082	0.0001271	0.007103	RIKEN cDNA 1110059E24 gene	66206
NM_153116	-0.593154	-5.089	0.0004972	0.01294	GTP-binding protein 10 (putative)	207704
NM_026554	-0.592794	-5.194	0.0004273	0.01222	nuclear cap binding protein subunit 2	68092
NM_027482	-0.592519	-5.588	0.0002465	0.009068	RIKEN cDNA 5730508B09 gene	70617
NM_001033389	-0.592338	-6.392	8.537e-05	0.006201	far upstream element (FUSE) binding protein 3	320267
NM_024258	-0.5922	-5.352	0.0003417	0.01076	ubiquitin specific peptidase 16	74112
NM_001080944	-0.592174	-5.508	0.0002752	0.009502	ATPase, class I, type 8B, member 4	241633
NM_028307	-0.592155	-4.953	0.0006061	0.01422	tudor and KH domain containing protein	72634
NM_001039474	-0.591712	-4.681	0.0009065	0.0169	transcription elongation regulator 1 (CA150)	56070
NM_011650	-0.590861	-5.29	0.000373	0.01139	translin	22099
NM_009600	-0.590699	-4.983	0.00058	0.01381	microtubule-actin crosslinking factor 1	11426
NM_026115	-0.59056	-6.43	8.136e-05	0.00606	histone aminotransferase 1	107435
NM_030711	-0.590204	-6.102	0.0001238	0.007071	endoplasmic reticulum aminopeptidase 1	80898
ENSMUST00000105502	-0.589753	-5.404	0.0003179	0.01034	forkhead box O3	56484
NM_133767	-0.589735	-4.562	0.001085	0.01856	mitochondrial translational initiation factor 2	76784
NM_016746	-0.588879	-5.275	0.000381	0.01148	cyclin C	51813
NM_028006	-0.588684	-5.274	0.0003814	0.01148	epsilon-tubulin 1	71924
ENSMUST00000079764	-0.588651	-6.973	4.184e-05	0.005035		414077
NM_175542	-0.587822	-5.568	0.0002531	0.009188	rotatin	246102
NM_028390	-0.587134	-4.666	0.0009272	0.01708	anillin, actin binding protein	68743
NM_026887	-0.587005	-5.35	0.000343	0.01076	adaptor-related protein complex 1, sigma 2 subunit	108012
NM_001024846	-0.586294	-3.682	0.004354	0.03967	zinc finger protein 62	22720
NM_001081111	-0.586071	-4.034	0.002469	0.02881	TATA element modulatory factor 1	232286
NM_001029843	-0.58355	-5.055	0.0005225	0.01322	vaccinia related kinase 1	22367
NM_178309	-0.582681	-5.561	0.0002555	0.009188	BRCA1 interacting protein C-terminal helicase 1	237911
NM_011956	-0.582549	-6.632	6.325e-05	0.005665	nucleotide binding protein 2	26426
NM_021288	-0.582345	-6.561	6.91e-05	0.005723	thymidylate synthase | thymidylate synthase, pseudogene	2217122172
NM_026584	-0.582296	-5.634	0.0002314	0.008871	general transcription factor II E, polypeptide 2 (beta subunit)	68153
NM_029775	-0.581069	-3.516	0.005718	0.04549	DCN1, defective in cullin neddylation 1, domain containing 5 (S. cerevisiae)	76863
NM_023647	-0.580124	-5.002	0.0005642	0.0137	non imprinted in Prader-Willi/Angelman syndrome 2 homolog (human) | cytoplasmic FMR1 interacting protein 1	9379020430
ENSMUST00000060108	-0.58009	-4.705	0.0008753	0.01658	RIKEN cDNA 1810030O07 gene	69155
NM_017397	-0.579115	-4.921	0.0006346	0.01449	DEAD (Asp-Glu-Ala-Asp) box polypeptide 20	53975
ENSMUST00000089448	-0.578712	-4.539	0.001123	0.01897	DNA segment, Chr 14, ERATO Doi 668, expressed	219132
NM_177622	-0.577468	-3.371	0.007278	0.05149	zinc finger protein 595	218314
NM_011774	-0.577201	-4.648	0.0009532	0.01725	solute carrier family 30 (zinc transporter), member 4	22785
NM_007917	-0.5772	-4.006	0.00258	0.0296	eukaryotic translation initiation factor 4E	13684
NM_027976	-0.577019	-6.215	0.000107	0.006634	acyl-CoA synthetase long-chain family member 5	433256
NM_175554	-0.576968	-5.156	0.0004513	0.0125	claspin homolog (Xenopus laevis)	269582
NM_011506	-0.576606	-4.657	0.0009399	0.01713	succinate-Coenzyme A ligase, ADP-forming, beta subunit	20916
NM_025914	-0.576393	-6.033	0.0001356	0.007121	ARP6 actin-related protein 6 homolog (yeast)	67019
NM_019496	-0.576355	-3.813	0.00352	0.03493	Alport syndrome, mental retardation, midface hypoplasia and elliptocytosis chromosomal region gene 1 homolog (human)	56068
NM_029454	-0.576322	-5.71	0.0002084	0.008332	DIS3 mitotic control homolog (S. cerevisiae) | progesterone immunomodulatory binding factor 1	7266252023
ENSMUST00000031158	-0.576262	-6.773	5.323e-05	0.005431	phosphoribosyl pyrophosphate amidotransferase	231327
NM_023635	-0.575816	-6.669	6.047e-05	0.005579	RAB27A, member RAS oncogene family	11891
NM_023049	-0.575599	-5.565	0.0002541	0.009188	ankyrin repeat and SOCS box-containing 2	65256
NM_007861	-0.574749	-4.984	0.0005791	0.01381	dihydrolipoamide dehydrogenase	13382
NM_026352	-0.57457	-6.032	0.0001358	0.007121	peptidylprolyl isomerase D (cyclophilin D)	67738
NM_001004365	-0.574473	-4.369	0.001459	0.02175	ARP3 actin-related protein 3 homolog B (yeast)	242894
NM_019785	-0.574461	-4.471	0.001246	0.01987	ARP10 actin-related protein 10 homolog (S. cerevisiae)	56444
ENSMUST00000113709	-0.573506	-4.593	0.001035	0.01798	CD47 antigen (Rh-related antigen, integrin-associated signal transducer)	16423
NM_010306	-0.573063	-6.36	8.889e-05	0.006346	guanine nucleotide binding protein (G protein), alpha inhibiting 3	14679
NM_009460	-0.572982	-4.281	0.001673	0.02331	SMT3 suppressor of mif two 3 homolog 1 (yeast)	22218
AK143465	-0.572954	-3.641	0.004655	0.04102
NM_008254	-0.572193	-6.176	0.0001125	0.006901	3-hydroxy-3-methylglutaryl-Coenzyme A lyase	15356
NM_029368	-0.571463	-5.806	0.0001833	0.007988	RIKEN cDNA 1700029F09 gene | KDEL (Lys-Asp-Glu-Leu) containing 1	7562372050
NM_026171	-0.571385	-5.514	0.0002728	0.009481	nuclear VCP-like	67459
NM_026810	-0.571212	-4.252	0.00175	0.02381	mutL homolog 1 (E. coli)	17350
NM_008565	-0.570887	-5.994	0.0001428	0.007226	minichromosome maintenance deficient 4 homolog (S. cerevisiae)	17217
NM_025978	-0.570438	-5.008	0.0005593	0.01364	tetratricopeptide repeat domain 14	67120
NM_026902	-0.570364	-3.743	0.003942	0.03735	malignant T cell amplified sequence 1	68995
NM_001093759	-0.569922	-5.108	0.0004839	0.01282	RIKEN cDNA 2410002O22 gene	66975
NM_033270	-0.569781	-5.71	0.0002086	0.008332	E2F transcription factor 6	50496
NM_026303	-0.569605	-4.942	0.0006153	0.01428	alkB, alkylation repair homolog 8 (E. coli)	67667
NM_001081223	-0.56899	-4.3	0.001622	0.02284	retinoblastoma binding protein 8	225182
NM_026360	-0.568706	-4.067	0.002342	0.02802	DEAD (Asp-Glu-Ala-Asp) box polypeptide 47	67755
NM_144861	-0.568262	-4.932	0.0006245	0.01441	regulation of nuclear pre-mRNA domain containing 1A	225283
NM_027264	-0.568217	-3.864	0.003241	0.03369	zinc finger protein 715	69930
NM_008292	-0.56805	-5.533	0.0002656	0.009379	hydroxysteroid (17-beta) dehydrogenase 4	15488
XM_619124	-0.567928	-3.718	0.004104	0.03826
NM_001013391	-0.567439	-4.902	0.0006526	0.01469	cleavage and polyadenylation specific factor 6	432508
NM_001114334	-0.566796	-5.743	0.0001996	0.008258	ribosomal protein S6 kinase, polypeptide 1	72508
NM_008477	-0.566518	-4.037	0.002455	0.02875	kinectin 1	16709
NM_009748	-0.56637	-3.841	0.003365	0.03417	blocked early in transport 1 homolog (S. cerevisiae)	12068
NM_026348	-0.566307	-5.09	0.0004967	0.01294	integrin beta 3 binding protein (beta3-endonexin) | phosphoglucomutase 2	6773372157
NM_145588	-0.566185	-5.629	0.0002329	0.008876	kinesin family member 22	110033
NM_001044371	-0.565483	-4.448	0.001291	0.02033	RAD17 homolog (S. pombe)	19356
NM_019403	-0.565276	-5.784	0.0001886	0.008097	ring finger protein 5	54197
NM_020505	-0.564679	-5.158	0.0004501	0.0125	vav 3 oncogene	57257
NM_010247	-0.564542	-5.689	0.0002145	0.008514	X-ray repair complementing defective repair in Chinese hamster cells 6 | PPPDE peptidase domain containing 2	1437528075
NM_001077712	-0.564233	-3.562	0.0053	0.04396	stromal antigen 2	20843
NM_028349	-0.564148	-4.295	0.001636	0.02296	spindle assembly 6 homolog (C. elegans) | coiled-coil domain containing 76	72776229780
NM_023057	-0.563837	-6.301	9.586e-05	0.006504	RIKEN cDNA B230120H23 gene	65964
NM_001039533	-0.563517	-4.471	0.001247	0.01987	N-terminal Asn amidase | pyridoxal-dependent decarboxylase domain containing 1	1820394184
NM_144866	-0.563464	-5.111	0.0004815	0.0128	eukaryotic translation termination factor 1	225363
NM_197987	-0.563384	-6.696	5.849e-05	0.005536	tripartite motif-containing 37	68729
NM_009104	-0.563309	-6.497	7.486e-05	0.005918	ribonucleotide reductase M2	20135
NM_001081081	-0.563037	-5.652	0.0002258	0.008727	glutaminase	14660
BC083081	-0.562886	-4.578	0.001059	0.01823	ubiquitin-conjugating enzyme E2F (putative)	67921
NM_030145	-0.562819	-4.869	0.0006856	0.01498	LSM6 homolog, U6 small nuclear RNA associated (S. cerevisiae) | LSM6 homolog, U6 small nuclear RNA associated pseudogene	78651100042253
NM_018804	-0.562813	-5.225	0.000409	0.01189	synaptotagmin XI	229521
NM_019400	-0.562709	-4.244	0.001771	0.02395	rabaptin, RAB GTPase binding effector protein 1	54189
NM_020022	-0.562707	-4.854	0.0007012	0.01516	replication factor C (activator 1) 2	19718
NM_199196	-0.562229	-4.476	0.001237	0.01981	suppressor of zeste 12 homolog (Drosophila)	52615
XM_001480731	-0.562198	-3.859	0.003267	0.0338	SMT3 suppressor of mif two 3 homolog 2 (yeast)	170930
NM_145931	-0.562092	-5.611	0.0002386	0.008926	zinc finger CCCH type containing 7 A	106205
NM_001081422	-0.561474	-3.152	0.01051	0.06316	biorientation of chromosomes in cell division 1-like	665775
NM_026374	-0.561118	-4.59	0.00104	0.01803	interleukin enhancer binding factor 2 | SNAP-associated protein	6778120615
NM_001081426	-0.560573	-2.732	0.02141	0.09046	DIP2 disco-interacting protein 2 homolog C (Drosophila)	208440
NM_019734	-0.560479	-5.202	0.0004228	0.01215	N-acylsphingosine amidohydrolase 1	11886
NM_011765	-0.559109	-2.833	0.01804	0.08294	cDNA sequence BC018101 | zinc finger protein 97	44900022759
NM_027439	-0.557384	-6.273	9.932e-05	0.006533	ATPase, H+ transporting, lysosomal accessory protein 2	70495
NM_001008501	-0.55721	-4.187	0.001938	0.02502	zinc finger protein 760	240034
NM_011959	-0.556334	-4.801	0.0007578	0.01567	origin recognition complex, subunit 5	26429
NM_024214	-0.555641	-5.368	0.0003341	0.01057	translocase of outer mitochondrial membrane 20 homolog (yeast)	67952
NM_181416	-0.555313	-6.091	0.0001258	0.007095	Rho GTPase activating protein 11A	228482
NM_028303	-0.555284	-4.91	0.0006453	0.01459	PDZ domain containing 11 | kinesin family member 4	7262116571
NM_011264	-0.55505	-3.992	0.002637	0.02997	REV3-like, catalytic subunit of DNA polymerase zeta RAD54 like (S. cerevisiae)	19714
NM_001099628	-0.554903	-3.348	0.007566	0.05265	ATPase family, AAA domain containing 2B	320817
NM_019683	-0.554822	-4.436	0.001316	0.02056	ankyrin repeat domain 49	56503
NM_026039	-0.554724	-4.942	0.0006159	0.01428	mediator of RNA polymerase II transcription, subunit 18 homolog (yeast)	67219
NM_009810	-0.553653	-4.63	0.0009789	0.01755	caspase 3	12367
NM_011258	-0.553385	-5.668	0.0002207	0.008625	replication factor C (activator 1) 1	19687
NM_177429	-0.552615	-3.286	0.008385	0.05584	oral-facial-digital syndrome 1 gene homolog (human)	237222
NM_021605	-0.552397	-5.286	0.000375	0.01142	NIMA (never in mitosis gene a)-related expressed kinase 7	59125
NM_183031	-0.551845	-5.775	0.000191	0.008097	G protein-coupled receptor 183	321019
NM_008304	-0.55155	-4.407	0.001376	0.02098	syndecan 2	15529
NM_001079849	-0.551335	-3.502	0.005855	0.04607	polyadenylate binding protein-interacting protein 1	218693
NM_001142647	-0.550787	-4.873	0.0006813	0.01497	transmembrane protein 194B	227094
NM_001111028	-0.550331	-5.885	0.0001648	0.007617	potassium channel tetramerisation domain containing 9	105440
NM_023380	-0.550126	-5.007	0.0005596	0.01364	SAM domain, SH3 domain and nuclear localization signals, 1	67742
NM_023420	-0.549801	-4.823	0.0007338	0.01534	collagen, type IV, alpha 3 (Goodpasture antigen) binding protein	68018
NM_145541	-0.54972	-4.867	0.0006877	0.01498	RAS-related protein-1a | Rap1A-retro1	109905668838
XM_910030	-0.549691	-4.178	0.001966	0.02518
NM_001013375	-0.5493	-3.798	0.003603	0.03542	UTP18, small subunit (SSU) processome component, homolog (yeast)	217109
NM_026031	-0.548935	-6.431	8.132e-05	0.00606	UTP11-like, U3 small nucleolar ribonucleoprotein, (yeast)	67205
NM_001033532	-0.548927	-4.735	0.0008357	0.01623		225289
NM_001037940	-0.548773	-5.124	0.0004725	0.01272	DnaJ (Hsp40) homolog, subfamily B, member 6	23950
NM_182994	-0.548615	-5.026	0.0005444	0.01344	ADP-ribosylation factor-like 5A	75423
NM_001114399	-0.548455	-4.603	0.001021	0.01794	zinc finger, MYM-type 4	67785
NM_025558	-0.548435	-5.435	0.0003045	0.01006	cytochrome b5 type B	66427
NM_026313	-0.547942	-3.1	0.01148	0.06601	LUC7-like 3 (S. cerevisiae)	67684
NM_053269	-0.547934	-5.807	0.000183	0.007988	RAD51 homolog c (S. cerevisiae)	114714
NM_001081548	-0.547849	-4.716	0.0008608	0.01642	ubiquitin protein ligase E3 component n-recognin 3	68795
NM_001004154	-0.547594	-5.118	0.0004767	0.01274	Ras-related GTP binding B	245670
NM_001033375	-0.546778	-4.14	0.002086	0.02605	RIKEN cDNA A230046K03 gene	319277
NM_152801	-0.546754	-4.791	0.0007687	0.01572	Rac/Cdc42 guanine nucleotide exchange factor (GEF) 6	73341
NM_145615	-0.546509	-4.066	0.002346	0.02803	electron transferring flavoprotein, alpha polypeptide	110842
NM_030046	-0.546302	-3.245	0.00898	0.05785	DnaJ (Hsp40) homolog, subfamily C, member 21	78244
NM_001081409	-0.546042	-3.264	0.008708	0.057	PHD finger protein 20-like 1	239510
NM_173870	-0.545971	-4.189	0.00193	0.025	mannoside acetylglucosaminyltransferase 4, isoenzyme A	269181
NM_145585	-0.545851	-5.556	0.0002575	0.009243	THUMP domain containing 1	233802
NM_013654	-0.545307	-6.579	6.758e-05	0.005678	chemokine (C-C motif) ligand 7	20306
NM_146234	-0.544782	-5.185	0.0004332	0.0123	membrane magnesium transporter 1	236792
NM_001081073	-0.544218	-4.826	0.00073	0.01533	centrosomal protein 76	225659
NM_019648	-0.544069	-5.493	0.0002807	0.009608	methionine aminopeptidase 2	56307
NM_145956	-0.543612	-5.971	0.0001472	0.007352	BRCA1/BRCA2-containing complex, subunit 3	210766
NM_025938	-0.543545	-4.155	0.002038	0.02568	ribonuclease P 14 subunit (human)	67053
NM_029404	-0.543512	-3.496	0.005913	0.04625	PHD finger protein 14	75725
NM_173763	-0.54349	-4.398	0.001395	0.02116	cysteine conjugate-beta lyase 2	229905
NM_019562	-0.543458	-5.739	0.0002006	0.008258	ubiquitin carboxyl-terminal esterase L5	56207
NM_172807	-0.543317	-4.576	0.001062	0.01825	peptidylprolyl isomerase domain and WD repeat containing 1	238831
NM_001038995	-0.543175	-3.181	0.01	0.06148	predicted gene 4787	214321
NM_133684	-0.543111	-4.786	0.000775	0.01572	MOCO sulphurase C-terminal domain containing 2	67247
ENSMUST00000101411	-0.5424	-3.446	0.006422	0.0484	general transcription factor IIIC, polypeptide 2, beta	71752
NM_012056	-0.542364	-5.515	0.0002724	0.009481	FK506 binding protein 9	27055
NM_033623	-0.54224	-3.889	0.003114	0.03285	DCN1, defective in cullin neddylation 1, domain containing 1 (S. cerevisiae)	114893
NM_027000	-0.541587	-5.707	0.0002095	0.00835	GTP binding protein 4	69237
NM_172456	-0.541457	-3.559	0.00533	0.04398	endo/exonuclease (5'-3'), endonuclease G-like	208194
NM_021463	-0.54066	-4.747	0.0008211	0.01612	phosphoribosyl pyrophosphate synthetase 1	19139
NM_025656	-0.540651	-3.883	0.00314	0.03305	survival of motor neuron protein interacting protein 1	66603
NM_172643	-0.540591	-3.845	0.003341	0.03408	zinc finger and BTB domain containing 41 homolog	226470
NM_018868	-0.53934	-4.118	0.002159	0.02666	NOP58 ribonucleoprotein homolog (yeast)	55989
ENSMUST00000045907	-0.539304	-4.316	0.001584	0.02265	RIKEN cDNA 2700049A03 gene	76967
NM_011240	-0.538799	-3.412	0.006804	0.04976	RAN binding protein 2	19386
NM_001081317	-0.538684	-3.522	0.005667	0.04526	AN1, ubiquitin-like, homolog (Xenopus laevis)	67492
NM_019989	-0.53855	-3.698	0.004241	0.03905	SH3-binding domain glutamic acid-rich protein like	56726
NM_145494	-0.538358	-6.502	7.438e-05	0.005918	malic enzyme 2, NAD(+)-dependent, mitochondrial	107029
NM_019428	-0.538245	-6.445	7.984e-05	0.00606	ribonuclease P/MRP 30 subunit (human)	54364
NM_013632	-0.537695	-6.096	0.0001248	0.007086	purine-nucleoside phosphorylase 2	66703418950
NM_025975	-0.537638	-4.783	0.0007788	0.01573	dynein light chain Tctex-type 3	67117
NM_173392	-0.537482	-3.79	0.00365	0.03578	zinc finger, FYVE domain containing 16	218441
NM_028108	-0.537285	-6.631	6.333e-05	0.005665	N(alpha)-acetyltransferase 50, NatE catalytic subunit	72117
NM_172557	-0.537274	-6.047	0.0001331	0.007121	RUN and FYVE domain containing 1	216724
NM_153587	-0.537217	-5.687	0.0002153	0.008527	ribosomal protein S6 kinase, polypeptide 5	73086
NM_001081240	-0.537017	-4.393	0.001406	0.02126	protein arginine methyltransferase 10 (putative)	102182
NM_008297	-0.536915	-4.264	0.001718	0.02362	heat shock factor 2	15500
NM_145517	-0.536628	-4.604	0.001018	0.01794	ORM1-like 1 (S. cerevisiae)	227102
NM_008397	-0.536402	-4.705	0.0008751	0.01658	integrin alpha 6	16403
NM_146051	-0.536196	-5.467	0.0002911	0.009772	RIKEN cDNA 3830406C13 gene	218734
NM_025335	-0.536033	-2.864	0.01712	0.08057	transmembrane protein 167	66074
NM_026641	-0.53599	-4.511	0.001173	0.01931	intraflagellar transport 80 homolog (Chlamydomonas)	68259
NM_172405	-0.535789	-3.839	0.003375	0.03422	family with sequence similarity 175, member A	70681
NM_024245	-0.535526	-4.159	0.002024	0.02557	kinesin family member 23	71819
NM_026172	-0.535517	-4.961	0.0005988	0.01412	2,4-dienoyl CoA reductase 1, mitochondrial	67460
NM_026386	-0.535494	-5.194	0.0004278	0.01222	sorting nexin 2	67804
NM_007530	-0.534989	-4.398	0.001395	0.02116	B-cell receptor-associated protein 29	12033
NM_025888	-0.534582	-4.553	0.0011	0.01869	potassium channel tetramerisation domain containing 20	66989
NM_028731	-0.534441	-5.046	0.0005289	0.01322	extended synaptotagmin-like protein 2	52635
NM_146141	-0.534067	-4.32	0.001573	0.02256	pyrophosphatase (inorganic) 2	74776
NM_009592	-0.532714	-5.453	0.0002969	0.009893	ATP-binding cassette, sub-family B (MDR/TAP), member 7	11306
NM_009830	-0.532512	-4.535	0.001131	0.01904	cyclin E2 | integrator complex subunit 8	1244872656
NM_001097644	-0.532494	-2.761	0.02041	0.08835	cyclin Y-like 1	227210
ENSMUST00000027337	-0.531829	-4.471	0.001247	0.01987	family with sequence similarity 135, member A	68187
NM_013826	-0.531735	-5.383	0.0003273	0.01047	molybdenum cofactor synthesis 2	17434
NM_008891	-0.531426	-2.64	0.02508	0.09796	pinin	18949
NM_018784	-0.530888	-5.536	0.0002646	0.009375	ST3 beta-galactoside alpha-2,3-sialyltransferase 6 | discoidin, CUB and LCCL domain containing 2	5461373379
NM_133942	-0.53071	-4.229	0.001814	0.02434	pleckstrin homology domain containing, family A (phosphoinositide binding specific) member 1	101476
NM_029022	-0.530494	-4.477	0.001235	0.0198	secernin 3	74616
NM_194262	-0.530321	-3.104	0.0114	0.06575	AT rich interactive domain 4B (RBP1-like)	94246
NM_009178	-0.529867	-4.913	0.0006422	0.01456	ST3 beta-galactoside alpha-2,3-sialyltransferase 4	20443
NM_001113413	-0.529746	-5.724	0.0002047	0.008331	ring finger protein 13	24017
NM_001111078	-0.529394	-6.689	5.899e-05	0.005536	ubiquitin-like, containing PHD and RING finger domains, 1	18140
NM_001159349	-0.529382	-4.715	0.0008616	0.01642	forty-two-three domain containing 1	69823
NM_008611	-0.529371	-3.685	0.004331	0.03953	matrix metallopeptidase 8	17394
NM_026143	-0.529131	-4.67	0.0009217	0.01706	fatty acyl CoA reductase 1	67420
NM_001142411	-0.528833	-2.993	0.01375	0.0726	predicted gene 4979 | zinc finger protein 442 | RIKEN cDNA 3300002I08 gene	2.45175e+16
NM_181582	-0.528402	-5.711	0.0002084	0.008332	eukaryotic translation initiation factor 5A	276770
AK129178	-0.528348	-2.783	0.01965	0.0864	A kinase (PRKA) anchor protein 11	219181
NM_019936	-0.528322	-5.124	0.0004725	0.01272	cysteine-rich PDZ-binding protein	56724
ENSMUST00000055770	-0.528283	-4.342	0.001521	0.02219	histone cluster 1, H1a	80838
NM_025281	-0.528199	-5.566	0.0002537	0.009188	Ly1 antibody reactive clone	17089
NM_029394	-0.52816	-4.392	0.001408	0.02126	sorting nexing 24	69226
NM_008961	-0.528007	-5.143	0.0004597	0.01255	phosphotriesterase related | C1q-like 3	19212227580
NM_001003919	-0.527935	-5.167	0.0004444	0.01243	DEAD/H (Asp-Glu-Ala-Asp/His) box polypeptide 11 (CHL1-like helicase homolog, S. cerevisiae)	320209
NM_175312	-0.527883	-5.47	0.0002898	0.009772	RIKEN cDNA B630005N14 gene	101148
ENSMUST00000072186	-0.527618	-4.01	0.002565	0.02956	spermatid perinuclear RNA binding protein	20744
NM_025952	-0.527514	-5.712	0.0002081	0.008332	magnesium transporter 1	67075
NM_001098271	-0.527495	-4.518	0.001161	0.0192	transmembrane protein 176A	66058
NM_009662	-0.527258	-5.272	0.0003827	0.01148	arachidonate 5-lipoxygenase	11689
NM_030093	-0.527169	-5.537	0.0002642	0.009375	small nuclear ribonucleoprotein 25 (U11/U12)	78372
NM_025499	-0.526906	-4.67	0.0009222	0.01706	EP300 interacting inhibitor of differentiation 3	66341
NM_027429	-0.526728	-4.058	0.002373	0.02825	centromere protein L	70454
NM_026126	-0.526468	-5.3	0.0003681	0.01127	FUN14 domain containing 2	67391
NM_001110162	-0.526456	-6.073	0.0001286	0.007106	cell division cycle associated 2	108912
NM_026440	-0.526387	-3.503	0.005841	0.04604	RNA (guanine-7-) methyltransferase	67897
NM_133771	-0.526333	-4.519	0.001158	0.01919	mediator of cell motility 1	76890
NM_010288	-0.525723	-4.873	0.0006818	0.01497	gap junction protein, alpha 1	14609
NM_013827	-0.525471	-5.073	0.0005087	0.01312	metal response element binding transcription factor 2	17765
NM_053157	-0.525225	-5.048	0.0005279	0.01322	TM2 domain containing 1	94043
NM_026332	-0.525222	-5.245	0.0003977	0.01172	DnaJ (Hsp40) homolog, subfamily C, member 19	67713
NM_183390	-0.524727	-5.044	0.0005304	0.01322	kelch-like 6 (Drosophila)	239743
ENSMUST00000078988	-0.524337	-3.691	0.004289	0.03936	LIM domain containing preferred translocation partner in lipoma	210126
NM_001110101	-0.524018	-5.383	0.0003274	0.01047	LSM2 homolog, U6 small nuclear RNA associated (S. cerevisiae)	27756
NM_008509	-0.523912	-6.058	0.0001312	0.007121	lipoprotein lipase	16956
NM_172796	-0.52373	-3.566	0.005271	0.04383	schlafen 9	237886
NM_008330	-0.523587	-5.836	0.000176	0.007793	interferon gamma inducible protein 47 | olfactory receptor 56	1595318356
NM_145398	-0.523567	-4.603	0.00102	0.01794	CAS1 domain containing 1	213819
NM_025848	-0.522681	-5.6	0.0002422	0.008968	succinate dehydrogenase complex, subunit D, integral membrane protein	66925
NM_145150	-0.522241	-5.675	0.0002188	0.008576	protein regulator of cytokinesis 1	233406
NM_016796	-0.522136	-4.722	0.0008522	0.0164	vesicle-associated membrane protein 4	53330
NM_010764	-0.522036	-5.185	0.0004335	0.0123	mannosidase 2, alpha B1	17159
NM_025683	-0.521314	-4.839	0.0007165	0.01523	ribulose-5-phosphate-3-epimerase	66646
NM_031156	-0.520936	-5.263	0.0003875	0.01151	insulin degrading enzyme	15925
NM_025773	-0.520796	-3.918	0.00297	0.032	ubiquitin-conjugating enzyme E2W (putative)	66799
NM_024242	-0.520457	-4.192	0.001921	0.02496	RIO kinase 1 (yeast)	71340
NM_030133	-0.520042	-4.992	0.0005726	0.01381	S1 RNA binding domain 1	78586
NM_173441	-0.518676	-4.366	0.001466	0.02175	IWS1 homolog (S. cerevisiae)	73473
NM_001005847	-0.518667	-5.199	0.0004243	0.01217	aspartylglucosaminidase	11593
NM_023328	-0.518596	-4.55	0.001105	0.01873	ATP/GTP binding protein 1	67269
NM_001035226	-0.518531	-4.348	0.001507	0.02208	exportin 1, CRM1 homolog (yeast)	103573
NM_181590	-0.518132	-5.175	0.0004394	0.0124	SHQ1 homolog (S. cerevisiae)	72171
NM_172393	-0.517718	-5.233	0.0004044	0.01181	absent in melanoma 1	11630
NM_026474	-0.517458	-4.83	0.0007261	0.01533	SGT1, suppressor of G2 allele of SKP1 (S. cerevisiae)	67955
NM_024201	-0.517307	-5.073	0.000509	0.01312	coiled-coil domain containing 127	67433
NM_001113554	-0.517271	-4.996	0.0005687	0.01376	NudC domain containing 1	67429
NM_177239	-0.517111	-4.758	0.0008077	0.01596	myb-like, SWIRM and MPN domains 1	320713
NM_001111316	-0.517072	-3.407	0.006854	0.04993	protein tyrosine phosphatase, receptor type, C	19264
NM_025297	-0.516834	-5.376	0.0003303	0.0105	mitochondrial trans-2-enoyl-CoA reductase	26922
NM_008549	-0.516682	-4.509	0.001177	0.01934	mannosidase 2, alpha 1	17158
NM_019814	-0.516433	-3.282	0.00844	0.05601	HIG1 domain family, member 1A | predicted gene 9790	56295100042265
NM_176972	-0.516137	-4.529	0.001142	0.01911	ubiquitin specific peptidase 37	319651
NM_212484	-0.516118	-5.235	0.0004036	0.01181	CCR4-NOT transcription complex, subunit 6	104625
NM_021281	-0.515933	-5.64	0.0002293	0.008828	cathepsin S	13040
NM_023243	-0.515876	-4.39	0.001412	0.0213	cyclin H	66671
NM_007896	-0.515515	-5.053	0.000524	0.01322	microtubule-associated protein, RP/EB family, member 1	13589
NM_021540	-0.51534	-4.541	0.00112	0.01895	ring finger protein 130	59044
NM_024200	-0.515051	-4.917	0.0006387	0.0145	mitofusin 1	67414
NM_027093	-0.514975	-4.186	0.001941	0.02503	RIKEN cDNA 2310003L22 gene	69487
NM_010578	-0.514886	-4.527	0.001145	0.01913	integrin beta 1 (fibronectin receptor beta)	16412
NM_026746	-0.51467	-4.651	0.0009491	0.01719	non-SMC element 2 homolog (MMS21, S. cerevisiae)	68501
NM_001024230	-0.514588	-4.266	0.001712	0.02358	predicted gene 5431	432555
NM_001042652	-0.514505	-4.601	0.001023	0.01794	nucleolar and spindle associated protein 1 | Opa interacting protein 5	10890770645
NM_001104617	-0.514494	-2.81	0.01876	0.08429	radixin | RIKEN cDNA 9830163H01 gene	19684414109
NM_020567	-0.514312	-4.234	0.0018	0.0242	geminin	57441
NM_146042	-0.514235	-4.403	0.001383	0.02103	ring finger protein 144B	218215
NM_030172	-0.513989	-4.411	0.001367	0.02098	RIKEN cDNA 2610021K21 gene	78767
NM_001111106	-0.513938	-5.906	0.0001603	0.007598	ubiquitin-like modifier activating enzyme 3	22200
NM_207659	-0.513935	-3.358	0.007444	0.05211	hook homolog 3 (Drosophila)	320191
NM_021720	-0.513574	-5.406	0.0003167	0.01032	downstream neighbor of SON	60364
NM_010629	-0.513399	-5.625	0.0002342	0.008889	kinesin-associated protein 3	16579
NM_024282	-0.512914	-4.331	0.001548	0.02247	PPPDE peptidase domain containing 1	78825
NM_146069	-0.512645	-4.623	0.0009892	0.01765	leucine rich repeat containing 33	224109
NM_001146022	-0.51201	-4.502	0.001189	0.01945	WD repeat and FYVE domain containing 4	545030
NM_001037997	-0.511952	-3.8	0.003595	0.0354	fer (fms/fps related) protein kinase, testis specific 2	14158
NM_025669	-0.511739	-3.674	0.004416	0.03992	serine/arginine-rich splicing factor 18	66625
NM_010093	-0.511453	-3.84	0.003367	0.03417	E2F transcription factor 3	13557
NM_007594	-0.511372	-5.582	0.0002485	0.009102	calumenin	12321
NM_026177	-0.511076	-4.982	0.0005804	0.01381	RIKEN cDNA 1200011I18 gene	67467
NM_001081061	-0.510928	-2.642	0.02497	0.09779	B double prime 1, subunit of RNA polymerase III transcription initiation factor IIIB	544971
NM_024194	-0.510845	-5.24	0.0004006	0.01179	leucine rich repeat containing 40	67144
NM_008528	-0.510804	-4.839	0.0007162	0.01523	B-cell linker	17060
NM_133774	-0.510467	-5.849	0.0001729	0.007767	StAR-related lipid transfer (START) domain containing 4	170459
NM_011882	-0.510256	-4.653	0.0009458	0.01717	ribonuclease L (2', 5'-oligoisoadenylate synthetase-dependent)	24014
NM_029239	-0.510219	-4.535	0.001131	0.01904	protein kinase D3	75292
NM_001141965	-0.510205	-3.746	0.003921	0.03729	N(alpha)-acetyltransferase 20, NatB catalytic subunit	67877
NM_001004140	-0.510157	-5.431	0.0003062	0.01008	cytoskeleton associated protein 2	80986
NM_021312	-0.510107	-4.344	0.001517	0.02216	WD repeat domain 12	57750
NM_026673	-0.51009	-5.526	0.0002682	0.009394	apolipoprotein O | apolipoprotein O, pseudogene	68316621156
NM_001001333	-0.51	-4.742	0.0008281	0.01613	RIKEN cDNA 1110031I02 gene | hexosaminidase (glycosyl hydrolase family 20, catalytic domain) containing	66179238023
NM_019756	-0.509998	-4.478	0.001233	0.0198	tubulin, delta 1	56427
NM_173760	-0.509912	-3.408	0.006845	0.04993	diphosphoinositol pentakisphosphate kinase 2	227399
NM_029522	-0.509742	-4.309	0.001602	0.02275	G-protein signalling modulator 2 (AGS3-like, C. elegans)	76123
ENSMUST00000084725	-0.509475	-3.983	0.002678	0.03024	RIKEN cDNA D330041H03 gene	654822
NM_031998	-0.509407	-4.76	0.0008057	0.01594	testis specific gene A14	83922
NM_011960	-0.508864	-5.107	0.0004848	0.01282	poly (ADP-ribose) glycohydrolase	26430
NM_027117	-0.508673	-4.109	0.002191	0.02689	kelch domain containing 2	69554
NM_009194	-0.50853	-4.038	0.002452	0.02875	solute carrier family 12, member 2	20496
NM_001047604	-0.508478	-5.853	0.000172	0.007767	tetratricopeptide repeat domain 21B	73668
NM_027764	-0.50847	-5.116	0.0004779	0.01275	regulator of chromosome condensation (RCC1) and BTB (POZ) domain containing protein 1	71330
NM_008856	-0.508398	-5.196	0.0004266	0.01222	protein kinase C, eta	18755
NM_001081201	-0.508153	-4.5	0.001193	0.01945	dpy-19-like 4 (C. elegans)	381510
NM_172488	-0.508058	-3.999	0.00261	0.02977	RIKEN cDNA 9030625A04 gene	210808
NM_172511	-0.507758	-5.213	0.0004164	0.01201	abhydrolase domain containing 10	213012
NM_001081013	-0.507633	-4.998	0.0005672	0.01375	rearranged L-myc fusion sequence	109263
NM_001159729	-0.507608	-4.079	0.002297	0.02771	RAB23, member RAS oncogene family	19335
NM_026623	-0.507578	-3.834	0.0034	0.03431	nudix (nucleoside diphosphate linked moiety X)-type motif 21	68219
NM_001013770	-0.507412	-3.375	0.007227	0.05134	lipase, member O1	381236
NM_030138	-0.507365	-5.16	0.0004488	0.01248	ArfGAP with coiled-coil, ankyrin repeat and PH domains 2	78618
NM_001081371	-0.507248	-3.381	0.007155	0.05111	Dmx-like 1	240283
NM_212450	-0.507055	-4.98	0.0005828	0.01385	CTD (carboxy-terminal domain, RNA polymerase II, polypeptide A) small phosphatase like 2	329506
NM_009773	-0.506508	-5.776	0.0001907	0.008097	budding uninhibited by benzimidazoles 1 homolog, beta (S. cerevisiae)	12236
NM_177235	-0.506207	-4.093	0.002248	0.02731	BEN domain containing 6	320705
NM_011405	-0.506124	-5.146	0.000458	0.01255	solute carrier family 7 (cationic amino acid transporter, y+ system), member 7 | oxidase assembly 1-like	2054069089
NM_001038696	-0.506097	-3.713	0.004142	0.03845	RNA-binding region (RNP1, RRM) containing 3	67225
NM_028233	-0.506078	-4.951	0.0006079	0.01422	leucine-rich PPR-motif containing	72416
NM_001081102	-0.505783	-5.378	0.0003296	0.0105	Wolf-Hirschhorn syndrome candidate 1 (human)	107823
NM_001037999	-0.50539	-4.737	0.0008343	0.01622
ENSMUST00000110152	-0.505244	-4.798	0.0007614	0.0157	predicted pseudogene 2022 | predicted gene 8300 | predicted gene 2056 | eukaryotic translation initiation factor 1A pseudogene	1.00039e+32
NM_007856	-0.505141	-5.124	0.0004729	0.01272	7-dehydrocholesterol reductase	13360
ENSMUST00000120129	-0.504954	-4.421	0.001347	0.02079	RIKEN cDNA C330019G07 gene	215476
NM_022724	-0.504788	-3.892	0.003098	0.03278	suppressor of variegation 3-9 homolog 2 (Drosophila) | DNA cross-link repair 1C, PSO2 homolog (S. cerevisiae)	64707227525
NM_009289	-0.504254	-2.903	0.01601	0.07794	STE20-like kinase (yeast)	20874
NM_001033420	-0.504246	-4.886	0.0006685	0.01487	dedicator of cytokinesis 1	330662
NM_025513	-0.504236	-4.68	0.000908	0.01691	exosome component 3	66362
ENSMUST00000099454	-0.504223	-5.745	0.000199	0.008258		226118
NM_001104616	-0.504207	-4.276	0.001685	0.02339	radixin | RIKEN cDNA 9830163H01 gene	19684414109
NM_011391	-0.504011	-4.702	0.0008785	0.01659	solute carrier family 16 (monocarboxylic acid transporters), member 7	20503
NM_145944	-0.503753	-3.867	0.003222	0.03361	coiled-coil domain containing 25	67179
NM_024209	-0.503619	-5.747	0.0001985	0.008258	protein phosphatase 6, catalytic subunit	67857
NM_001078167	-0.503611	-5.309	0.0003634	0.01121	serine/arginine-rich splicing factor 1	110809
NM_001145804	-0.503579	-4.578	0.001059	0.01823	nuclear casein kinase and cyclin-dependent kinase substrate 1	98415
NM_026949	-0.503501	-4.409	0.001372	0.02098	UDP-GlcNAc:betaGal beta-1,3-N-acetylglucosaminyltransferase 3 | CCR4-NOT transcription complex, subunit 8	7229769125
NM_010892	-0.503329	-4.795	0.0007652	0.01572	NIMA (never in mitosis gene a)-related expressed kinase 2	18005
NM_011232	-0.502687	-3.598	0.004998	0.04265	RAD1 homolog (S. pombe)	19355
NM_172409	-0.502424	-3.85	0.003316	0.03401	formin-like 2	71409
NM_029492	-0.50235	-3.858	0.003272	0.03381	zinc finger, DHHC domain containing 20	75965
NM_024266	-0.502278	-4.477	0.001235	0.0198	coiled-coil domain containing 84 | ribosomal protein S25	38207375617
NM_025974	-0.501328	-3.131	0.01089	0.06421	ribosomal protein L14	67115
NM_021345	-0.501212	-4.236	0.001795	0.02418	protein tyrosine phosphatase-like A domain containing 1	57874
NM_013470	-0.50093	-4.618	0.0009965	0.01775	annexin A3	11745
NM_021891	-0.500915	-4.894	0.000661	0.01482	fidgetin-like 1	60530
NM_016701	-0.500697	-5.716	0.0002069	0.008332	nestin	18008
NM_025853	-0.500132	-5.116	0.0004785	0.01275	DSN1, MIND kinetochore complex component, homolog (S. cerevisiae)	66934
NM_001081195	-0.500101	-3.039	0.01271	0.06952	AT rich interactive domain 4A (RBP1-like)	238247
NM_018729	-0.499874	-4.7	0.0008813	0.01661	CD244 natural killer cell receptor 2B4 | natural killer cell receptor 2B4-like	18106677008
NM_001012396	-0.499696	-5.438	0.0003029	0.01005	protein tyrosine phosphatase-like (proline instead of catalytic arginine), member a	30963
NM_001122989	-0.499638	-5.091	0.000496	0.01294	CDC14 cell division cycle 14 homolog B (S. cerevisiae)	218294
NM_027472	-0.499281	-4.838	0.0007177	0.01524	RIKEN cDNA 5730455P16 gene	70591
NM_176837	-0.499222	-5.718	0.0002062	0.008332	Rho GTPase activating protein 18	73910
NM_019912	-0.499209	-4.041	0.002442	0.02875	ubiquitin-conjugating enzyme E2D 2	56550
NM_001110196	-0.499089	-2.887	0.01645	0.07883	ring finger protein 146 | enoyl Coenzyme A hydratase domain containing 1	6803152665
AK157371	-0.498395	-4.032	0.002476	0.02885
NM_008462	-0.498121	-3.415	0.006768	0.04964	killer cell lectin-like receptor, subfamily A, member 2	16633
NM_146171	-0.498096	-5.862	0.0001699	0.007741	non-SMC condensin I complex, subunit D2	68298
NM_172644	-0.497785	-4.551	0.001103	0.01871	aspartyl-tRNA synthetase 2 (mitochondrial)	226539
NM_011895	-0.497517	-5.179	0.0004369	0.01236	solute carrier family 35 (CMP-sialic acid transporter), member 1	24060
NM_001114339	-0.497453	-5.072	0.0005096	0.01312	pantothenate kinase 1	75735
XM_001471564	-0.497304	-2.82	0.01844	0.08369	predicted gene 6712	626854
NM_010726	-0.497086	-5.272	0.0003826	0.01148	phytanoyl-CoA hydroxylase	16922
NM_145630	-0.497052	-4.898	0.0006566	0.01474	pyruvate dehydrogenase kinase, isoenzyme 3	236900
NM_198303	-0.496769	-3.353	0.007504	0.05243	eukaryotic translation initiation factor 5B	226982
NM_027144	-0.496501	-4.265	0.001713	0.02358	Rho guanine nucleotide exchange factor (GEF) 12 | Sp140 nuclear body protein	69632434484
NM_010220	-0.49646	-4.782	0.0007794	0.01573	FK506 binding protein 5	14229
BC106119	-0.496142	-2.943	0.01496	0.0751
NM_011931	-0.496121	-4.496	0.0012	0.01952	ring finger and WD repeat domain 2	26374
NM_012012	-0.49523	-4.779	0.0007828	0.01575	exonuclease 1	26909
NM_001024624	-0.494548	-5.452	0.0002973	0.009893	cyclin-dependent kinase-like 5	382253
NM_011514	-0.493977	-4.825	0.000731	0.01533	suppressor of variegation 3-9 homolog 1 (Drosophila)	20937
ENSMUST00000071492	-0.493955	-3.414	0.006777	0.04967	family with sequence similarity 136, member A	66488
NM_011884	-0.493084	-4.069	0.002335	0.02799	RNA guanylyltransferase and 5'-phosphatase	24018
NM_009873	-0.493076	-6.156	0.0001155	0.006983	cyclin-dependent kinase 6	12571
NM_001081034	-0.492616	-5.147	0.0004574	0.01255	mutS homolog 6 (E. coli) | F-box protein 11	17688225055
NM_001024911	-0.492505	-3.229	0.009225	0.05869	septin 10	103080
NM_016756	-0.492489	-4.266	0.001711	0.02358	cyclin-dependent kinase 2	12566
NM_028808	-0.491519	-3.424	0.006661	0.04926	purinergic receptor P2Y, G-protein coupled 13	74191
NM_001045529	-0.491479	-3.59	0.005062	0.04299	microrchidia 3	338467
NM_009192	-0.491366	-4.293	0.001642	0.02297	src-like adaptor	20491
NM_001141975	-0.491066	-5.616	0.0002372	0.008926	TPX2, microtubule-associated protein homolog (Xenopus laevis)	72119
NM_013715	-0.491043	-3.77	0.003771	0.03652	COP9 (constitutive photomorphogenic) homolog, subunit 5 (Arabidopsis thaliana)	26754
ENSMUST00000070742	-0.49092	-4.6	0.001024	0.01794	RIKEN cDNA E330016A19 gene	214763
NM_025939	-0.49061	-5.043	0.0005317	0.01322	phosphoribosylaminoimidazole carboxylase, phosphoribosylaminoribosylaminoimidazole, succinocarboxamide synthetase	67054
NM_138630	-0.490436	-5.662	0.0002227	0.008642	Rho GTPase activating protein 4	171207
NM_011958	-0.490358	-4.846	0.0007089	0.01522	origin recognition complex, subunit 4	26428
NM_010761	-0.490053	-3.851	0.003307	0.03396	cyclin D-type binding-protein 1	17151
NM_009193	-0.489753	-5.12	0.0004753	0.01273	stem-loop binding protein	20492
NM_026412	-0.489644	-5.975	0.0001464	0.00733	DNA segment, Chr 2, ERATO Doi 750, expressed	51944
NM_145221	-0.489481	-5.351	0.0003421	0.01076	adaptor protein, phosphotyrosine interaction, PH domain and leucine zipper containing 1	72993
NM_008979	-0.48935	-5.266	0.0003859	0.01151	protein tyrosine phosphatase, non-receptor type 22 (lymphoid)	19260
NM_016717	-0.489319	-4.407	0.001375	0.02098	selenocysteine lyase	50880
NM_008229	-0.489306	-5.216	0.0004144	0.01197	histone deacetylase 2	15182
NM_021449	-0.488965	-4.734	0.0008374	0.01623	tRNA nucleotidyl transferase, CCA-adding, 1 | cereblon	7004758799
NM_025517	-0.488709	-5.281	0.0003779	0.01148	RNA terminal phosphate cyclase domain 1	66368
NM_145618	-0.488611	-4.359	0.001481	0.02182	NMDA receptor-regulated gene 2	93697
NM_030715	-0.488578	-4.512	0.001172	0.01931	polymerase (DNA directed), eta (RAD 30 related)	80905
NM_001013377	-0.488575	-4.466	0.001256	0.01996	RIKEN cDNA E130306D19 gene	230098
NM_007958	-0.488529	-3.392	0.007029	0.05066	SWI/SNF-related, matrix-associated actin-dependent regulator of chromatin, subfamily a, containing DEAD/H box 1	13990
NM_029025	-0.488232	-4.79	0.0007705	0.01572	transmembrane protein 81	74626
NM_013549	-0.488087	-4.09	0.002256	0.02734	histone cluster 2, H2aa1 | histone cluster 2, H2aa2 | histone cluster 2, H2ac | histone cluster 2, H3c1	1.52673e+21
NM_024270	-0.48793	-4.176	0.00197	0.02518	STARD3 N-terminal like	76205
NM_172762	-0.487695	-4.724	0.0008498	0.01637	RNA binding motif protein 34	52202
NM_001122822	-0.487466	-4.323	0.001567	0.02255	Werner syndrome homolog (human)	22427
NM_022023	-0.487166	-5.843	0.0001744	0.007767	glia maturation factor, beta	63985
NM_019685	-0.487121	-6.019	0.000138	0.007121	RuvB-like protein 1	56505
NM_025329	-0.486669	-4.939	0.0006183	0.01432	Tctex1 domain containing 2	66061
NM_026129	-0.486473	-5.167	0.0004445	0.01243	endoplasmic reticulum protein 29	67397
NM_134084	-0.486395	-5.488	0.0002826	0.009638	peptidylprolyl isomerase F (cyclophilin F)	105675
NM_008994	-0.486367	-3.544	0.005461	0.04453	peroxisomal membrane protein 3	19302
NM_145946	-0.48628	-4.762	0.0008036	0.01594	Fanconi anemia, complementation group I | polymerase (DNA directed), gamma	20883618975
NM_008287	-0.486248	-3.652	0.004573	0.04071	heat-responsive protein 12	15473
NM_001113211	-0.485906	-4.927	0.0006291	0.01441	transmembrane protein 194	210035
NM_029763	-0.48499	-4.677	0.0009127	0.01697	polymerase (RNA) III (DNA directed) polypeptide F	70408
NM_007382	-0.484958	-5.525	0.0002686	0.009394	acyl-Coenzyme A dehydrogenase, medium chain	11364
NM_001033194	-0.484932	-4.805	0.0007537	0.01564	general transcription factor IIIC, polypeptide 3	98488
NM_145453	-0.484519	-4.762	0.000803	0.01594	zinc finger, CCHC domain containing 9	69085
NM_175283	-0.484264	-4.99	0.0005743	0.01381	steroid 5 alpha-reductase 1	78925
NM_001081324	-0.484069	-4.518	0.001161	0.0192	neuropilin (NRP) and tolloid (TLL)-like 2	74513
NM_025391	-0.484027	-3.114	0.01121	0.06521	nuclear import 7 homolog (S. cerevisiae)	66164
NM_172665	-0.483919	-5.327	0.0003539	0.01099	pyruvate dehydrogenase kinase, isoenzyme 1	228026
NM_133739	-0.483664	-4.793	0.0007672	0.01572	transmembrane protein 123	71929
NM_007415	-0.482362	-4.532	0.001136	0.01906	poly (ADP-ribose) polymerase family, member 1	11545
NM_028446	-0.482297	-2.965	0.01443	0.07406	thyroid hormone receptor interactor 11	109181
NM_011307	-0.482114	-4.534	0.001133	0.01905	ubiquitin interaction motif containing 1	20184
NM_133669	-0.482108	-3.847	0.003333	0.03406	retinitis pigmentosa 2 homolog (human)	19889
NM_019674	-0.48202	-5.383	0.0003274	0.01047	protein phosphatase 4, catalytic subunit	56420
NM_021511	-0.481379	-3.749	0.003903	0.03722	RRS1 ribosome biogenesis regulator homolog (S. cerevisiae)	59014
NM_026784	-0.481259	-4.693	0.0008907	0.01674	phosphomevalonate kinase	68603
NM_026647	-0.480979	-5.733	0.0002021	0.008264	zinc finger, DHHC domain containing 21	68268
ENSMUST00000108947	-0.480939	-2.717	0.02198	0.09156	predicted gene 14403	433520
NM_033607	-0.480661	-3.607	0.004923	0.04231	ubiquitin carboxyl-terminal esterase L4 | ubiquitin carboxyl-terminal esterase L3 (ubiquitin thiolesterase)	9384150933
NM_134471	-0.480599	-4.745	0.0008234	0.01612	kinesin family member 2C	73804
NM_025624	-0.480383	-5.089	0.0004973	0.01294	proteasome maturation protein	66537
NM_001033530	-0.480312	-4.789	0.0007714	0.01572	expressed sequence AW146154 | vomeronasal 2, receptor 57	101835269902
NM_013815	-0.480298	-3.581	0.005137	0.04325	bromodomain adjacent to zinc finger domain 1A	217578
NM_007671	-0.480018	-3.857	0.003278	0.03381	cyclin-dependent kinase inhibitor 2C (p18, inhibits CDK4)	12580
NM_177111	-0.479857	-2.657	0.02436	0.09652	coiled-coil domain containing 66 | DNA segment, Chr 14, Abbott 1 expressed	320234218850
NM_026391	-0.479793	-5.093	0.0004941	0.01294	protein phosphatase 2, regulatory subunit B, delta isoform	52432
NM_001081024	-0.479688	-3.614	0.004867	0.04206	SET domain, bifurcated 2	239122
NM_010049	-0.479546	-4.805	0.0007534	0.01564	dihydrofolate reductase | mutS homolog 3 (E. coli)	1336117686
NM_008255	-0.47924	-6.127	0.0001199	0.007064	3-hydroxy-3-methylglutaryl-Coenzyme A reductase	15357
NM_030732	-0.479093	-4.221	0.001835	0.02451	transducin (beta)-like 1X-linked receptor 1	81004
NM_134255	-0.47897	-5.429	0.0003071	0.01008	ELOVL family member 5, elongation of long chain fatty acids (yeast)	68801
NM_028761	-0.478874	-4.124	0.00214	0.02652	poly(A)-specific ribonuclease (deadenylation nuclease)	74108
NM_011992	-0.478874	-4	0.002605	0.02975	reticulocalbin 2	26611
NM_001081356	-0.478671	-4.501	0.001191	0.01945	RIKEN cDNA 2610030H06 gene	67048
NM_008765	-0.478297	-4.316	0.001583	0.02265	origin recognition complex, subunit 2	18393
NM_025597	-0.478237	-4.568	0.001076	0.01844	NADH dehydrogenase (ubiquinone) 1 beta subcomplex 3	66495
ENSMUST00000069955	-0.478112	-4.022	0.002514	0.02919	family with sequence similarity 105, member A	223433
NM_019425	-0.477581	-3.888	0.003119	0.03288	glucosamine-phosphate N-acetyltransferase 1 | serine/threonine/tyrosine interaction protein	5434256291
NM_011151	-0.477333	-3.813	0.003519	0.03493	protein phosphatase 1B, magnesium dependent, beta isoform	19043
NM_001045540	-0.476645	-3.785	0.003683	0.03597	RIKEN cDNA 9930111J21 gene 2 | RIKEN cDNA 9930111J21 gene 1 | predicted gene 5431	2.45241e+17
NM_025476	-0.476309	-4.294	0.001639	0.02297	family with sequence similarity 82, member B	66302
NM_201361	-0.476251	-3.642	0.00465	0.04101	family with sequence similarity 82, member A1	381110
NM_025392	-0.476232	-4.872	0.0006824	0.01497	BRCA2 and CDKN1A interacting protein	66165
NM_026602	-0.476203	-4.597	0.001029	0.01797	breast carcinoma amplified sequence 2	68183
NM_023721	-0.476146	-4.217	0.00185	0.02462	ATPase, H+ transporting, lysosomal V1 subunit D	73834
NM_001113474	-0.475832	-4.185	0.001943	0.02503	leukocyte-associated Ig-like receptor 1	52855
NM_207214	-0.475689	-3.808	0.003545	0.03505	exocyst complex component 5	105504
ENSMUST00000107257	-0.475671	-5.795	0.0001859	0.008048	alanyl-tRNA synthetase domain containing 1	69684
NM_020044	-0.475497	-5.121	0.0004745	0.01273	linker for activation of T cells family, member 2	56743
NM_026082	-0.475489	-4.429	0.00133	0.02069	dedicator of cytokinesis 7	67299
NM_009725	-0.475119	-4.291	0.001646	0.02302	ATP synthase, H+ transporting, mitochondrial F0 complex, subunit B1	11950
NM_001080129	-0.474868	-4.944	0.0006137	0.01428	thymopoietin	21917
NM_138591	-0.474591	-5.275	0.0003813	0.01148	G elongation factor, mitochondrial 1	28030
NM_010900	-0.474353	-3.963	0.002764	0.03085	nuclear factor of activated T-cells, cytoplasmic, calcineurin-dependent 2 interacting protein	18020
NM_134092	-0.474255	-4.501	0.001192	0.01945	Mdm2, transformed 3T3 cell double minute p53 binding protein	105837
NM_001159329	-0.473938	-3.12	0.01109	0.0648	GTP-binding protein 8 (putative)	66067
ENSMUST00000098054	-0.473869	-5.05	0.0005262	0.01322		230249
NM_007611	-0.473842	-4.844	0.0007109	0.01522	caspase 7	12369
NM_008517	-0.473746	-2.891	0.01634	0.07847	leukotriene A4 hydrolase	16993
NM_145483	-0.473638	-3.686	0.004324	0.03951	zinc finger protein 160	224585
NM_172422	-0.473515	-3.418	0.006729	0.04948	FAST kinase domains 2	75619
NM_021710	-0.473325	-3.954	0.002802	0.03101	adaptor-related protein complex AP-4, sigma 1	11782
NM_025895	-0.47309	-3.891	0.003104	0.03279	mediator of RNA polymerase II transcription, subunit 28 homolog (yeast)	66999
NM_018759	-0.472188	-4.179	0.001963	0.02518	zinc finger protein 326	54367
NM_029498	-0.472154	-3.924	0.002943	0.03179	zinc finger, MYM-type 2	76007
NM_009977	-0.472098	-5.017	0.0005516	0.0135	cystatin F (leukocystatin)	13011
NM_025642	-0.471316	-4.404	0.001383	0.02103	RIKEN cDNA 2610039C10 gene	66578
NM_028633	-0.471148	-4.253	0.001747	0.0238	HAUS augmin-like complex, subunit 7	73738
NM_177625	-0.471029	-4.043	0.002433	0.02868	tetratricopeptide repeat domain 5	219022
NM_009274	-0.470255	-4.301	0.00162	0.02283	serine/arginine-rich protein specific kinase 2 | myeloid/lymphoid or mixed-lineage leukemia 5	2081769188
NM_175264	-0.469887	-3.535	0.005545	0.04486	RIKEN cDNA 4931406H21 gene	77592
NM_009481	-0.469824	-2.958	0.0146	0.07424	ubiquitin specific peptidase 9, X chromosome	22284
NM_177445	-0.469403	-3.881	0.003154	0.03313	aspartyl-tRNA synthetase	226414
NM_022011	-0.469037	-4.499	0.001194	0.01946	general transcription factor II H, polypeptide 2	23894
NM_007452	-0.4687	-4.671	0.0009205	0.01706	peroxiredoxin 3	11757
NM_024213	-0.468593	-4.272	0.001696	0.02345	anaphase promoting complex subunit 4	52206
NM_194462	-0.468529	-2.96	0.01454	0.0742	A kinase (PRKA) anchor protein (yotiao) 9	100986
NM_011504	-0.468278	-3.741	0.003958	0.03739	syntaxin binding protein 3A | syntaxin-binding protein 3B	20912619371
NM_007858	-0.467793	-5.037	0.0005364	0.01331	diaphanous homolog 1 (Drosophila)	13367
NM_009955	-0.467591	-4.943	0.0006149	0.01428	dihydropyrimidinase-like 2	12934
NM_025799	-0.467429	-4.448	0.001291	0.02033	fucosidase, alpha-L- 2, plasma	66848
NM_023644	-0.467366	-4.255	0.001742	0.02376	methylcrotonoyl-Coenzyme A carboxylase 1 (alpha)	72039
NM_010576	-0.4673	-3.472	0.006158	0.04741	integrin alpha 4	16401
NM_025578	-0.467269	-5.21	0.0004182	0.01205	mitochondrial ribosomal protein S25	64658
NM_175258	-0.466978	-3.951	0.002818	0.03104	Rap guanine nucleotide exchange factor (GEF) 6	192786
NM_010760	-0.466588	-4.005	0.002582	0.0296	mago-nashi homolog, proliferation-associated (Drosophila)	17149
NM_145629	-0.466363	-4.986	0.0005773	0.01381	plastin 3 (T-isoform)	102866
NM_001112714	-0.466184	-3.626	0.00477	0.04163	Ral GTPase activating protein, alpha subunit 1	56784
NM_001079686	-0.466107	-4.36	0.001478	0.02182	synaptic nuclear envelope 1	64009
NM_053261	-0.465825	-4.855	0.0006993	0.01513	inositol (myo)-1(or 4)-monophosphatase 2	114663
NM_029621	-0.4655	-4.957	0.0006022	0.01416	4HAUS augmin-like complex, subunit 8	76478
AK135410	-0.465476	-4.479	0.001232	0.0198	G patch domain containing 8	237943
NM_024243	-0.465442	-4.27	0.0017	0.02348	fucosidase, alpha-L- 1, tissue	71665
NM_175382	-0.465054	-3.332	0.007764	0.05339	family with sequence similarity 72, member A	108900
NM_011249	-0.464996	-5.087	0.0004986	0.01296	retinoblastoma-like 1 (p107)	19650
NM_023232	-0.464424	-4.761	0.0008045	0.01594	diablo homolog (Drosophila) | UDP-GlcNAc:betaGal beta-1,3-N-acetylglucosaminyltransferase 4	66593231727
NM_027881	-0.464367	-4.607	0.001014	0.01794	oxysterol binding protein-like 3	71720
NM_145706	-0.46432	-4.832	0.0007239	0.01532	nucleoporin 43	69912
NM_015829	-0.464168	-5.609	0.0002395	0.008926	solute carrier family 25 (mitochondrial carrier, adenine nucleotide translocator), member 13	50799
NM_010799	-0.463791	-3.598	0.004997	0.04265	multiple inositol polyphosphate histidine phosphatase 1	17330
NM_025623	-0.463329	-3.603	0.004954	0.04238	nipsnap homolog 3B (C. elegans)	66536
NM_010064	-0.463231	-4.531	0.001138	0.01906	dynein cytoplasmic 1 intermediate chain 2	13427
NM_177470	-0.463094	-4.132	0.002113	0.02627	acetyl-Coenzyme A acyltransferase 2 (mitochondrial 3-oxoacyl-Coenzyme A thiolase)	52538
NM_016691	-0.463079	-4.918	0.0006379	0.01449	chloride channel 5	12728
NM_008389	-0.46261	-3.646	0.004616	0.04088	IAP promoted placental gene | transmembrane protein 69	16351230657
NM_031179	-0.462596	-4.464	0.001259	0.01999	splicing factor 3b, subunit 1	81898
ENSMUST00000043493	-0.462197	-3.758	0.003847	0.03687		218333
NM_027288	-0.462172	-4.868	0.0006859	0.01498	mannosidase, beta A, lysosomal	110173
NM_026029	-0.462063	-4.174	0.001978	0.02522	glyoxalase domain containing 4	67201
NM_007900	-0.461846	-4.057	0.002377	0.02826	ect2 oncogene	13605
NM_028097	-0.461519	-4.66	0.0009353	0.01711	transmembrane protein 68	72098
NM_011231	-0.461424	-3.717	0.00411	0.0383	RAB geranylgeranyl transferase, b subunit	19352
NM_025831	-0.461331	-4.786	0.0007746	0.01572	RIKEN cDNA 1300014I06 gene	66895
ENSMUST00000108336	-0.460968	-2.95	0.0148	0.07471	zinc finger protein 60	22718
NM_001025392	-0.460967	-3.023	0.01308	0.07057	BCL2-associated transcription factor 1	72567
NM_178363	-0.460782	-3.827	0.003439	0.03452	YLP motif containing 1	56531
NM_178626	-0.460745	-5.452	0.000297	0.009893	CDC42 small effector 2	72729
NM_145556	-0.460368	-4.718	0.0008578	0.0164	TAR DNA binding protein | mannan-binding lectin serine peptidase 2	23090817175
NM_025961	-0.460325	-4.768	0.0007966	0.01591	glycine amidinotransferase (L-arginine:glycine amidinotransferase)	67092
NM_025921	-0.459733	-3.334	0.007738	0.05328	RIKEN cDNA 2610002M06 gene	67028
NM_023258	-0.459471	-4.555	0.001096	0.01866	PYD and CARD domain containing	66824
NM_019551	-0.459306	-4.748	0.0008207	0.01612	tyrosyl-DNA phosphodiesterase 2	56196
NM_021336	-0.459212	-5.376	0.0003305	0.0105	small nuclear ribonucleoprotein polypeptide A'	68981
NM_001081203	-0.459005	-4.502	0.001189	0.01945	sno, strawberry notch homolog 1 (Drosophila)	243272
NM_001013608	-0.458943	-3.669	0.004448	0.04012	RIKEN cDNA 0610007P08 gene	76251
NM_025935	-0.458584	-3.286	0.008384	0.05584	TBC1 domain family, member 7	67046
NM_001110239	-0.458506	-5.253	0.0003933	0.01165	acid phosphatase 1, soluble	11431
NM_133838	-0.458037	-5.172	0.0004414	0.01242	EH-domain containing 4	98878
NM_198110	-0.457855	-4.231	0.001807	0.02426	guanine nucleotide binding protein-like 3 (nucleolar)-like	237107
NM_001105667	-0.457827	-4.931	0.0006261	0.01441	deoxythymidylate kinase	21915
NM_025596	-0.457804	-4.878	0.0006765	0.01497	PRELI domain containing 1	66494
NM_007381	-0.457565	-4.021	0.00252	0.02922	acyl-Coenzyme A dehydrogenase, long-chain	11363
NM_145591	-0.457478	-3.77	0.00377	0.03652		233987
NM_001081396	-0.457436	-4.485	0.001221	0.01968	WD repeat domain 67	210544
NM_001077237	-0.457421	-4.423	0.001342	0.02078	cDNA sequence BC003331 | translocated promoter region	226499108989
NM_026410	-0.457335	-3.897	0.003073	0.03265	cell division cycle associated 5	67849
NM_009196	-0.457104	-4.591	0.001038	0.01801	solute carrier family 16 (monocarboxylic acid transporters), member 1	20501
ENSMUST00000110617	-0.456677	-5.095	0.0004928	0.01293	RIKEN cDNA 2410089E03 gene	73692
NM_020005	-0.456498	-5.5	0.000278	0.009566	K(lysine) acetyltransferase 2B	18519
NM_009338	-0.456389	-5.668	0.0002209	0.008625	acetyl-Coenzyme A acetyltransferase 2	110460
NM_025282	-0.456244	-3.856	0.003281	0.03381	myocyte enhancer factor 2C	17260
NM_173444	-0.456032	-2.767	0.0202	0.08773	neurobeachin like 1	269198
NM_001081352	-0.455909	-3.856	0.00328	0.03381	tetratricopeptide repeat domain 37	218343
NM_178667	-0.455791	-3.392	0.00703	0.05066	transcription factor Dp 2	211586
NM_008188	-0.45573	-4.168	0.001997	0.02538	THUMP domain containing 3	14911
NM_172153	-0.455675	-2.867	0.01704	0.08044	ligand dependent nuclear receptor corepressor-like	209707
NM_001146031	-0.455297	-4.92	0.0006354	0.01449	neuron-glia-CAM-related cell adhesion molecule	319504
NM_019657	-0.455076	-4.319	0.001577	0.0226	hydroxysteroid (17-beta) dehydrogenase 12	56348
ENSMUST00000086570	-0.455019	-4.164	0.002007	0.02546
NM_146190	-0.454987	-4.356	0.001488	0.0219	tubulin, gamma complex associated protein 5	233276
NM_007630	-0.45493	-4.051	0.002403	0.02845	cyclin B2	12442
NM_025581	-0.454694	-4.455	0.001277	0.02021	spindle and kinetochore associated complex subunit 1	66468
NM_013771	-0.454598	-4.2	0.001898	0.0249	YME1-like 1 (S. cerevisiae)	27377
NM_177128	-0.454537	-3.362	0.007385	0.05187	IQ calmodulin-binding motif containing 1	320299
NM_021550	-0.454472	-3.489	0.005987	0.04658	C1GALT1-specific chaperone 1	59048
NM_029631	-0.454442	-3.137	0.01079	0.06386	abhydrolase domain containing 14b	76491
NM_008710	-0.453941	-4.907	0.0006482	0.01462	nicotinamide nucleotide transhydrogenase	18115
NM_018797	-0.45374	-4.814	0.0007437	0.01551	plexin C1	54712
NM_133248	-0.453708	-4.14	0.002085	0.02605	glomulin, FKBP associated protein	170823
NM_001130408	-0.453545	-3.533	0.005568	0.04489	ADP-ribosylation factor 1	11840
NM_028840	-0.453508	-5.521	0.0002702	0.009434	armadillo repeat containing 1	74252
NM_144886	-0.453406	-5.563	0.000255	0.009188	exosome component 2	227715
NM_026120	-0.453381	-3.64	0.004664	0.04106	RIKEN cDNA 2410127L17 gene	67383
NM_025295	-0.453204	-3.245	0.008981	0.05785	biotinidase	26363
NM_001024806	-0.453107	-4.532	0.001136	0.01906	CCAAT/enhancer binding protein zeta	12607
NM_013538	-0.452896	-5.487	0.0002833	0.009643	cell division cycle associated 3	14793
NM_176979	-0.452825	-3.961	0.002771	0.03089	topoisomerase (DNA) II binding protein 1	235559
NM_030692	-0.452615	-4.557	0.001094	0.01864	SAC1 (suppressor of actin mutations 1, homolog)-like (S. cerevisiae)	83493
NM_001033348	-0.452217	-4.84	0.0007151	0.01523	Ral GTPase activating protein, alpha subunit 2 (catalytic)	241694
NM_144517	-0.451963	-4.405	0.001379	0.02101	TBC1 domain family, member 19	67249
NM_198164	-0.451702	-3.254	0.008856	0.05739	cyclin-dependent kinase 19	78334
NM_001013824	-0.451601	-4.116	0.002165	0.02671	predicted gene 8300 | predicted pseudogene 2022 | predicted gene 4027 | expressed sequence BB287469 | eukaryotic translation initiation factor 1A | eukaryotic translation initiation factor 1A pseudogene	6.66806e+43
NM_001081128	-0.451559	-4.987	0.0005766	0.01381	5-methyltetrahydrofolate-homocysteine methyltransferase	238505
NM_001025365	-0.451448	-4.495	0.001202	0.01954	migration and invasion inhibitory protein	28010
NM_028003	-0.45125	-2.94	0.01506	0.07547	RNA polymerase II associated protein 3	71919
NM_027191	-0.45107	-5.549	0.0002598	0.009303	nucleoporin 37	69736
EU155101	-0.450912	-5.628	0.0002331	0.008876	predicted gene 6907	628705
NM_178744	-0.450768	-3.272	0.008593	0.05651	zinc finger and BTB domain containing 1	268564
NM_175291	-0.450693	-3.655	0.004552	0.04062	dedicator of cytokinesis 10	210293
NM_026526	-0.450642	-4.355	0.001492	0.02193	N-6 adenine-specific DNA methyltransferase 2 (putative)	68043
NM_011497	-0.450609	-4.6	0.001024	0.01794	aurora kinase A	20878
NM_023173	-0.450503	-3.704	0.004201	0.03882	dual specificity phosphatase 12	80915
NM_026506	-0.450111	-5.042	0.0005321	0.01322	small nuclear ribonucleoprotein polypeptide G	68011
NM_010178	-0.449654	-3.755	0.003868	0.037	serine/arginine-rich splicing factor 10	14105
NM_001159527	-0.449408	-4.786	0.0007749	0.01572	WD repeat domain 35	74682
NM_023784	-0.449399	-4.578	0.00106	0.01823	Yip1 domain family, member 7	75581
NM_001025597	-0.449305	-5.396	0.0003213	0.01036	IKAROS family zinc finger 1	22778
NM_023281	-0.449274	-5.397	0.000321	0.01036	succinate dehydrogenase complex, subunit A, flavoprotein (Fp)	66945
NM_001003717	-0.44915	-4.026	0.002501	0.0291	oxysterol binding protein-like 8	237542
NM_001081475	-0.449133	-5.143	0.0004597	0.01255	nuclear autoantigenic sperm protein (histone-binding)	50927
NM_026759	-0.449092	-3.987	0.002659	0.03012	mitochondrial ribosomal protein L13	68537
NM_010593	-0.449084	-3.655	0.004552	0.04062	junction plakoglobin	16480
NM_007951	-0.449061	-4.919	0.0006372	0.01449	enhancer of rudimentary homolog (Drosophila)	13877
NM_011801	-0.448835	-4.719	0.0008567	0.0164	craniofacial development protein 1	23837
ENSMUST00000062738	-0.448621	-3.696	0.004257	0.03918	predicted gene 4907	236749
NM_013614	-0.44858	-3.369	0.007307	0.05158	ornithine decarboxylase, structural 1	18263
NM_172769	-0.448318	-5.51	0.0002743	0.009489	sterol-C5-desaturase (fungal ERG3, delta-5-desaturase) homolog (S. cerevisae)	235293
NM_026640	-0.448313	-4.009	0.002568	0.02956	family with sequence similarity 111, member A	107373
NM_008245	-0.447992	-3.763	0.003817	0.03673	hematopoietically expressed homeobox	15242
NM_001077265	-0.447682	-4.841	0.0007143	0.01523	heterogeneous nuclear ribonucleoprotein D	11991
NM_008511	-0.447664	-3.398	0.006954	0.05032	lymphoid-restricted membrane protein	16970
NM_015751	-0.447537	-4.008	0.002571	0.02956	mannan-binding lectin serine peptidase 1	17174
NM_001013368	-0.447508	-4.441	0.001305	0.02044	E2F transcription factor 8	108961
NM_001082485	-0.447328	-3.896	0.003075	0.03265	RIKEN cDNA 5730601F06 gene	77519
NM_144787	-0.447197	-4.187	0.001937	0.02502	lysine (K)-specific demethylase 4C	76804
NM_001146211	-0.446946	-3.021	0.01312	0.07069	transmembrane protein 232 | mitochondrial ribosomal protein S10	38110764657
NM_001037841	-0.446828	-4.366	0.001465	0.02175	chemokine-like factor	75458
NM_010071	-0.446504	-5.168	0.0004441	0.01243	docking protein 2	13449
NM_198654	-0.446372	-4.659	0.0009368	0.01712	NSL1, MIND kinetochore complex component, homolog (S. cerevisiae)	381318
NM_144784	-0.446353	-4.682	0.0009047	0.0169	acetyl-Coenzyme A acetyltransferase 1	110446
NM_001047159	-0.446307	-4.193	0.001918	0.02496	neuroepithelial cell transforming gene 1	56349
ENSMUST00000034997	-0.446262	-3.674	0.004415	0.03992	RIKEN cDNA 2810026P18 gene	72655
NM_016809	-0.446238	-4.354	0.001494	0.02193	RNA binding motif protein 3	19652
NM_010689	-0.445907	-4.514	0.001168	0.01927	linker for activation of T cells	16797
NM_199446	-0.445794	-4.931	0.0006258	0.01441	phosphorylase kinase beta	102093
NM_011916	-0.445648	-3.095	0.01156	0.06612	5'-3' exoribonuclease 1	24127
NM_201638	-0.445413	-4.613	0.001005	0.01786	methyltransferase like 14 | Sec24 related gene family, member D (S. cerevisiae)	21052969608
NM_026836	-0.445159	-3.832	0.003413	0.03437	TAF11 RNA polymerase II, TATA box binding protein (TBP)-associated factor	68776
NM_016897	-0.445007	-5.485	0.0002838	0.009643	translocase of inner mitochondrial membrane 23 homolog (yeast)	53600
NM_016677	-0.444983	-3.288	0.008362	0.05578	predicted gene 4983	245297
NM_025927	-0.444981	-3.728	0.004042	0.03793	mitochondrial ribosomal protein L45	67036
NM_172120	-0.444821	-4.593	0.001035	0.01798	vacuolar protein sorting 41 (yeast)	218035
NM_173376	-0.444766	-5.084	0.0005006	0.01298	RNA binding motif protein, X-linked 2	209003
NM_013889	-0.444751	-3.18	0.01002	0.06158	zinc finger protein 292	30046
NM_175146	-0.444618	-4.817	0.0007403	0.01546	TSR2, 20S rRNA accumulation, homolog (S. cerevisiae)	69499
NM_053119	-0.444521	-5.266	0.0003859	0.01151	enoyl Coenzyme A hydratase, short chain, 1, mitochondrial	93747
NM_008253	-0.444489	-3.76	0.003836	0.03682	high mobility group box 3	15354
NM_012024	-0.444157	-3.818	0.003491	0.03481	protein phosphatase 2, regulatory subunit B (B56), epsilon isoform	26932
NM_029456	-0.444094	-4.096	0.002235	0.02722	protein phosphatase 6, regulatory subunit 3	52036
NM_011714	-0.444041	-4.151	0.002051	0.02577	bromodomain adjacent to zinc finger domain, 1B	22385
XM_001478828	-0.443672	-3.54	0.0055	0.04468	olfactory receptor 1419	257938
NM_001042620	-0.443189	-4.984	0.0005789	0.01381	DEAH (Asp-Glu-Ala-His) box polypeptide 15	13204
NM_019765	-0.443168	-5.01	0.0005576	0.01362	CAP-GLY domain containing linker protein 1	56430
NM_024471	-0.442346	-4.178	0.001965	0.02518	lipoic acid synthetase	79464
AY380798	-0.442164	-3.757	0.003854	0.03692	spermatid perinuclear RNA binding protein	20744
NM_012019	-0.442069	-4.929	0.0006279	0.01441	apoptosis-inducing factor, mitochondrion-associated 1	26926
NM_144826	-0.44144	-4.831	0.0007253	0.01533	UTP6, small subunit (SSU) processome component, homolog (yeast)	216987
NM_009383	-0.44081	-5.102	0.0004881	0.01284	Tia1 cytotoxic granule-associated RNA binding protein-like 1	21843
NM_144818	-0.440669	-4.526	0.001147	0.01913	non-SMC condensin I complex, subunit H	215387
ENSMUST00000105311	-0.440302	-2.906	0.01593	0.07775	predicted gene 4924	237412
NM_177811	-0.440199	-4.861	0.0006934	0.01504	zinc finger protein 459	328274
NM_009982	-0.440154	-4.698	0.0008836	0.01662	cathepsin C	13032
NM_022994	-0.440113	-3.786	0.003676	0.03593	death associated protein 3	65111
NM_178347	-0.440029	-4.983	0.0005795	0.01381	kinesin family member 20A | CDC23 (cell division cycle 23, yeast, homolog)	1934852563
ENSMUST00000059579	-0.439952	-4.182	0.001952	0.02509	family with sequence similarity 76, member B	72826
NM_001081457	-0.43986	-4.781	0.0007809	0.01573	protein phosphatase 2, regulatory subunit B (B56), gamma isoform	26931
AK172992	-0.439672	-3.582	0.005133	0.04325	PDS5, regulator of cohesion maintenance, homolog A (S. cerevisiae)	71521
NM_175236	-0.43963	-3.666	0.004467	0.0402	alcohol dehydrogenase, iron containing, 1	76187
NM_133740	-0.439357	-4.996	0.000569	0.01376	protein arginine N-methyltransferase 3	71974
NM_011603	-0.439228	-4.132	0.002111	0.02626	TATA box binding protein-like 1 | solute carrier family 2 (facilitated glucose transporter), member 12	237336353169
NM_026582	-0.439164	-4.123	0.002142	0.02652	wntless homolog (Drosophila)	68151
NM_029760	-0.438928	-4.603	0.001019	0.01794	nucleotide binding protein-like	76826
NM_029402	-0.438842	-3.745	0.003931	0.03732	cullin 2	71745
NM_009103	-0.43881	-5.143	0.0004598	0.01255	ribonucleotide reductase M1	20133
NM_134137	-0.438664	-5.498	0.0002787	0.009571	leucyl-tRNA synthetase	107045
NM_015765	-0.438624	-4.964	0.0005963	0.0141	heat shock protein 14	50497
XM_129160	-0.438595	-3.667	0.004466	0.0402	protein prenyltransferase alpha subunit repeat containing 1	72351
NM_028244	-0.438418	-4.267	0.001709	0.02358	ribosomal RNA processing 1 homolog B (S. cerevisiae)	72462
NM_144807	-0.43744	-3.543	0.005467	0.04455	choline phosphotransferase 1	212862
NM_175151	-0.437288	-3.243	0.009023	0.05799	TatD DNase domain containing 1 | ring finger protein 139	6969475841
NM_028007	-0.437204	-4.428	0.001332	0.02069	integrin alpha FG-GAP repeat containing 1	71927
NM_001083188	-0.436961	-5.3	0.0003679	0.01127	ligase I, DNA, ATP-dependent	16881
NM_011159	-0.436587	-3.845	0.003341	0.03408	protein kinase, DNA activated, catalytic polypeptide	19090
NM_001077190	-0.436181	-5.048	0.0005277	0.01322	abl-interactor 1	11308
NM_025690	-0.436077	-2.637	0.02521	0.09823	SAFB-like, transcription modulator	66660
NM_175374	-0.436057	-4.076	0.002308	0.02775	mitochondrial translational release factor 1-like	108853
NM_027769	-0.436055	-3.411	0.006815	0.04976	copine III	70568
ENSMUST00000098492	-0.435935	-3.097	0.01154	0.0661	RIKEN cDNA 9330175E14 gene	320377
NM_008652	-0.435738	-4.348	0.001506	0.02208	myeloblastosis oncogene-like 2	17865
NM_025333	-0.435685	-3.956	0.002797	0.03101	succinate dehydrogenase complex assembly factor 2	66072
NM_011507	-0.435633	-3.825	0.003451	0.03457	succinate-Coenzyme A ligase, GDP-forming, beta subunit	20917
NM_029389	-0.435178	-4.371	0.001453	0.02171	family with sequence similarity 35, member A	75698
NM_175465	-0.435097	-4.41	0.001369	0.02098	SEC14 and spectrin domains 1	228071
NM_001037746	-0.435051	-4.187	0.001939	0.02502	mirror-image polydactyly gene 1 homolog (human) | predicted gene 5081	73490328099
NM_007552	-0.435047	-2.692	0.02293	0.09363		12151
NM_024181	-0.435042	-4.669	0.0009227	0.01706	DnaJ (Hsp40) homolog, subfamily C, member 10	66861
NM_172310	-0.434708	-4.497	0.001197	0.0195	threonyl-tRNA synthetase-like 2 | TM2 domain containing 3	27239668634
NM_001080158	-0.434684	-5.049	0.0005265	0.01322	centromere protein M	66570
NM_030560	-0.43468	-3.168	0.01023	0.06221	predicted gene 13691 | predicted gene 13693 | predicted gene 13694 | predicted gene 13695 | predicted gene 13696 | predicted gene 13697 | predicted gene 13698 | CWC22 spliceosome-associated protein homolog (S. cerevisiae)	6.6812e+46
NM_026319	-0.434658	-3.054	0.01241	0.06879	intraflagellar transport 74 homolog (Chlamydomonas)	67694
NM_026998	-0.434513	-4.159	0.002025	0.02557	sorting nexin 6	72183
NM_001008502	-0.434061	-3.022	0.0131	0.07065	Bardet-Biedl syndrome 12 (human)	241950
NM_013706	-0.433997	-3.864	0.003241	0.03369	CD52 antigen	23833
NM_026527	-0.433895	-3.79	0.003651	0.03578	ChaC, cation transport regulator homolog 2 (E. coli)	68044
ENSMUST00000116070	-0.433596	-4.259	0.00173	0.02366	AP2 associated kinase 1	269774
AK158420	-0.433574	-3.366	0.007341	0.05175
NM_023794	-0.433068	-3.847	0.00333	0.03406	ets variant gene 5	104156
NM_009498	-0.433039	-4.236	0.001795	0.02418	vesicle-associated membrane protein 3	22319
NM_026653	-0.432737	-4.04	0.002444	0.02875	replication protein A1	68275
NM_029250	-0.432587	-4.336	0.001536	0.02232	ethanolamine kinase 1	75320
ENSMUST00000031621	-0.432558	-3.884	0.00314	0.03305		231874
NM_001040396	-0.432422	-5.043	0.0005314	0.01322	RIKEN cDNA 2810407C02 gene	69227
NM_010721	-0.432184	-4.986	0.0005772	0.01381	lamin B1	16906
NM_080446	-0.431446	-5.346	0.0003449	0.0108	helicase (DNA) B	117599
NM_022314	-0.431323	-4.428	0.001332	0.02069
NM_134081	-0.431289	-4.522	0.001153	0.01919	DnaJ (Hsp40) homolog, subfamily C, member 9	108671
NM_145486	-0.43092	-4.066	0.002347	0.02803	heterogeneous nuclear ribonucleoprotein M | membrane-associated ring finger (C3HC4) 2	76936224703
NM_007466	-0.430909	-3.107	0.01134	0.06558	apoptosis inhibitor 5	11800
NM_172926	-0.430765	-3.6	0.004983	0.04256	sorting nexin 14	244962
NM_026603	-0.430724	-4.798	0.0007614	0.0157	density-regulated protein	68184
NM_145371	-0.430657	-4.476	0.001237	0.01981	eukaryotic translation initiation factor 2B, subunit 1 (alpha)	209354
XM_001477631	-0.430055	-3.916	0.002982	0.03207	outer dense fiber of sperm tails 2	18286
NM_026464	-0.429969	-3.562	0.005305	0.04396	WD repeat domain 55 | dead end homolog 1 (zebrafish)	67936213236
NM_009404	-0.429935	-3.725	0.00406	0.03797	tumor necrosis factor (ligand) superfamily, member 9	21950
NM_008822	-0.429646	-4.721	0.0008538	0.0164	peroxisomal biogenesis factor 7	18634
NM_019808	-0.429639	-4.633	0.0009745	0.0175	PDZ and LIM domain 5	56376
NM_010067	-0.429183	-3.906	0.00303	0.03242	tRNA aspartic acid methyltransferase 1	13434
NM_001081341	-0.42906	-2.935	0.01518	0.0759	S phase cyclin A-associated protein in the ER	244891
NM_172712	-0.429004	-3.034	0.01283	0.06989	ubiquitin-like modifier activating enzyme 6	231380
NM_011946	-0.428506	-4.203	0.001888	0.02479	mitogen-activated protein kinase kinase kinase 2	26405
NM_001038492	-0.428356	-4.594	0.001034	0.01798	neuralized-like 2 (Drosophila) | cathepsin A	41511519025
NM_152810	-0.42835	-4.52	0.001156	0.01919	cell division cycle 5-like (S. pombe)	71702
NM_001002929	-0.428304	-4.876	0.0006781	0.01497	nucleoporin 85 | high mobility group box 1	44500715289
NM_199195	-0.428074	-3.595	0.005025	0.04279	branched chain ketoacid dehydrogenase E1, beta polypeptide	12040
NM_144731	-0.427974	-4.787	0.0007737	0.01572	UDP-N-acetyl-alpha-D-galactosamine: polypeptide N-acetylgalactosaminyltransferase 7	108150
NM_001110331	-0.427939	-3.102	0.01144	0.0659	peroxisomal delta3, delta2-enoyl-Coenzyme A isomerase	23986
NM_011873	-0.427791	-4.724	0.0008496	0.01637	DAZ associated protein 2	23994
NM_212445	-0.427737	-4.211	0.001865	0.02472	KDEL (Lys-Asp-Glu-Leu) containing 2	68304
NM_009657	-0.427528	-4.414	0.001362	0.02094	aldolase C, fructose-bisphosphate	11676
NM_153532	-0.427523	-3.089	0.01169	0.06656	zinc finger protein 280C	208968
NM_001122667	-0.427481	-4.244	0.00177	0.02395	MKL/myocardin-like 2	239719
NM_029457	-0.427407	-4.724	0.0008496	0.01637	SUMO/sentrin specific peptidase 2	75826
NM_025813	-0.426891	-4.661	0.0009337	0.01709	major facilitator superfamily domain containing 1	66868
NM_177940	-0.426824	-4.828	0.0007285	0.01533	endothelin converting enzyme 2	107522
NM_134469	-0.42668	-5.111	0.0004819	0.0128	farnesyl diphosphate synthetase	110196
NM_172666	-0.426659	-3.95	0.002821	0.03104	alkylglycerone phosphate synthase	228061
NM_133692	-0.426346	-4.259	0.00173	0.02366	polymerase (DNA-directed), delta 3, accessory subunit	67967
NM_001081122	-0.426198	-3.2	0.009697	0.06043	centrosomal protein 63	28135
NM_201406	-0.426166	-4.653	0.0009454	0.01717	phosphatidylinositol glycan anchor biosynthesis, class S	276846
ENSMUST00000112496	-0.426126	-4.303	0.001616	0.02283	ribosomal protein S6 kinase polypeptide 3	110651
NM_029762	-0.426083	-3.179	0.01004	0.06167	hydrolethalus syndrome 1	76832
NM_178629	-0.426072	-4.658	0.0009385	0.01713	isoprenoid synthase domain containing	75847
NM_134054	-0.425977	-5.018	0.0005514	0.0135	RIKEN cDNA 1110002B05 gene	104725
NM_197982	-0.425974	-5.023	0.0005469	0.01345	DEAD (Asp-Glu-Ala-Asp) box polypeptide 39	68278
NM_029665	-0.425914	-4.69	0.0008942	0.01677	importin 11	76582
NM_178909	-0.425422	-5.272	0.0003829	0.01148	WD repeat domain 92	103784
NM_133747	-0.42513	-4.137	0.002097	0.02617	family with sequence similarity 98, member A	72722
NM_199466	-0.425115	-4.235	0.001797	0.02419	echinoderm microtubule associated protein like 4	78798
NM_008669	-0.425068	-5.108	0.0004839	0.01282	N-acetyl galactosaminidase, alpha	17939
NM_001081238	-0.424889	-4.407	0.001377	0.02098	partner and localizer of BRCA2	233826
NM_010938	-0.424768	-4.794	0.0007654	0.01572	nuclear respiratory factor 1	18181
ENSMUST00000035253	-0.424744	-4.246	0.001767	0.02393	non-SMC element 4 homolog A (S. cerevisiae)	67872
ENSMUST00000054230	-0.424371	-2.933	0.01523	0.07604	Scm-like with four mbt domains 1	54650
NM_026473	-0.424204	-5.282	0.0003776	0.01148	tubulin, beta 6	67951
ENSMUST00000099395	-0.423293	-3.609	0.004905	0.04225	predicted gene 14005	100043424
NM_197991	-0.42328	-4.976	0.0005855	0.0139	RIKEN cDNA 2310044H10 gene	69683
NM_001080935	-0.422786	-4.655	0.0009432	0.01717	RIKEN cDNA B230217C12 gene	68127
NM_011840	-0.422723	-3.837	0.003387	0.03426	mitogen-activated protein kinase kinase 5	23938
NM_177752	-0.422442	-4.419	0.00135	0.02081	essential meiotic endonuclease 1 homolog 1 (S. pombe)	268465
NM_021420	-0.422261	-5.192	0.0004287	0.01222	serine/threonine kinase 4	58231
NM_023538	-0.422039	-4.501	0.001191	0.01945	acylglycerol kinase	69923
NM_001033654	-0.422008	-4.299	0.001626	0.02288	pseudouridylate synthase 10	74467
NM_013752	-0.421981	-4.777	0.0007849	0.01576	nibrin	27354
NM_001083938	-0.421972	-3.954	0.002804	0.03101	ribonuclease T2B | ribonuclease T2A	68195100037283
NM_025630	-0.421917	-3.321	0.007909	0.05407	angiogenic factor with G patch and FHA domains 1	66549
NM_138599	-0.421553	-3.647	0.004609	0.04084	translocase of outer mitochondrial membrane 70 homolog A (yeast)	28185
NM_030598	-0.421518	-3.714	0.004131	0.0384	regulator of calcineurin 2	53901
NM_016682	-0.421463	-3.793	0.003634	0.03565	ubiquitin-like modifier activating enzyme 2	50995
NM_001146323	-0.421445	-4.61	0.00101	0.01789	Hermansky-Pudlak syndrome 3 homolog (human)	12807
NM_020282	-0.42134	-4.706	0.0008738	0.01658	NAD(P)H dehydrogenase, quinone 2	18105
NM_029861	-0.421338	-4.297	0.001631	0.02293	cannabinoid receptor interacting protein 1 | pleckstrin	38068656193
NM_194339	-0.421047	-4.295	0.001636	0.02296	BMS1 homolog, ribosome assembly protein (yeast)	213895
NM_175187	-0.420901	-3.746	0.003922	0.03729	transmembrane protein 161B	72745
NM_001033161	-0.420525	-3.485	0.006027	0.04668	TNFRSF1A-associated via death domain	71609
NM_008538	-0.420518	-3.541	0.005491	0.04468	myristoylated alanine rich protein kinase C substrate	17118
NM_030057	-0.420428	-4.037	0.002455	0.02875	trafficking protein particle complex 6B	78232
NM_021293	-0.420274	-4.04	0.002446	0.02875	CD33 antigen	12489
NM_027513	-0.420204	-5.119	0.0004763	0.01274	nucleoporin 205	70699
ENSMUST00000031817	-0.420055	-3.099	0.01149	0.06601	hect domain and RLD 6	67138
NM_018864	-0.420045	-4.587	0.001046	0.01809	inositol (myo)-1(or 4)-monophosphatase 1	55980
NM_173764	-0.419694	-5.058	0.0005204	0.01322	transmembrane anterior posterior transformation 1	231225
NM_007754	-0.419561	-3.671	0.004432	0.04003	carboxypeptidase D	12874
NM_178778	-0.419408	-3.149	0.01056	0.06321	suppressor of cancer cell invasion	320271
XM_911478	-0.419342	-3.91	0.003008	0.03226
NM_001033302	-0.419031	-3.741	0.003955	0.03739	predicted gene 129	229599
NM_212468	-0.419029	-4.451	0.001286	0.02029	single-stranded DNA binding protein 1	381760
NM_146235	-0.418995	-5.142	0.0004607	0.01255	excision repair cross-complementing rodent repair deficiency complementation group 6 - like	236930
NM_001039692	-0.418405	-3.505	0.005828	0.04604	Rho GTPase activating protein 12	75415
NM_028142	-0.41833	-4.013	0.002549	0.02944	NOL1/NOP2/Sun domain family, member 4	72181
ENSMUST00000020488	-0.418234	-4.397	0.001397	0.02116	DNA segment, Chr 10, Wayne State University 102, expressed	28109
NM_001139520	-0.418026	-4.783	0.0007782	0.01573	SAM domain and HD domain, 1	56045
NM_138668	-0.417624	-4.628	0.0009813	0.01758	UFM1-specific peptidase 2	192169
NM_175400	-0.417341	-3.535	0.005542	0.04486	selenophosphate synthetase 1	109079
NM_028058	-0.417294	-3.266	0.008676	0.05688	FUN14 domain containing 1	72018
NM_001159717	-0.417151	-4.485	0.00122	0.01968	septin 2	18000
NM_008810	-0.417108	-5.004	0.0005624	0.01367	mitogen-activated protein kinase kinase kinase 15 | pyruvate dehydrogenase E1 alpha 1	27067218597
NM_178113	-0.417105	-4.488	0.001214	0.01967	non-SMC condensin II complex, subunit D3	78658
ENSMUST00000120222	-0.416859	-2.844	0.01772	0.0821	RIKEN cDNA 1300003B13 gene	74149
XM_908910	-0.41674	-4.534	0.001132	0.01904	RIKEN cDNA 4930415F15 gene	73862
NM_011496	-0.416295	-5.063	0.0005161	0.01322	aurora kinase B	20877
NM_026826	-0.41607	-2.92	0.01557	0.077	mitochondrial ribosomal protein S18C	68735
NM_029766	-0.416019	-4.729	0.0008434	0.01631	denticleless homolog (Drosophila)	76843
NM_023671	-0.415983	-4.36	0.00148	0.02182	chloride channel, nucleotide-sensitive, 1A	12729
NM_172693	-0.415108	-4.634	0.0009737	0.0175	UDP-N-acetyl-alpha-D-galactosamine:polypeptide N-acetylgalactosaminyltransferase 12	230145
NM_029131	-0.414541	-2.999	0.01361	0.0723	RIKEN cDNA 1700049E17 gene, gene 1	666214
NM_001033297	-0.414484	-2.806	0.01889	0.08458	predicted gene 561	228715
NM_001037756	-0.414146	-3.849	0.003319	0.03401	breast cancer metastasis-suppressor 1-like	52592
NM_001033385	-0.414116	-3.852	0.003304	0.03396	RIKEN cDNA D630037F22 gene	544696
NM_016766	-0.414095	-2.71	0.02225	0.09241	RIKEN cDNA 9430007A20 gene | microspherule protein 1 | microspherule protein 1-like	3.81573e+19
NM_145381	-0.413888	-3.864	0.003243	0.03369	lactamase, beta 2	212442
NM_028611	-0.413576	-4.421	0.001347	0.02079	RIKEN cDNA 2410091C18 gene	73694
NM_001114332	-0.413251	-4.89	0.0006648	0.01486	solute carrier family 16 (monocarboxylic acid transporters), member 10	72472
NM_030255	-0.413165	-2.738	0.0212	0.08993	apolipoprotein B mRNA editing enzyme, catalytic polypeptide 3	80287
NM_001142916	-0.413143	-3.738	0.003975	0.03754	procollagen lysine, 2-oxoglutarate 5-dioxygenase 2	26432
NM_026865	-0.412732	-4.15	0.002054	0.02578	RUN domain containing 1 | RIKEN cDNA 1700113I22 gene | alanyl-tRNA synthetase domain containing 1	2172017363569680
NM_001044389	-0.412504	-2.827	0.01824	0.08335	caseinolytic peptidase X (E.coli)	270166
NM_181589	-0.412337	-4.019	0.002528	0.02926	cytoskeleton associated protein 2-like	70466
NM_011999	-0.41187	-2.933	0.01521	0.07597	C-type lectin domain family 4, member a2	26888
NM_172392	-0.411651	-3.034	0.01282	0.06984	zinc finger protein 759	268670
NM_144901	-0.411573	-4.596	0.00103	0.01798	cold shock domain containing E1, RNA binding	229663
ENSMUST00000042824	-0.4115	-3.982	0.002681	0.03026	hect (homologous to the E6-AP (UBE3A) carboxyl terminus) domain and RCC1 (CHC1)-like domain (RLD) 1	235439
NM_198619	-0.411309	-3.005	0.01348	0.0719	RIKEN cDNA 2810408P10 gene	242747
NM_172134	-0.411217	-4.557	0.001094	0.01864	pyridoxal (pyridoxine, vitamin B6) kinase	216134
NM_173006	-0.410583	-3.823	0.00346	0.03462	paraoxonase 3	269823
NM_028190	-0.410409	-4.34	0.001525	0.02221	Luc7 homolog (S. cerevisiae)-like	66978
NM_012042	-0.41036	-4.035	0.002463	0.02878	cullin 1	26965
NM_026832	-0.410354	-3.5	0.005877	0.04611	cell growth regulator with ring finger domain 1	68755
NM_001146689	-0.410348	-3.233	0.00917	0.05854	enhancer of zeste homolog 2 (Drosophila)	14056
NM_001005788	-0.410062	-3.547	0.005435	0.04443	zinc finger protein 69	381549
NM_133991	-0.409825	-4.375	0.001445	0.02167	FtsJ homolog 1 (E. coli)	54632
NM_001081225	-0.409775	-2.894	0.01627	0.07837	family with sequence similarity 178, member A	226151
NM_177327	-0.409688	-3.394	0.007003	0.05057	WW domain containing E3 ubiquitin protein ligase 1	107568
NM_138667	-0.409381	-4.702	0.0008786	0.01659	TGF-beta activated kinase 1/MAP3K7 binding protein 2	68652
NM_025774	-0.409362	-4.177	0.001969	0.02518	Prkr interacting protein 1 (IL11 inducible)	66801
NM_177909	-0.409334	-3.323	0.007889	0.054	solute carrier family 9 (sodium/hydrogen exchanger), member 9	331004
NM_009370	-0.409222	-3.877	0.003176	0.03329	transforming growth factor, beta receptor I	21812
NM_008915	-0.408837	-3.139	0.01074	0.06372	protein phosphatase 3, catalytic subunit, gamma isoform	19057
NM_018765	-0.408536	-3.43	0.0066	0.0491	WW domain binding protein 4	22380
NM_010937	-0.408196	-4.194	0.001916	0.02496	neuroblastoma ras oncogene	18176
NM_001145919	-0.408128	-4.402	0.001387	0.02108	YTH domain family 3	229096
NM_028012	-0.408002	-3.284	0.00842	0.05594	X-ray repair complementing defective repair in Chinese hamster cells 4	108138
NM_025388	-0.407895	-4.199	0.001901	0.02491	ubiquitin-fold modifier conjugating enzyme 1	66155
NM_175660	-0.407558	-2.817	0.01853	0.08393	histone cluster 1, H2ab	319172
NM_027101	-0.407504	-2.957	0.01461	0.07424	polymerase (RNA) II (DNA directed) polypeptide D	69241
NM_178392	-0.407465	-3.563	0.005294	0.04394	small nuclear RNA activating complex, polypeptide 1	75627
NM_028284	-0.407228	-3.291	0.008318	0.05566	Bardet-Biedl syndrome 5 (human)	72569
NM_024459	-0.406986	-3.9	0.003059	0.03256	protein phosphatase 3, regulatory subunit B, alpha isoform (calcineurin B, type I)	19058
NM_172546	-0.406804	-4.407	0.001375	0.02098	Cnksr family member 3	215748
ENSMUST00000084724	-0.406705	-4.919	0.0006371	0.01449	RIKEN cDNA 3110043O21 gene	73205
NM_026282	-0.406656	-3.636	0.004697	0.04126	SPC24, NDC80 kinetochore complex component, homolog (S. cerevisiae)	67629
BC147727	-0.406617	-4.535	0.001131	0.01904	transmembrane 4 L six family member 19	277203
NM_172700	-0.406512	-4.421	0.001347	0.02079	zinc metallopeptidase, STE24 homolog (S. cerevisiae)	230709
NM_001112705	-0.406266	-3.501	0.005869	0.04611	tousled-like kinase 2 (Arabidopsis)	24086
NM_011850	-0.405989	-4.103	0.002211	0.02705	nuclear receptor subfamily 0, group B, member 2	23957
NM_145374	-0.405524	-3.435	0.006544	0.04895	missing oocyte, meiosis regulator, homolog (Drosophila)	252875
NM_018755	-0.405484	-3.954	0.002804	0.03101	plasma glutamate carboxypeptidase	54381
NM_001033441	-0.405451	-4.679	0.0009097	0.01693	asparagine-linked glycosylation 10 homolog B (yeast, alpha-1,2-glucosyltransferase)	380959
NM_207213	-0.404928	-4.503	0.001187	0.01945	sorting nexin 25	102141
NM_011317	-0.404394	-4.06	0.002368	0.02821	KH domain containing, RNA binding, signal transduction associated 1	20218
NM_018736	-0.404335	-4.532	0.001136	0.01906	meiotic recombination 11 homolog A (S. cerevisiae)	17535
NM_023655	-0.404058	-4.224	0.001827	0.02447	tripartite motif-containing 29	72169
NM_026835	-0.404045	-3.118	0.01113	0.06496	membrane-spanning 4-domains, subfamily A, member 6D	68774
NM_022655	-0.40365	-3.727	0.004049	0.03794	iron responsive element binding protein 2	64602
NM_025450	-0.403366	-3.153	0.0105	0.06314	mitochondrial ribosomal protein S17	66258
ENSMUST00000089252	-0.403217	-3.31	0.00806	0.0546	RIKEN cDNA I730030J21 gene	619313
NM_011237	-0.40321	-3.378	0.007198	0.05123	RAD9 homolog (S. pombe)	19367
NM_001024853	-0.403191	-3.641	0.004661	0.04105	translocase of inner mitochondrial membrane 9 homolog (yeast)	30056
NM_133352	-0.403001	-4.662	0.0009327	0.01709	transmembrane 9 superfamily member 3	107358
NM_009418	-0.402931	-3.168	0.01023	0.06221	tripeptidyl peptidase II	22019
NM_172783	-0.402881	-4.731	0.0008413	0.01629	phosphorylase kinase alpha 2	110094
NM_001003971	-0.402861	-3.443	0.006459	0.04863	SUMO1/sentrin specific peptidase 7	66315
NM_030113	-0.402734	-4.717	0.0008593	0.01641	Rho GTPase activating protein 10	78514
NM_019933	-0.402656	-3.452	0.006358	0.04826	protein tyrosine phosphatase, non-receptor type 4	19258
NM_021876	-0.402652	-3.66	0.004512	0.04041	embryonic ectoderm development	13626
NM_130449	-0.402564	-4.213	0.00186	0.0247	collectin sub-family member 12	140792
NM_001080706	-0.402343	-4.051	0.002402	0.02845	BTAF1 RNA polymerase II, B-TFIID transcription factor-associated, (Mot1 homolog, S. cerevisiae)	107182
NM_001081054	-0.402324	-4.092	0.002251	0.02732	glutaminyl-tRNA synthase (glutamine-hydrolyzing)-like 1	76563
NM_001082960	-0.402221	-4.371	0.001454	0.02171	integrin alpha M	16409
NM_053214	-0.401809	-4.453	0.001282	0.02025	myosin IF	17916
NM_145158	-0.401715	-4.828	0.0007286	0.01533	elastin microfibril interfacer 2	246707
NM_146177	-0.401478	-4.345	0.001513	0.02215	suppressor of variegation 4-20 homolog 2 (Drosophila)	232811
NM_010477	-0.40131	-4.206	0.001881	0.02477	heat shock protein 1 (chaperonin)	15510
NM_023066	-0.400753	-3.86	0.003261	0.03378	aspartate-beta-hydroxylase	65973
NM_008357	-0.400721	-3.556	0.005355	0.04406	interleukin 15	16168
NM_153153	-0.400574	-3.911	0.003006	0.03225	supervillin	225115
NM_145549	-0.400564	-3.246	0.008969	0.05785	EF-hand calcium binding domain 7	230500
NM_144844	-0.400499	-4.166	0.002001	0.02541	propionyl-Coenzyme A carboxylase, alpha polypeptide	110821
NM_025349	-0.400455	-4.038	0.002454	0.02875	LSM7 homolog, U6 small nuclear RNA associated (S. cerevisiae)	66094
NM_025437	-0.400132	-4.77	0.0007934	0.01586	eukaryotic translation initiation factor 1A, X-linked	66235
NM_010785	-0.400092	-3.906	0.003027	0.03241	transformed mouse 3T3 cell double minute 1	17245
NM_134083	-0.400048	-3.08	0.01186	0.06707	regulator of chromosome condensation (RCC1) and BTB (POZ) domain containing protein 2	105670
NM_026549	-0.399902	-4.95	0.0006082	0.01422	programmed cell death 2-like	68079
NM_025537	-0.399502	-3.491	0.005967	0.04652	Ts translation elongation factor, mitochondrial	66399
NM_026894	-0.399223	-3.65	0.004588	0.0408	RIKEN cDNA 1500001M20 gene	68971
NM_019716	-0.399014	-4.091	0.002254	0.02734	origin recognition complex, subunit 6	56452
NM_025494	-0.398918	-3.197	0.00974	0.06054	ATPase, H+ transporting, lysosomal V1 subunit C1	66335
NM_026570	-0.398886	-3.008	0.0134	0.07166	YEATS domain containing 4	64050
ENSMUST00000038053	-0.398301	-3.561	0.005308	0.04396	LIM domain containing preferred translocation partner in lipoma	210126
NM_028776	-0.39798	-4.552	0.001101	0.01869	SCY1-like 3 (S. cerevisiae) | cDNA sequence BC055324	240880381306
NM_134099	-0.397765	-3.305	0.008128	0.05484	F-box protein 4	106052
NM_026393	-0.39768	-4.493	0.001205	0.01956	NmrA-like family domain containing 1	67824
NM_025478	-0.397653	-4.175	0.001974	0.02518	isochorismatase domain containing 1	66307
NM_025310	-0.397593	-4.572	0.001069	0.01834	FtsJ homolog 3 (E. coli)	56095
NM_008845	-0.397587	-4.186	0.001939	0.02502	phosphatidylinositol-5-phosphate 4-kinase, type II, alpha	18718
NM_172597	-0.397018	-4.121	0.002151	0.0266	thioredoxin domain containing 16	70561
NM_153798	-0.396737	-4.077	0.002304	0.02775	polymerase (RNA) II (DNA directed) polypeptide B	231329
NM_010553	-0.396689	-4.51	0.001174	0.01932	interleukin 18 receptor accessory protein	16174
NM_009302	-0.396416	-4.169	0.001994	0.02536	SWA-70 protein	20947
ENSMUST00000101072	-0.396403	-4.369	0.001459	0.02175	RIKEN cDNA G530011O06 gene	654820
NM_177244	-0.396336	-4.718	0.0008578	0.0164	FAST kinase domains 1	320720
NM_020594	-0.39626	-3.891	0.003102	0.03279	zinc finger CCCH type containing 8	57432
NM_175158	-0.395797	-4.454	0.001281	0.02025	UTP20, small subunit (SSU) processome component, homolog (yeast)	70683
NM_008567	-0.394937	-4.626	0.0009849	0.01759	minichromosome maintenance deficient 6 (MIS5 homolog, S. pombe) (S. cerevisiae)	17219
NM_207248	-0.394905	-4.065	0.002351	0.02805	RIKEN cDNA 4930433I11 gene	243944
ENSMUST00000046924	-0.394785	-4.604	0.001019	0.01794	family with sequence similarity 102, member B	329739
NM_001110145	-0.394783	-2.918	0.01561	0.07713	Sjogren syndrome antigen B	20823
NM_175260	-0.394613	-4.701	0.0008801	0.01661	myosin, heavy polypeptide 10, non-muscle	77579
NM_010587	-0.394447	-4.086	0.002273	0.02747	intersectin 1 (SH3 domain protein 1A)	16443
NM_001081680	-0.39444	-3.299	0.008215	0.0552	zinc finger protein 72	238722
NM_001081402	-0.394273	-4.668	0.0009247	0.01708	WD repeat domain 70	545085
NM_020577	-0.394196	-3.582	0.005135	0.04325	arsenic (+3 oxidation state) methyltransferase	57344
NM_133752	-0.394077	-4.432	0.001324	0.02063	optic atrophy 1 homolog (human)	74143
NM_028355	-0.394014	-4.191	0.001925	0.02496	transmembrane protein 48	72787
NM_011672	-0.39391	-3.964	0.002758	0.03082	ubiquitin fusion degradation 1 like	22230
NM_008825	-0.393803	-3.656	0.004546	0.04062	6-phosphofructo-2-kinase/fructose-2,6-biphosphatase 2	18640
NM_133679	-0.393575	-3.253	0.008864	0.05743	crystallin, zeta (quinone reductase)-like 1	66609
NM_016881	-0.39354	-3.868	0.00322	0.03361	phosphomannomutase 2	54128
NM_028876	-0.393266	-3.275	0.008545	0.05641	transmembrane emp24 protein transport domain containing 5	73130
NM_007692	-0.393211	-2.959	0.01455	0.07423	choline kinase beta | cDNA sequence BC090627	12651100134861
XM_984750	-0.39318	-2.702	0.02257	0.09297	zinc finger protein 781	331188
NM_024178	-0.393058	-3.464	0.006238	0.04785	asparagine-linked glycosylation 14 homolog (yeast)	66789
NM_027295	-0.392869	-2.66	0.02423	0.09632	RAB28, member RAS oncogene family	100972
NM_172833	-0.392118	-4.313	0.001592	0.02271	mucosa associated lymphoid tissue lymphoma translocation gene 1	240354
NM_026577	-0.391959	-3.534	0.005551	0.04486	ADP-ribosylation factor-like 13B	68146
NM_009863	-0.391936	-3.937	0.002882	0.03148	cell division cycle 7 (S. cerevisiae)	12545
NM_001025779	-0.39163	-4.606	0.001016	0.01794	cell division cycle 6 homolog (S. cerevisiae)	23834
NM_001102458	-0.39156	-4.487	0.001217	0.01968	antizyme inhibitor 1	54375
ENSMUST00000041178	-0.391445	-4.096	0.002237	0.02723	high mobility group AT-hook 2 | RIKEN cDNA 1700006J14 gene	15364321010
NM_175172	-0.391441	-3.751	0.003888	0.03714	RIKEN cDNA 4930506M07 gene	71653
NM_178632	-0.390647	-4.364	0.00147	0.02179	integrator complex subunit 7	77065
NM_029555	-0.390511	-3.991	0.002641	0.02999	glutathione S-transferase kappa 1	76263
NM_019772	-0.390424	-4.113	0.002178	0.02681	RIKEN cDNA 1110004F10 gene	56372
NM_028276	-0.390395	-4.424	0.001341	0.02077	UTP14, U3 small nucleolar ribonucleoprotein, homolog A (yeast)	72554
NM_053183	-0.390392	-4.187	0.001938	0.02502	DEAD (Asp-Glu-Ala-Asp) box polypeptide 50	94213
NM_172747	-0.390368	-4.102	0.002216	0.02705	potassium channel tetramerisation domain containing 13	233877
NM_172716	-0.389847	-4.194	0.001917	0.02496	polycomb group ring finger 3	69587
NM_023556	-0.389714	-4.354	0.001494	0.02193	mevalonate kinase	17855
NM_009862	-0.389595	-4.687	0.0008988	0.01684	cell division cycle 45 homolog (S. cerevisiae)	12544
NM_026058	-0.389368	-4.387	0.001419	0.02134	LAG1 homolog, ceramide synthase 4	67260
NM_007842	-0.389321	-4.471	0.001247	0.01987	DEAH (Asp-Glu-Ala-His) box polypeptide 9	13211
NM_013509	-0.389065	-3.926	0.002933	0.03175	enolase 2, gamma neuronal	13807
NM_027604	-0.389028	-3.319	0.007942	0.05421	ubiquitin specific peptidase 15	14479
NM_008886	-0.388987	-4.303	0.001615	0.02283	postmeiotic segregation increased 2 (S. cerevisiae)	18861
NM_001025262	-0.388561	-4.951	0.0006075	0.01422	tumor protein D52	21985
NM_001033962	-0.388405	-3.012	0.01331	0.07141	ubiquitin protein ligase E3A	22215
ENSMUST00000032080	-0.388341	-3.857	0.003278	0.03381	RIKEN cDNA 1700040I03 gene	73327
ENSMUST00000111547	-0.38826	-2.648	0.02474	0.09729	RIKEN cDNA 4833442J19 gene	320204
NM_030004	-0.388196	-4.197	0.001907	0.02494	crystallin, lambda 1	68631
NM_029626	-0.388183	-3.781	0.003707	0.03613	glycosyltransferase 8 domain containing 1	76485
NM_011818	-0.387995	-3.506	0.005813	0.04599	germ cell-less homolog 1 (Drosophila)	23885
NM_001145957	-0.387963	-3.655	0.00455	0.04062	von Willebrand factor A domain containing 5A	67776
NM_016909	-0.38777	-3.858	0.003272	0.03381	mitochondrial carrier triple repeat 6	67062
NM_001039129	-0.387647	-4.613	0.001005	0.01786	heterogeneous nuclear ribonucleoprotein A1 pseudogene	65446715382
NM_001110271	-0.387367	-3.924	0.002942	0.03179	abhydrolase domain containing 14A	68644
BC019508	-0.387349	-3.046	0.01258	0.0691	HEAT repeat containing 5B	320473
NM_001038589	-0.387247	-4.321	0.001572	0.02256	ubiquitin specific peptidase 14 | THO complex 1	59025225160
NM_019455	-0.387191	-2.925	0.01543	0.07671	hematopoietic prostaglandin D synthase	54486
NM_001081113	-0.386731	-4.067	0.002341	0.02802	importin 8	320727
NM_172746	-0.386525	-3.838	0.003378	0.03423	HIRA interacting protein 3	233876
NM_133925	-0.386188	-4.326	0.001559	0.02254	RNA binding motif protein 28	68272
NM_053082	-0.386187	-4.719	0.0008564	0.0164	tetraspanin 4	64540
NM_010730	-0.386001	-3.817	0.003498	0.03481	annexin A1	16952
NM_133648	-0.385806	-4.365	0.001468	0.02178	solute carrier family 12, member 6	107723
NM_133939	-0.385623	-3.073	0.01201	0.06757	N(alpha)-acetyltransferase 38, NatC auxiliary subunit	76522
NM_078477	-0.385547	-3.211	0.00951	0.05968	Kruppel-like factor 16	118445
ENSMUST00000067077	-0.385399	-3.095	0.01157	0.06613	predicted gene 9938	791290
NM_145937	-0.385351	-4.618	0.0009974	0.01775	sulfatase modifying factor 1	58911
NM_146040	-0.385269	-4.76	0.0008054	0.01594	cell division cycle associated 7 like | dynein, axonemal, heavy chain 11	21794613411
NM_033370	-0.385186	-3.581	0.005139	0.04325	coatomer protein complex, subunit beta 1	70349
NM_019735	-0.385091	-4.438	0.001311	0.02051	APAF1 interacting protein	56369
ENSMUST00000089374	-0.385081	-3.609	0.004907	0.04225	synovial sarcoma, X member B, breakpoint 3	278174
ENSMUST00000100202	-0.385022	-3.465	0.006221	0.04776	ring finger protein 157	217340
NM_008722	-0.384425	-3.935	0.002891	0.03149	nucleophosmin 1	18148
NM_001033484	-0.38414	-3.817	0.003496	0.03481	IQ motif containing GTPase activating protein 3	404710
NM_007622	-0.384003	-3.774	0.003747	0.03637	chromobox homolog 1 (Drosophila HP1 beta)	12412
NM_028906	-0.383856	-3.835	0.003397	0.03431	dipeptidylpeptidase 8	74388
NM_181732	-0.383653	-4.011	0.00256	0.02952	axin interactor, dorsalization associated	108909
NM_010219	-0.383648	-4.102	0.002216	0.02705	FK506 binding protein 4	14228
NM_178854	-0.383425	-3.766	0.003799	0.03663	CCR4-NOT transcription complex, subunit 6-like	231464
BC114397	-0.38306	-3.863	0.003244	0.03369
NM_146243	-0.38305	-4.176	0.001971	0.02518	ARP2 actin-related protein 2 homolog (yeast)	66713
NM_016748	-0.382912	-2.926	0.0154	0.07662	cytidine 5'-triphosphate synthase	51797
NM_009260	-0.382603	-3.799	0.003598	0.0354	spectrin beta 2	20742
XM_001481141	-0.382401	-3.582	0.005133	0.04325		100504758
NM_026775	-0.382386	-3.863	0.003245	0.03369	transmembrane emp24-like trafficking protein 10 (yeast)	68581
NM_023668	-0.382229	-3.72	0.004091	0.03816	nuclear distribution gene E-like homolog 1 (A. nidulans)	83431
NM_028013	-0.382202	-2.661	0.02417	0.09621	endonuclease domain containing 1	71946
NM_001014976	-0.382193	-3.798	0.003603	0.03542	extra spindle poles-like 1 (S. cerevisiae)	105988
NM_001048177	-0.381629	-3.43	0.006601	0.0491	Janus kinase 2	16452
NM_001145974	-0.38127	-4.089	0.002262	0.02737	elongation of very long chain fatty acids (FEN1/Elo2, SUR4/Elo3, yeast)-like 4	83603
NM_174848	-0.381224	-3.417	0.006739	0.04951	beta-gamma crystallin domain containing 3 | myc induced nuclear antigen	22427367014
NM_001109688	-0.381123	-4.16	0.002022	0.02557	RIKEN cDNA 5730419I09 gene	74741
NM_016745	-0.381021	-3.652	0.004576	0.04072	ATPase, Ca++ transporting, ubiquitous	53313
NM_172491	-0.380908	-3.843	0.003351	0.03409	RIKEN cDNA D130040H23 gene	211135
NM_026072	-0.380773	-3.643	0.004644	0.04101	CWC27 spliceosome-associated protein homolog (S. cerevisiae)	67285
NM_001115010	-0.380689	-4.324	0.001565	0.02254	lin-54 homolog (C. elegans)	231506
NM_178643	-0.380589	-3.607	0.004924	0.04231	RIKEN cDNA C230052I12 gene | rhophilin, Rho GTPase binding protein 2	10183152428
NM_175275	-0.380454	-4.284	0.001665	0.02324	centlein, centrosomal protein	338349
NM_010945	-0.38037	-3.026	0.01301	0.07042	neutral sphingomyelinase (N-SMase) activation associated factor	18201
ENSMUST00000097319	-0.380111	-3.504	0.005836	0.04604	RIKEN cDNA B230354K17 gene	320063
NM_025384	-0.380091	-3.214	0.009465	0.05955	DnaJ (Hsp40) homolog, subfamily C, member 15	66148
NM_181072	-0.379816	-4.433	0.001323	0.02063	myosin IE	71602
NM_134013	-0.379776	-2.921	0.01554	0.0769	proteasome (prosome, macropain) activator subunit 4	103554
NM_133985	-0.37976	-4.311	0.001595	0.02271	oxidative-stress responsive 1	108737
AB093277	-0.379605	-3.721	0.004089	0.03816	WD repeat and FYVE domain containing 3	72145
NM_029851	-0.379572	-3.11	0.01129	0.0654	dynein cytoplasmic 2 heavy chain 1	110350
NM_010175	-0.379547	-3.546	0.005445	0.04446	Fas (TNFRSF6)-associated via death domain	14082
NM_028071	-0.379478	-2.648	0.02474	0.09729	coactosin-like 1 (Dictyostelium)	72042
NM_173757	-0.379435	-2.754	0.02063	0.08887	mitochondrial ribosomal protein S27	218506
NM_009190	-0.379401	-4.215	0.001854	0.02465	vacuolar protein sorting 4b (yeast)	20479
NM_001134465	-0.379044	-3.428	0.006618	0.04917	family with sequence similarity 116, member A	211922
NM_026560	-0.378907	-3.575	0.005192	0.04341	cell division cycle associated 8	52276
NM_024251	-0.378852	-4.111	0.002185	0.02684	aprataxin and PNKP like factor	72103
NM_001042593	-0.378798	-3.938	0.002878	0.03146	Hbs1-like (S. cerevisiae)	56422
NM_170592	-0.378781	-2.876	0.01677	0.0797	methyltransferase like 11A	66617
NM_175036	-0.378579	-3.545	0.005458	0.04453	leptin receptor overlapping transcript	230514
NM_172458	-0.378555	-3.588	0.005081	0.04311	zinc finger protein 871	208292
BC083318	-0.378202	-3.541	0.005494	0.04468	ribosomal protein L5	19983
NM_177078	-0.378187	-3.444	0.006446	0.04857	adrenergic receptor kinase, beta 2	320129
NM_053187	-0.377806	-4.699	0.0008823	0.01661	golgi associated PDZ and coiled-coil motif containing	94221
NM_019802	-0.37762	-3.431	0.006591	0.0491	gamma-glutamyl carboxylase	56316
NM_027374	-0.376937	-3.867	0.003224	0.03361	peptidylprolyl isomerase (cyclophilin)-like 3 | Ngg1 interacting factor 3-like 1 (S. pombe)	7022565102
NM_001141948	-0.376563	-3.604	0.00495	0.04237	N-myc (and STAT) interactor	64685
NM_144546	-0.376413	-3.138	0.01076	0.06376	zinc finger protein 119a	104349
NM_028059	-0.376185	-2.898	0.01614	0.07819	zinc finger protein 654	72020
NM_133655	-0.376109	-4.338	0.00153	0.02226	CD81 antigen	12520
NM_001040695	-0.375956	-3.053	0.01243	0.06883	UEV and lactate/malate dehyrogenase domains	54122
NM_033080	-0.375821	-3.9	0.00306	0.03256	nudix (nucleoside diphosphate linked moiety X)-type motif 19	110959
NM_009807	-0.37565	-3.7	0.004226	0.03894	caspase 1	12362
NM_026512	-0.375472	-3.361	0.007404	0.05193	biphenyl hydrolase-like (serine hydrolase, breast epithelial mucin-associated antigen)	68021
NM_198606	-0.375447	-3.064	0.0122	0.06818	DDB1 and CUL4 associated factor 13 | solute carrier family 25, member 32	22349969906
NM_007983	-0.375396	-3.463	0.006245	0.04785	Fas-associated factor 1	14084
NM_181075	-0.37507	-2.86	0.01723	0.08087	RIKEN cDNA 2610524H06 gene	330173
AK157552	-0.375011	-3.399	0.006945	0.0503	RIKEN cDNA F830223B06 gene	100038585
NM_183308	-0.374964	-3.54	0.0055	0.04468	paraoxonase 2	330260
NM_175025	-0.37462	-4.156	0.002035	0.02566	ATPase, Ca++-sequestering	235574
NM_019786	-0.374519	-3.418	0.006733	0.04948	TANK-binding kinase 1	56480
NM_145568	-0.374227	-3.406	0.006869	0.05001	lysine-rich coiled-coil 1	57896
NM_172685	-0.374214	-3.962	0.002766	0.03086	solute carrier family 25 (mitochondrial carrier, phosphate carrier), member 24	229731
NM_207219	-0.374089	-3.377	0.007201	0.05123		106821
NM_133888	-0.373924	-4.313	0.001591	0.02271	sphingomyelin phosphodiesterase, acid-like 3B	100340
NM_011945	-0.37382	-4.267	0.00171	0.02358	mitogen-activated protein kinase kinase kinase 1	26401
NM_001024917	-0.373784	-3.928	0.002923	0.03171	NEDD4 binding protein 2	333789
NM_008927	-0.37374	-4.398	0.001396	0.02116	mitogen-activated protein kinase kinase 1	26395
NM_025933	-0.373718	-4.409	0.001372	0.02098	HIG1 domain family, member 2A	67044
XM_884867	-0.373418	-2.68	0.02341	0.09484	predicted pseudogene 6155	620480
FJ556973	-0.373414	-2.636	0.02525	0.09831
NM_007450	-0.373347	-4.208	0.001874	0.02477	solute carrier family 25 (mitochondrial carrier, adenine nucleotide translocator), member 4	11739
NM_029128	-0.373344	-4.169	0.001992	0.02536	queuine tRNA-ribosyltransferase domain containing 1	106248
NM_001042556	-0.373309	-4.437	0.001313	0.02053	ribosome production factor 2 homolog (S. cerevisiae)	67239
NM_024254	-0.373303	-3.39	0.007057	0.05071	RIKEN cDNA 2410042D21 gene | solute carrier family 12, member 6	72425107723
NM_029572	-0.373043	-3.868	0.003218	0.03361	endoplasmic reticulum protein 44	76299
NM_029721	-0.372272	-3.339	0.007672	0.05313	sorting nexin family member 27	76742
NM_010515	-0.372244	-4.071	0.002328	0.02793	insulin-like growth factor 2 receptor	16004
NM_011399	-0.372152	-3.812	0.003522	0.03493	solute carrier family 25 (mitochondrial carrier, peroxisomal membrane protein), member 17	20524
NM_009169	-0.371954	-3.308	0.008093	0.05475	split hand/foot malformation (ectrodactyly) type 1	20422
ENSMUST00000118592	-0.37175	-2.913	0.01576	0.07743	RIKEN cDNA A630007B06 gene	213993
NM_153093	-0.371747	-3.382	0.007142	0.05106	RIKEN cDNA 4930444G20 gene | cDNA sequence AF366264 | predicted gene 9839 | predicted gene 4831	1.14671e+23
NM_153788	-0.371744	-3.903	0.003044	0.03247	ArfGAP with coiled-coil, ankyrin repeat and PH domains 1	216859
ENSMUST00000047524	-0.371636	-4.33	0.00155	0.02247	thyroid adenoma associated	240174
ENSMUST00000055261	-0.371536	-2.96	0.01454	0.0742	MOB1, Mps One Binder kinase activator-like 1B (yeast)	232157
XM_001473278	-0.371496	-3.128	0.01095	0.06431	saccharopine dehydrogenase (putative)	109232
NM_028335	-0.37142	-3.465	0.006227	0.04778	zinc finger protein 248	72720
ENSMUST00000096114	-0.371363	-3.201	0.009671	0.06037	renalase, FAD-dependent amine oxidase	67795
NM_153103	-0.371216	-2.98	0.01406	0.07333	kinesin family member 1C	16562
NM_026517	-0.371126	-3.328	0.007823	0.05368	ribosomal protein L22 like 1 | ribosomal protein L22 like 1 pseudogene	68028100042049
NM_008924	-0.370977	-3.969	0.002739	0.03075	protein kinase, cAMP dependent regulatory, type II alpha	19087
NM_024438	-0.370929	-3.278	0.008509	0.0563	dual specificity phosphatase 19	68082
NM_025790	-0.370765	-3.933	0.002902	0.03156	acyl-CoA thioesterase 13	66834
NM_026229	-0.370683	-3.948	0.002831	0.03109	G protein-coupled receptor 89	67549
NM_009014	-0.370561	-3.583	0.005119	0.04325	RAD51-like 1 (S. cerevisiae)	19363
NM_008991	-0.370526	-4.311	0.001596	0.02271	ATP-binding cassette, sub-family D (ALD), member 3	19299
NM_028904	-0.370423	-2.921	0.01552	0.07688	RMI1, RecQ mediated genome instability 1, homolog (S. cerevisiae) | RecQ mediated genome instability 1 pseudogene	74386665550
NM_025408	-0.370408	-3.767	0.003791	0.0366	alkaline ceramidase 3	66190
NM_023579	-0.37038	-4.245	0.001768	0.02393	importin 5	70572
NM_153586	-0.370374	-3.649	0.0046	0.04084	RNA binding motif protein 41	237073
NM_001013441	-0.370371	-4.034	0.002467	0.02881	resistance to inhibitors of cholinesterase 8 homolog B (C. elegans)	237422
NM_026908	-0.370225	-4.277	0.001684	0.02339	calcium binding protein 39-like	69008
NM_145401	-0.370094	-4.665	0.0009285	0.01708	protein kinase, AMP-activated, gamma 2 non-catalytic subunit	108099
NM_153091	-0.369954	-3.264	0.008712	0.057	suppression of tumorigenicity 7-like	229681
NM_172486	-0.369834	-3.372	0.007273	0.05149	zinc finger protein 677	210503
NM_015790	-0.369536	-3.426	0.006644	0.04921	icos ligand	50723
NM_001012273	-0.369427	-3.951	0.002818	0.03104	baculoviral IAP repeat-containing 5	11799
NM_007420	-0.369381	-2.882	0.01659	0.07908	adrenergic receptor, beta 2	11555
NM_172402	-0.369354	-3.659	0.004525	0.04049	solute carrier family 25, member 32	69906
NM_026101	-0.369352	-3.744	0.003937	0.03734	hect domain and RLD 4	67345
NM_009939	-0.369343	-3.521	0.00567	0.04526	COP9 (constitutive photomorphogenic) homolog, subunit 2 (Arabidopsis thaliana)	12848
NM_027324	-0.369249	-4.037	0.002456	0.02875	sideroflexin 1	14057
NM_010353	-0.36818	-2.745	0.02095	0.08944	germ cell-specific gene 2	14841
NM_001005846	-0.368151	-4.263	0.001721	0.02363	mucolipin 2	68279
NM_001048267	-0.367859	-3.966	0.002751	0.03077	transportin 1	238799
NM_026030	-0.367573	-3.804	0.003573	0.03523	eukaryotic translation initiation factor 2, subunit 2 (beta)	67204
AK171382	-0.367203	-3.531	0.00558	0.04493	RIKEN cDNA A330023F24 gene	320977
NM_183103	-0.367145	-3.378	0.00719	0.0512	protease, serine, 46	74306
ENSMUST00000099260	-0.367145	-2.954	0.0147	0.07444	zinc finger protein 826 | cDNA sequence BC029127	414758214368
NM_023231	-0.366982	-4.367	0.001463	0.02175	stomatin (Epb7.2)-like 2	66592
ENSMUST00000111978	-0.366928	-4.272	0.001696	0.02345	TAO kinase 3	330177
NM_199311	-0.366892	-3.624	0.004788	0.04173	C-type lectin domain family 4, member a1	269799
NM_001039511	-0.366769	-3.639	0.004671	0.0411	influenza virus NS1A binding protein	117198
NM_007661	-0.366721	-4.076	0.002308	0.02775	cyclin-dependent kinase 11B	12537
NM_028523	-0.366106	-3.876	0.003179	0.03331	discoidin, CUB and LCCL domain containing 2 | ST3 beta-galactoside alpha-2,3-sialyltransferase 6	7337954613
NM_133895	-0.366033	-3.583	0.005119	0.04325	solute carrier family 15, member 4	100561
NM_010186	-0.365927	-4.517	0.001162	0.0192	Fc receptor, IgG, high affinity I	14129
NM_013499	-0.365921	-3.397	0.006972	0.05039	complement component (3b/4b) receptor 1-like	12946
NM_172827	-0.365543	-3.401	0.006926	0.05025	leucyl/cystinyl aminopeptidase	240028
NM_009471	-0.365446	-3.532	0.00557	0.04489	uridine monophosphate synthetase	22247
NM_029880	-0.364977	-2.971	0.01427	0.07384	prostaglandin reductase 2	77219
NM_027678	-0.364314	-4.067	0.002342	0.02802	zinc finger, RAN-binding domain containing 3	226409
NM_053268	-0.364238	-3.871	0.003203	0.0335	RAS p21 protein activator 2	114713
NM_025280	-0.364173	-3.568	0.00525	0.04372	antigenic determinant of rec-A protein	16588
NM_023423	-0.364146	-3.42	0.006708	0.04945	akirin 1 pseudogene	62578568050
NM_008946	-0.364012	-3.951	0.002816	0.03104	proteasome (prosome, macropain) subunit, beta type 6	19175
NM_133835	-0.363989	-2.78	0.01975	0.08669	ubiquitin associated domain containing 1	98766
NM_019758	-0.363763	-3.715	0.004127	0.0384	mitochondrial carrier homolog 2 (C. elegans)	56428
NM_001002846	-0.363714	-4.048	0.002412	0.02854	ubiquitin-like 5 | F-box and leucine-rich repeat protein 12	6617730843
NM_001039147	-0.363216	-2.896	0.01622	0.0783	mortality factor 4 like 1	21761
NM_007505	-0.362727	-4.197	0.001906	0.02494	ATP synthase, H+ transporting, mitochondrial F1 complex, alpha subunit 1	11946
NM_007898	-0.362707	-3.127	0.01096	0.06431	phenylalkylamine Ca2+ antagonist (emopamil) binding protein	13595
ENSMUST00000075602	-0.362693	-3.173	0.01015	0.06195	high mobility group nucleosomal binding domain 2 pseudogene	633752
ENSMUST00000113178	-0.362604	-3.931	0.002909	0.03159	RAD18 homolog (S. cerevisiae)	58186
NM_019643	-0.362357	-3.882	0.003146	0.03309	family with sequence similarity 60, member A	56306
NM_181347	-0.362171	-4.208	0.001874	0.02477	DENN/MADD domain containing 1B	329260
NM_027209	-0.361471	-2.769	0.0201	0.0876	membrane-spanning 4-domains, subfamily A, member 6B	69774
NM_027164	-0.361173	-3.914	0.00299	0.03212	leucine rich repeat containing 27	76612
NM_025390	-0.360988	-3.093	0.01161	0.06628	processing of precursor 4, ribonuclease P/MRP family, (S. cerevisiae)	66161
NM_028074	-0.360696	-3.787	0.003669	0.03591	DEAD (Asp-Glu-Ala-Asp) box polypeptide 42	72047
NM_008249	-0.360615	-3.763	0.003819	0.03673	transcription factor B2, mitochondrial	15278
NM_019703	-0.360544	-4.28	0.001675	0.02332	phosphofructokinase, platelet	56421
NM_145976	-0.360414	-3.627	0.004763	0.04159	TRAF-interacting protein with forkhead-associated domain, family member B	212937
NM_017381	-0.360401	-3.82	0.003482	0.03476	zinc finger, RAN-binding domain containing 2	53861
NM_001001880	-0.360378	-4.633	0.0009754	0.0175	myelin protein zero-like 1	68481
NM_019766	-0.360232	-3.58	0.005144	0.04325	prostaglandin E synthase 3 (cytosolic)	56351
NM_001005426	-0.36023	-3.681	0.00436	0.0397	zinc finger, CW type with PWWP domain 1 | paired immunoglobin-like type 2 receptor alpha	381678231805
NM_029508	-0.360193	-2.951	0.01477	0.07467	polycomb group ring finger 5	76073
NM_008112	-0.36015	-4.123	0.002142	0.02652	guanosine diphosphate (GDP) dissociation inhibitor 2	14569
ENSMUST00000084491	-0.35968	-3.666	0.004471	0.0402	CDK5 regulatory subunit associated protein 2	214444
NM_025659	-0.35954	-4.342	0.001521	0.02219	ABI gene family, member 3 | phosphatase, orphan 1	66610237928
NM_013886	-0.359376	-4.073	0.002318	0.02784	transmembrane 6 superfamily member 1 | hepatoma-derived growth factor, related protein 3	10776929877
NM_198653	-0.359265	-3.843	0.00335	0.03409	isoleucine-tRNA synthetase 2, mitochondrial	381314
BC085271	-0.359033	-3.104	0.01139	0.06574		434632
NM_025991	-0.358911	-3.361	0.007401	0.05193	kelch repeat and BTB (POZ) domain containing 4 | NADH dehydrogenase (ubiquinone) Fe-S protein 3	6713668349
NM_173431	-0.358542	-2.757	0.02054	0.08864	Rpgrip1-like	244585
NM_026757	-0.35835	-3.418	0.00673	0.04948	RIKEN cDNA 0610010K14 gene	104457
NM_008212	-0.357975	-2.656	0.02437	0.09655	hydroxyacyl-Coenzyme A dehydrogenase	15107
NM_025546	-0.357885	-3.978	0.002699	0.03043	ribosomal L1 domain containing 1	66409
NM_175028	-0.357605	-3.246	0.008979	0.05785	ADNP homeobox 2	240442
NM_001134829	-0.357316	-3.726	0.004054	0.03794	lysophosphatidylglycerol acyltransferase 1	226856
NM_026688	-0.357155	-2.991	0.0138	0.07267	NADH dehydrogenase (ubiquinone) Fe-S protein 3	68349
NM_001111311	-0.356718	-3.141	0.01071	0.06363	leucine rich repeat (in FLII) interacting protein 1	16978
NM_144915	-0.356527	-4.444	0.0013	0.02038	diacylglycerol lipase, beta	231871
NM_001142681	-0.356499	-3.631	0.004732	0.04141	chitinase domain containing 1	68038
NM_026009	-0.356455	-3.733	0.004007	0.03773	coiled-coil domain containing 47	67163
ENSMUST00000002868	-0.356426	-3.79	0.003654	0.03578	pyridoxal (pyridoxine, vitamin B6) kinase, pseudogene	435518
ENSMUST00000042627	-0.356142	-2.823	0.01836	0.08353	RIKEN cDNA 1810020D17 gene	66273
NM_019993	-0.356115	-4.39	0.001413	0.0213	aldehyde dehydrogenase 9, subfamily A1	56752
NM_176842	-0.356048	-3.051	0.01247	0.06889	Tp53rk binding protein	69786
NM_026201	-0.355996	-2.629	0.02552	0.09875	cell division cycle and apoptosis regulator 1	67500
NM_001005523	-0.355962	-3.2	0.009693	0.06043	arginine/serine-rich coiled-coil 2	208606
NM_029943	-0.355845	-4.148	0.002061	0.02585	apurinic/apyrimidinic endonuclease 2	77622
NM_030730	-0.355817	-2.822	0.01839	0.08359	RAD54 like 2 (S. cerevisiae)	81000
NM_020050	-0.355659	-3.037	0.01276	0.06973	TMEM9 domain family, member B	56786
NM_019499	-0.355383	-3.84	0.003369	0.03417	MAD2 mitotic arrest deficient-like 1 (yeast)	56150
NM_001081176	-0.355109	-3.62	0.004819	0.0419	polymerase (RNA) III (DNA directed) polypeptide G	67486
NM_019641	-0.355055	-3.926	0.002933	0.03175	stathmin 1	16765
NM_008044	-0.355044	-2.754	0.02064	0.08887	frataxin	14297
NM_146150	-0.354924	-3.707	0.004179	0.03867	nardilysin, N-arginine dibasic convertase, NRD convertase 1 | oxysterol binding protein-like 9	230598100273
NM_007696	-0.35474	-3.852	0.003305	0.03396	oviductal glycoprotein 1	12659
NM_026197	-0.354691	-3.521	0.005677	0.04529	methyltransferase 10 domain containing	67493
NM_025840	-0.354691	-4.128	0.002124	0.02639	basic leucine zipper and W2 domains 2	66912
NM_007566	-0.353929	-3.122	0.01106	0.0647	baculoviral IAP repeat-containing 6	12211
NM_145624	-0.353915	-3.19	0.009859	0.06102	zinc finger protein 709	236193
NM_032008	-0.353769	-2.668	0.02388	0.09567	sarcolemma associated protein	83997
NM_026873	-0.353674	-3.05	0.01248	0.06893	pentatricopeptide repeat domain 2	68927
NM_024255	-0.353289	-2.758	0.02049	0.08853	hydroxysteroid dehydrogenase like 2	72479
NM_009840	-0.352883	-3.81	0.003534	0.035	chaperonin containing Tcp1, subunit 8 (theta)	12469
NM_176968	-0.35264	-3.505	0.005829	0.04604	5'-nucleotidase domain containing 1 | collagen, type X, alpha 1	31963812813
NM_028287	-0.35258	-2.659	0.02426	0.09635	zinc finger with UFM1-specific peptidase domain	72580
NM_028193	-0.35249	-3.936	0.002884	0.03149	BRF1 homolog, subunit of RNA polymerase III transcription initiation factor IIIB (S. cerevisiae)	72308
NM_053204	-0.352298	-3.229	0.009235	0.05872	ELKS/RAB6-interacting/CAST family member 1	111173
NM_024195	-0.352062	-3.553	0.005384	0.04417	cytochrome b5 reductase 4	266690
ENSMUST00000037190	-0.351978	-3.768	0.003783	0.03659	RIKEN cDNA 2700029M09 gene	72612
NM_025674	-0.351662	-4.293	0.001641	0.02297	transcription factor 19	106795
NM_001145779	-0.351582	-3.098	0.01151	0.06603	kinesin family member 2A	16563
NM_028148	-0.351559	-2.767	0.02017	0.08773	serine/arginine-rich splicing factor 2, interacting protein	72193
NM_181857	-0.351465	-3.437	0.006527	0.04895	HAUS augmin-like complex, subunit 3 | DNA polymerase N	231123272158
NM_011879	-0.351249	-3.383	0.007137	0.05104	IK cytokine	24010
NM_026040	-0.35123	-3.266	0.008674	0.05688	serum response factor binding protein 1	67222
NM_172291	-0.351191	-3.427	0.006633	0.0492	FAD-dependent oxidoreductase domain containing 1	235169
NM_008866	-0.35092	-3.952	0.002813	0.03104	lysophospholipase 1	18777
NM_138590	-0.350754	-3.56	0.005317	0.04396	zinc finger, CCHC domain containing 7	319885
NM_011695	-0.350659	-4.463	0.001262	0.02	voltage-dependent anion channel 2	22334
NM_028758	-0.35062	-3.634	0.004709	0.04135	golgi associated, gamma adaptin ear containing, ARF binding protein 2	74105
NM_011899	-0.350578	-3.411	0.006813	0.04976	signal recognition particle 54C | signal recognition particle 54B | signal recognition particle 54A	1.00102e+19
NM_001037917	-0.350397	-3.604	0.004949	0.04237	predicted gene 6377	622976
NM_011340	-0.350394	-4.301	0.001621	0.02283	serine (or cysteine) peptidase inhibitor, clade F, member 1	20317
NM_172695	-0.350281	-3.725	0.004061	0.03797	phospholipase A2, activating protein	18786
NM_001033713	-0.350075	-3.151	0.01052	0.06316	myocyte enhancer factor 2A	17258
NM_027109	-0.349985	-3.737	0.003978	0.03755	deoxyribonuclease 1-like 1	69537
NM_019706	-0.34989	-3.254	0.008848	0.05739	ring finger protein 138	56515
NM_053207	-0.349869	-3.927	0.00293	0.03175	EGL nine homolog 1 (C. elegans)	112405
NM_026448	-0.349369	-3.679	0.004379	0.0398	kelch-like 7 (Drosophila)	52323
NM_007610	-0.34888	-4.373	0.001451	0.0217	caspase 2	12366
NM_011508	-0.348845	-2.909	0.01585	0.07753	eukaryotic translation initiation factor 1	20918
NM_024288	-0.348658	-3.195	0.009775	0.0607	required for meiotic nuclear division 5 homolog A (S. cerevisiae)	68477
NM_008403	-0.348565	-3.381	0.007161	0.05113	integrin beta 1 binding protein 1	16413
NM_023735	-0.348474	-4.447	0.001294	0.02036	ARP3 actin-related protein 3 homolog (yeast)	74117
NM_023200	-0.34844	-4.336	0.001536	0.02232	protein phosphatase 1, regulatory (inhibitor) subunit 7	66385
NM_033568	-0.348431	-3.78	0.003713	0.03617	SNF8, ESCRT-II complex subunit, homolog (S. cerevisiae)	27681
NM_007404	-0.348419	-3.215	0.009459	0.05955	a disintegrin and metallopeptidase domain 9 (meltrin gamma)	11502
NM_026670	-0.348255	-3.811	0.003532	0.035	zinc finger, MYM domain containing 1	68310
NM_009632	-0.347993	-4.048	0.002414	0.02854	poly (ADP-ribose) polymerase family, member 2	11546
NM_029963	-0.347581	-3.944	0.002851	0.03124	mitochondrial ribosomal protein S5	77721
NM_001081188	-0.347545	-2.826	0.01827	0.08344	exosome component 7	66446
AK048760	-0.347541	-3.537	0.005528	0.04481
NM_207301	-0.346855	-4.164	0.002008	0.02546	tryptophan rich basic protein	71446
NM_008708	-0.346631	-3.63	0.004743	0.04147	N-myristoyltransferase 2	18108
NM_008564	-0.346465	-3.96	0.002778	0.03096	minichromosome maintenance deficient 2 mitotin (S. cerevisiae)	17216
NM_134037	-0.346464	-3.861	0.003257	0.03375	ATP citrate lyase	104112
NM_178683	-0.346391	-3.391	0.007041	0.05068	DEP domain containing 1B	218581
NM_025371	-0.346365	-3.173	0.01014	0.06194	aminoacylase 1	109652
NM_001159672	-0.346265	-4.191	0.001926	0.02496	elongation factor Tu GTP binding domain containing 1	101592
BC145746	-0.346236	-3.208	0.009561	0.05987	protein phosphatase 1, regulatory (inhibitor) subunit 12B	329251
NM_008824	-0.345953	-3.032	0.01286	0.07	6-phosphofructo-2-kinase/fructose-2,6-biphosphatase 1	18639
NM_029701	-0.34595	-3.337	0.007701	0.05321	signal peptidase complex subunit 3 homolog (S. cerevisiae)	76687
NM_026231	-0.345944	-3.802	0.003581	0.03529	glutathione S-transferase, C-terminal domain containing | integrator complex subunit 12	6755371793
NM_027457	-0.34591	-4.425	0.001338	0.02074	RIKEN cDNA 5730437N04 gene	70544
NM_009121	-0.345443	-2.97	0.01429	0.07386	spermidine/spermine N1-acetyl transferase 1	20229
NM_181821	-0.345399	-2.865	0.01708	0.08051	THO complex 6 homolog (Drosophila) | host cell factor C1 regulator 1 (XPO1-dependent)	386612353502
NM_007457	-0.34512	-2.839	0.01787	0.08262	adaptor protein complex AP-1, sigma 1	11769
NM_182995	-0.345114	-3.444	0.006451	0.04859	RIKEN cDNA 6330503K22 gene	101565
NM_026377	-0.34508	-3.543	0.005475	0.04457	RIKEN cDNA 6330577E15 gene	67788
NM_015766	-0.345059	-4.185	0.001945	0.02504	Epstein-Barr virus induced gene 3	50498
NM_019879	-0.345008	-3.218	0.009399	0.0594	succinate-CoA ligase, GDP-forming, alpha subunit	56451
NM_024216	-0.344957	-3.578	0.005166	0.04335	GPN-loop GTPase 3	68080
NM_025602	-0.344772	-3.165	0.01028	0.0624	coiled-coil domain containing 59 | cDNA sequence BC067068	52713216292
NM_172289	-0.344542	-3.407	0.00685	0.04993	solute carrier family 36 (proton/amino acid symporter), member 4	234967
NM_025485	-0.344535	-3.954	0.002802	0.03101	mitochondrial ribosomal protein S22	64655
NM_001040435	-0.344408	-3.576	0.005181	0.04338	transforming, acidic coiled-coil containing protein 3	21335
NM_012001	-0.344088	-3.205	0.009617	0.06012	COP9 (constitutive photomorphogenic) homolog, subunit 4 (Arabidopsis thaliana)	26891
NM_028370	-0.343926	-3.019	0.01315	0.07083	protection of telomeres 1B	72836
NM_001007567	-0.343856	-3.278	0.008497	0.0563	solute carrier family 7, member 6 opposite strand	66432
ENSMUST00000040506	-0.343789	-3.327	0.007837	0.05375	polycystic kidney disease 2-like 2 | family with sequence similarity 13, member B	53871225358
NM_172727	-0.343512	-3.414	0.00678	0.04968	RIKEN cDNA D330028D13 gene	231946
NM_001037170	-0.343414	-3.297	0.008236	0.05525	translocase of outer mitochondrial membrane 40 homolog-like (yeast)	641376
NM_026643	-0.342978	-3.435	0.006548	0.04895	RIKEN cDNA 2410017P07 gene	103268
NM_198899	-0.342887	-4.112	0.002181	0.02683	UDP-glucose glycoprotein glucosyltransferase 1	320011
NM_028083	-0.342861	-3.95	0.002824	0.03104	chromatin assembly factor 1, subunit B (p60)	110749
NM_029019	-0.34272	-2.676	0.02356	0.09513	StAR-related lipid transfer (START) domain containing 6 | StAR-related lipid transfer (START) domain containing 6 pseudogene	170461100042622
NM_011130	-0.342525	-3.902	0.00305	0.03251	polymerase (DNA directed), beta	18970
NM_029545	-0.342426	-3.008	0.0134	0.07166	RIKEN cDNA 6530401N04 gene	328092
XM_974415	-0.342254	-3.051	0.01246	0.06889	predicted gene 9457	669393
NM_025508	-0.342097	-2.744	0.02098	0.08952	guanosine monophosphate reductase	66355
NM_013854	-0.342069	-3.837	0.003384	0.03426	ATP-binding cassette, sub-family F (GCN20), member 1	224742
NM_001081960	-0.341757	-3.686	0.004327	0.03952	CLIP associating protein 2	76499
NM_146145	-0.341601	-3.496	0.005912	0.04625	Janus kinase 1	16451
NM_009269	-0.341322	-4.032	0.002475	0.02885	serine palmitoyltransferase, long chain base subunit 1	268656
NM_027310	-0.341295	-3.404	0.006885	0.05006	MYST/Esa1-associated factor 6	70088
NM_027212	-0.341044	-2.917	0.01565	0.07713	mediator complex subunit 30	69790
NM_011529	-0.340916	-2.982	0.014	0.07317	TRAF family member-associated Nf-kappa B activator	21353
NM_021435	-0.340218	-3.15	0.01054	0.06321	solute carrier family 35, member B4	58246
NM_027406	-0.340107	-3.374	0.007244	0.0514	aldehyde dehydrogenase 1 family, member L1	107747
NM_025610	-0.340038	-3.254	0.008855	0.05739	asparaginase like 1	66514
NM_024173	-0.339908	-3.698	0.004239	0.03905	ATPase, H+ transporting, lysosomal V1 subunit G1	66290
NM_019768	-0.339853	-3.306	0.00812	0.05484	mortality factor 4 like 2	56397
NM_021524	-0.339832	-3.924	0.002943	0.03179	nicotinamide phosphoribosyltransferase	59027
NM_001033328	-0.339514	-3.353	0.007501	0.05243		236848
NM_018859	-0.339308	-2.885	0.01652	0.07897	aldo-keto reductase family 1, member E1	56043
ENSMUST00000025675	-0.339305	-3.852	0.003305	0.03396	N(alpha)-acetyltransferase 40, NatD catalytic subunit, homolog (S. cerevisiae)	70999
NM_019479	-0.339203	-2.907	0.01591	0.07772	hairy and enhancer of split 6 (Drosophila)	55927
NM_020569	-0.339046	-4.305	0.001611	0.0228	Parkinson disease (autosomal recessive, early onset) 7	57320
NM_008786	-0.338856	-3.339	0.007673	0.05313	protein-L-isoaspartate (D-aspartate) O-methyltransferase 1	18537
NM_026159	-0.338652	-3.608	0.004918	0.04231	retinol saturase (all trans retinol 13,14 reductase)	67442
NM_011968	-0.338567	-4.214	0.001856	0.02466	proteasome (prosome, macropain) subunit, alpha type 6	26443
NM_025432	-0.338263	-3.528	0.005612	0.04507	trafficking protein particle complex 2	66226
NM_001113354	-0.338184	-3.211	0.00952	0.05968	PHD finger protein 8	320595
NM_181406	-0.337777	-3.035	0.0128	0.0698	arginyl-tRNA synthetase 2, mitochondrial	109093
NM_025439	-0.337757	-3.043	0.01263	0.06926	transmembrane protein 9	66241
NM_172603	-0.33737	-2.712	0.02216	0.09221	PHD finger protein 11	219131
NM_011568	-0.337241	-3.991	0.002644	0.02999	THO complex 4	21681
NM_026931	-0.337199	-3.257	0.008809	0.05729	RIKEN cDNA 1810011O10 gene	69068
NM_001013028	-0.336983	-3.13	0.0109	0.06422	expressed sequence AI597468 | MTERF domain containing 3	10326674238
NM_172490	-0.336982	-2.651	0.02459	0.097	Sep (O-phosphoserine) tRNA:Sec (selenocysteine) tRNA synthase	211006
NM_010829	-0.336825	-2.694	0.02285	0.0935	mutS homolog 3 (E. coli)	17686
NM_138745	-0.336804	-4.051	0.002401	0.02845	methylenetetrahydrofolate dehydrogenase (NADP+ dependent), methenyltetrahydrofolate cyclohydrolase, formyltetrahydrofolate synthase	108156
NM_144802	-0.336694	-3.836	0.003388	0.03426	heterogeneous nuclear ribonucleoprotein L-like	72692
NM_026411	-0.336544	-3.15	0.01055	0.06321	RIKEN cDNA 1700021F05 gene	67851
NM_010431	-0.336535	-3.407	0.006854	0.04993	hypoxia inducible factor 1, alpha subunit	15251
NM_028194	-0.336415	-3.522	0.00567	0.04526	furry homolog-like (Drosophila)	72313
NM_030750	-0.335976	-3.8	0.003596	0.0354	sphingosine-1-phosphate phosphatase 1	81535
NM_010657	-0.335963	-3.077	0.01194	0.06728	human immunodeficiency virus type I enhancer binding protein 3	16656
NM_133728	-0.335518	-3.559	0.005329	0.04398	asparagine synthetase domain containing 1	70396
NM_001013389	-0.33542	-3.428	0.006615	0.04916	MRS2 magnesium homeostasis factor homolog (S. cerevisiae)	380836
NM_007879	-0.335316	-3.763	0.003816	0.03673	developmentally regulated GTP binding protein 1	13494
NM_001102455	-0.33492	-3.451	0.006375	0.04827	amyloid beta (A4) precursor-like protein 2	11804
NM_026792	-0.334893	-2.863	0.01715	0.08069	1-acylglycerol-3-phosphate O-acyltransferase 5 (lysophosphatidic acid acyltransferase, epsilon)	52123
NM_021512	-0.334793	-4.193	0.001918	0.02496	nucleoporin 160	59015
XM_001474563	-0.334652	-2.628	0.02558	0.09884	predicted gene 2695	100040297
NM_009206	-0.334426	-3.243	0.00902	0.05799	solute carrier family 4 (anion exchanger), member 1, adaptor protein	20534
NM_029734	-0.334251	-3.561	0.005311	0.04396	WDYHV motif containing 1	76773
NM_029655	-0.334205	-3.896	0.003078	0.03265	sorting nexin 7	76561
NM_170588	-0.333734	-3.667	0.004463	0.0402	copine I | RNA binding motif protein 12 | nitrogen fixation gene 1 (S. cerevisiae)	2666927571018040
NM_001112711	-0.333433	-3.169	0.0102	0.06209	G protein-coupled receptor kinase 6	26385
NM_207653	-0.333198	-2.65	0.02465	0.09711	CASP8 and FADD-like apoptosis regulator	12633
NM_023525	-0.333048	-3.949	0.002828	0.03108	carbamoyl-phosphate synthetase 2, aspartate transcarbamylase, and dihydroorotase	69719
NM_133718	-0.33301	-3.446	0.006421	0.0484	transmembrane protein 30A	69981
NM_001081267	-0.332999	-2.994	0.01373	0.07258	remodeling and spacing factor 1	233532
NM_001081656	-0.332998	-3.453	0.006351	0.04826	neuralized homolog 1B (Drosophila)	240055
NM_019505	-0.332904	-3.074	0.01199	0.06751	diacylglycerol kinase, epsilon	56077
NM_172413	-0.332793	-3.577	0.005174	0.04335	RAP2C, member of RAS oncogene family	72065
NM_175403	-0.332756	-3.584	0.005117	0.04325	malectin	109154
NM_153806	-0.332703	-3.277	0.008518	0.05633	deoxynucleotidyltransferase, terminal, interacting protein 2	99480
NM_178918	-0.332575	-3.143	0.01067	0.06352	UTP15, U3 small nucleolar ribonucleoprotein, homolog (yeast)	105372
NM_011055	-0.332482	-2.766	0.02022	0.08775	phosphodiesterase 3B, cGMP-inhibited	18576
NM_001013380	-0.332425	-3.516	0.005719	0.04549	dynein, cytoplasmic 1 light intermediate chain 2	234663
NM_001081435	-0.332332	-3.483	0.006044	0.04677	F-box protein 47	72973
NM_026788	-0.332216	-2.786	0.01955	0.08612	methylenetetrahydrofolate dehydrogenase (NADP+ dependent) 2-like	665563
NM_138748	-0.332172	-3.159	0.01039	0.06283	protein phosphatase 2A, regulatory subunit B (PR 53)	110854
NM_028643	-0.332019	-3.068	0.01211	0.06794	EF hand domain family A1	68514
AF316985	-0.331558	-2.883	0.01658	0.07906	toll-like receptor 1	21897
NM_026508	-0.331418	-3.674	0.004409	0.03992	TNF receptor-associated protein 1	68015
NM_172980	-0.331387	-3.372	0.007272	0.05149	solute carrier family 28 (sodium-coupled nucleoside transporter), member 2	269346
NM_007399	-0.331357	-2.777	0.01985	0.08689	a disintegrin and metallopeptidase domain 10	11487
NM_016661	-0.331321	-4.26	0.001727	0.02366	S-adenosylhomocysteine hydrolase	269378
ENSMUST00000117555	-0.331309	-3.634	0.004713	0.04136	dipeptidase 2	319446
NM_029475	-0.331293	-2.815	0.01859	0.08397	adenosine deaminase-like	75894
NM_011122	-0.331121	-3.798	0.003605	0.03542	procollagen-lysine, 2-oxoglutarate 5-dioxygenase 1	18822
NM_009615	-0.330978	-3.458	0.006297	0.04807	a disintegrin and metallopeptidase domain 17	11491
NM_011119	-0.330886	-3.872	0.003196	0.03345	proliferation-associated 2G4	18813
NM_001039543	-0.330606	-3.304	0.008137	0.05487	myeloid leukemia factor 1	17349
NM_022986	-0.330401	-3.632	0.004728	0.04141	interleukin-1 receptor-associated kinase 1 binding protein 1	65099
NM_028680	-0.330392	-2.769	0.02012	0.08765	intraflagellar transport 57 homolog (Chlamydomonas)	73916
NM_023167	-0.330367	-3.92	0.002963	0.03197	mitochondrial ribosomal protein L4	66163
NM_008861	-0.330267	-3.256	0.008826	0.05729	polycystic kidney disease 2	18764
NM_001145896	-0.330202	-3.612	0.004888	0.04216	GINS complex subunit 2 (Psf2 homolog) | genetic suppressor element 1	272551382034
NM_026194	-0.330103	-2.901	0.01606	0.07795	RIKEN cDNA 1810074P20 gene	67490
NM_024454	-0.329943	-3.678	0.004386	0.0398	RAB21, member RAS oncogene family	216344
NM_008465	-0.32989	-3.55	0.005406	0.04432	karyopherin (importin) alpha 1	16646
NM_027290	-0.329828	-3.678	0.004385	0.0398	minichromosome maintenance deficient 10 (S. cerevisiae)	70024
NM_007563	-0.329728	-3.173	0.01015	0.06195	2,3-bisphosphoglycerate mutase	12183
NM_177662	-0.329373	-2.773	0.01997	0.08716	cathepsin O	229445
ENSMUST00000069652	-0.329164	-3.972	0.002723	0.03062	RAB3 GTPase activating protein subunit 2	98732
NM_178610	-0.329159	-3.301	0.008175	0.05505	KRR1, small subunit (SSU) processome component, homolog (yeast) | GLI pathogenesis-related 1 (glioma)	5270573690
NM_019573	-0.32895	-3.2	0.009691	0.06043	WW domain-containing oxidoreductase	80707
NM_010901	-0.328831	-3.688	0.004315	0.03946	nuclear factor of activated T-cells, cytoplasmic, calcineurin-dependent 3	18021
NM_025784	-0.32881	-2.965	0.01443	0.07406	BCS1-like (yeast)	66821
NM_009878	-0.328784	-3.459	0.006288	0.04806	cyclin-dependent kinase inhibitor 2D (p19, inhibits CDK4) | predicted gene 4694	12581100043858
NM_001033308	-0.328687	-4.113	0.002177	0.02681		230787
NM_029565	-0.328634	-3.612	0.004883	0.04216	transmembrane protein 59	56374
NM_025573	-0.328284	-3.612	0.004885	0.04216	serine/arginine-rich splicing factor 9	108014
NM_007926	-0.328245	-3.047	0.01254	0.0691	aminoacyl tRNA synthetase complex-interacting multifunctional protein 1	13722
NM_009786	-0.328055	-2.917	0.01564	0.07713	calcyclin binding protein	12301
NM_019869	-0.328038	-3.522	0.005667	0.04526	RNA binding motif protein 14	56275
NM_001081477	-0.327969	-3.013	0.01329	0.07135	bromodomain and WD repeat domain containing 3	382236
NM_173364	-0.327587	-3.055	0.01238	0.06873	zinc finger protein 445	235682
NM_025996	-0.327562	-3.141	0.0107	0.06362	translocase of outer mitochondrial membrane 34	67145
ENSMUST00000036862	-0.327482	-3.967	0.002747	0.03075	component of oligomeric golgi complex 5 | high mobility group box transcription factor 1	23812373389
NM_025824	-0.327365	-4.24	0.001784	0.02406	basic leucine zipper and W2 domains 1	66882
NM_029321	-0.327183	-2.849	0.01756	0.08167	tetratricopeptide repeat domain 32	75516
NM_027354	-0.326768	-3.418	0.006731	0.04948	POC1 centriolar protein homolog A (Chlamydomonas)	70235
NM_145220	-0.326504	-3.182	0.009995	0.06148	adaptor protein, phosphotyrosine interaction, PH domain and leucine zipper containing 2	216190
NM_019771	-0.326489	-3.554	0.005372	0.04411	destrin	56431
NM_027652	-0.326209	-3.985	0.002669	0.03018	ethanolaminephosphotransferase 1 (CDP-ethanolamine-specific)	28042
NM_178690	-0.32614	-3.709	0.004166	0.0386	RAB3 GTPase activating protein subunit 1	226407
NM_009649	-0.326043	-3.804	0.003573	0.03523	A kinase (PRKA) anchor protein 2 | paralemmin 2	11641242481
BC030840	-0.325985	-3.782	0.003698	0.03606	protease (prosome, macropain) 26S subunit, ATPase 5	19184
NM_178214	-0.325972	-2.702	0.02255	0.09295	histone cluster 2, H2be	319190
NM_198127	-0.325818	-3.157	0.01043	0.06293	abl-interactor 2	329165
NM_009516	-0.325455	-3.896	0.003079	0.03265	WEE 1 homolog 1 (S. pombe)	22390
NM_026077	-0.325236	-3.197	0.009735	0.06054	RIKEN cDNA 3110040N11 gene	67290
NM_009028	-0.324596	-2.699	0.02265	0.09322	RAS-like, family 2, locus 9, pseudogene	19428
NM_007945	-0.324252	-3.767	0.00379	0.0366	epidermal growth factor receptor pathway substrate 8	13860
NM_008704	-0.324148	-3.678	0.004385	0.0398	non-metastatic cells 1, protein (NM23A) expressed in	18102
XM_001480801	-0.32399	-3.704	0.004202	0.03882	thymosin, beta 10	19240
NM_011794	-0.323833	-3.734	0.004002	0.03772	bisphosphate 3'-nucleotidase 1	23827
NM_008388	-0.323772	-2.884	0.01655	0.07904	eukaryotic translation initiation factor 3, subunit E	16341
NM_133211	-0.323689	-2.779	0.01977	0.08673	toll-like receptor 7	170743
NM_009775	-0.323636	-2.911	0.0158	0.07745	translocator protein	12257
NM_133706	-0.323468	-3.57	0.00523	0.04363	transmembrane protein 97	69071
NM_023645	-0.323464	-2.948	0.01483	0.07472	KDEL (Lys-Asp-Glu-Leu) containing 1	72050
[truncated: 641 more rows]
