# Supplementary material for: The IL-4/STAT6 signaling axis establishes a conserved microRNA signature in human and mouse macrophages regulating cell survival via miR-342-3p
Source: Genome Med. 2016 May 31;8:63. doi: 10.1186/s13073-016-0315-y (PMC4886428; doi:10.1186/s13073-016-0315-y)
Supplement: Additional file 11: — List of predicted mir-342-3p target genes with prediction scores. (XLSX 5370 kb) [file 13073_2016_315_MOESM11_ESM.xlsx]

## Sheet: 1
Genes with TargetScan or microT-CDS scores for mmu-miR-342-3p
EntrezID	logFC	t	Total_context_score	miTG	seed7.a	seed7.8	seed8	PCT	adj.p.val	OurPrediction	Description	Symbol	RefSeq	threeUtr
216850	-0.691055961393429	-7.622	-0.673	0.887331199957739	0	1	2	NA	0.003993	19.6233	WD repeat domain 77	Wdr77	NM_027432	AATGGATTTCAGAAAAACCAAAACAAGCCCTCCGTCTGTAAGCGACTACTCGATTGCCCCTGCCTTCCATGTGTGAGAGCACAGGAGCCTTGTAGAGCATGTTTCCTCCCTAGCCCCGTGCAGTAACAGGCAGATTCTCAGCCTGAGGGAGGCTGCATCCCATAGTGACTCAGAGGAAGAAACTTCCTCTGTAAATGGATGTATGTGAGTACACGTGTGAGTGCGGTATATAGTTTGGAGTGGAGAAAATTATTCTTCAGCTTTCCCAAAGCAATGCTCTTTACCCCTGACAAAGTGACCAGAGGATTTTAATGCTTCCCATGTCTGGGAATTGGCGATGTTAGGGATATGGAATGTGGGTATCCCTAGATTTTTGGGAATACTTCATACTACTCAGAG…
56503	-0.402220841833913	-4.371	-0.481	0.795708822017949	0	1	1	NA	0.02171	19.6214	integrin alpha M	Itgam	NM_001082960	CGGCCTTTTCTCCATGCATTGACCTCCCCAGCAACAAGCAGGTCTAGATGGTCAGACCAACACCGAAGCTGATGGACACATATGTTGTTGCTGTGATGTCTTATACAAAAATGGAANNNNNNNNNNNNNNNNNNNNNNNNNNNNNNNNNNNNNNNNNNNNNNNNNNNNNNNNNNNNNNNNNNNNNNNNNNNNNNNNNNNNNNNNNNNNNNNNNAGAAAAGAGGAAGCAAGCTCTGTGTGTGGCTCACACATTTCTTGCCTGTGACCAATGCCTTAAATGCATCCTCTTGGAAGGAAAGGCATCTCTTGGGTTTCCTAGTGTGTTAGGGAAGCTGCTAATGGGTCCTTCTCTGGGCAAGGCTGTGGGACCCTTGTGGGTAAGCATAGCTAAATGCTGTGC…
328572	-0.0211179400556887	-0.2661	-0.462	0.737220450308011	0	8	0	NA	0.8527	19.5994	ADP-ribosylation factor 3	Arf3	NM_007478	GAGCCAGGCAGCCCTCTCTGACTACCCCACCCACTCCTGACACACACCTGCTGTCTCCTTACCCCAATTTTCCCTTCTTCCTCTTGAAAGTGGCCAAGGTCCTGGGTATCATGTCCACATGCCCAGCAAGCGCCTTGNNNNNNNNNNNNNNNNNNNNNNNNNNNNNNNNNNNNNNNNNNNNGTACACTGACACGGTCAGCCCCCAACTGCTGTCCTGATGATGAATCATTCCAATTTACTGGATTTAAAACAGAATGAAGCTGTTACGGTTTCGTGGGGTGGTCCCCATTGGTTTCAGGAGGAAGAGTGGGGTGTTCTCTGTTTGCTGTTTGGCACTGGTTGCTGTGCTCTTGGCANNNNNNNNNNNNNNNNNNNNNNNNNNNNNNNNNNNNNNNNNNN…
239170	-0.422260886654444	-5.192	-0.476	0.898871699688928	1	0	1	NA	0.01222	19.5845	serine/threonine kinase 4	Stk4	NM_021420	CAACACCAGCCCAGCCTTGGTGGCTTCTGGGTTGCTAGACTCATGTCTGTTAGCCAGCACTTCTGCTCTGTCATCTCTCCACAGCACCTTTGTGAACTCAGGAATGTGCGCCAGTGGGAAGGGCTGCTTGGCAGTCACAGTGCCATTTGGTGTGTGCATTTACACTGGCAAGGTGTATCTTGAAGGGTTTGTATTGGTGCTTTTAACTCAGAATTCTAGACCCCAGGAGCAGAGACTCCTAGTTCAGTGATAGCTGGGAAANNNNNNNNNNNNNNNNNNNNNNNNNNCCTTCTAGTAATAGCTTTTGGTTGCTCGCCCTGGAAGACTTTTTAAAAATCNNNNNNNNNNNNNNNNNNNNNNNNNNNNNNNNNNNNNNNNNNGATTCCCCACTCTGTGGTG…
15904	0.193016512470489	2.423	-0.345	0.928245127215573	0	0	1	NA	0.1181	19.1848	ataxin 2-like	Atxn2l	NM_183020	AGATTGTCCTGGCCGCGACCTGAGACCTCCATGAGTGGAGGGAAGAGTGATCTATGTCTCTTCCCCCCAGCAGCTGGGACCAGTCCTAGCCCCGTCCCCAACCCCTTTCCCTTGGGGAGTTGGGGGAATTCCTGCCAAGCACCTTGAATGGGAGGGGTCCTTCAANNNNNNNNNNNNNNNNNNNNNNNNNNNNNNNNNAGGTTCCTGCTCTGCCCCAGCTGGGTCCTACCCAGTCTTGTCCTCCCATCCTCTCATCTATTNNNNNNNNNNNNNTGGAGACGGAAGATCTTTTATTTTCTATTATTTATAACCTCAGACTTGGGCCCCCTGTTCTTCTCCATTAACTTGAGTGTTCTGTGTGAGACCAACAGACAGATGCCTCAAGGACTTTTACTTTTT…
216011	-0.779527467083994	-8.024	-0.425	0.902142987737445	0	0	1	NA	0.003613	18.9193	thioredoxin-related transmembrane protein 1	Tmx1	NM_028339	GTTTTACATATATCTTAATACTATGACTTTGGCAAAACTGAAGCTGGGTGATCATTTCTATTGCGAGCTGAACTATGACTTGCTGTGTATACAGTGTAGGTCCTTTAGGTTGGACAGTTTCCATTCAGGAAATAAAAACAGACATAAGAGTTTGAAAATATGACTTAAGAATATTATGATGGTTTAAAGTTATTTAATTTCAGAAGATCCTGGTGCCAAGCAGTAAGATTTGTGTTTATATTTAATAATCTATTTTGTGTGAGATTCGAAACTGCCTTTCCCAAGATTTGCATTACTGGAGTATTTAAGAAAATTACCTTAGAGAGAAGGATTTCTCATTTCACATCATTTTTCTCAGTTTCACTGTGTGAAAAAGGATCATATTTCCCATAAGTGGGA…
320802	-0.225856046128836	-2.653	-0.299	0.750244166545189	1	1	0	NA	0.09683	18.817	syndecan binding protein	Sdcbp	NM_001098227	ACCCTTGTACAATGCATCACGGCTGAATGTTTCCAGTTTTCCTCTTCGGCAACTTGTCTATTTCGCACATGAAGCTTTCCCGGAGCCAGGGAGAATATGCTGCATGGAGACCTNNNNNNNNNNNNNNATAGCTGGGAACCCGCTCTATCTGATACTGGCTTCAGATTTTAAGATGGGTGTAGCCTTAGCCTGGTTTTACAGATGTGAGACTCCCAAAAGATTTACTGACTTTCCTAGACTGGGTTCTTTACTGGGAACCTGATGTTTTTATATAAGCCATTGTGATTAGGATGACTGGTATAGGCTTAGCTGTGTCTGAGACCTGGTCAGCTTTCTCCTAGAACAAAGCACAGTGCTAGTCATGTGCTTCAATTCTGTGGCATTCTTGGACTTTAGTAC…
70750	-0.00945896635776755	-0.08986	-0.323	0.987403672105563	0	0	1	NA	0.9519	18.6392	Morf4 family associated protein 1	Mrfap1	NM_026242	GGAGCCGGCCGCGGTTTCCAGCCAATGGATTCTGGTTGAGTGATGGCGATTGGCTGACATGACACCCTGGAGAAGCTGAAACCAGAGAGCCNNNNNNNNNNNNNNNNNNNNNNNNNNNNNNNNNNNNNNNNNNNNNNNNNNNCCCCTCTGTCTTCCCTCTGTTTCTCACTGACACTACGTTTCTGCTATGGTCTGCGGTTGACGACCTCGATATGAGTTTTTGATTATTCGGTGGTTCCNNNNNNNNGTTTGTTTGGGGGAAATAACTTTGATTTGGAAAATGCGCTCACATACGGGAATTAGGGCCTAGATTGTAAGCCCTGTGGCAGTTGAATAACGTTCATTCCTGGCCTTTGGTTGTTGTTCCTAAATTTTGAGGTGCTTTGCTCTTTCTTGGGT…
213056	-0.432421938137471	-5.043	-0.562	0.868367975020074	0	1	2	NA	0.01322	18.4817	RIKEN cDNA 2810407C02 gene	Selt	NM_001040396	CCCTACCTATCAGCACCGAAAACTCTTTTACACTAAGGGATTTTGCAAGAGCAGCGTGACTGACATTATGAAGGCCTGTACTGAAGACAGCAAGCTGTTAGTACAGACCAGATGTTTCTTGGCAGGCTCGTTGTACCTCTTGGAAAACCTCAGTGCAAGACAGTTTTCCATGCTGGCCCATGCTGAATTCTGCACATACATGTAGTGCAGTGATCCTGTGTAGCTTCCCCAGCCCACTGGTCATAGTTTCTTCTTGACACAGCATTACTACTTGTAATTCTTTTCTTGGTCATGTGTGAGAAAGCACAGCATTGAGTTATAACNNNNNNNNNNNNNNNNNNNNNNNNNNNNNNNNNNNNNNNNNNNNNNNNNNNNNNNNNNNNNNNNNAAATAGTCAAA…
67568	0.195998078004887	2.248	-0.409	0.996988989755126	0	0	1	NA	0.1379	18.4622	E1A binding protein p300	Ep300	NM_177821	AGACACCTTGTAGTATTTTGGAAGCAAAAGATTATTTTCTCTTAACAAGACTTTTTGTACTGAAAACAANNNNNNNGAATCTTTCTTAGCCTAAAAGACCCATTTTCCTTGGAACATGTAAGAACTGTGCAGTAGCCATTTATGGTTTAAAGTAAACAGGCCAGATGAACCTGAGGGATAATAGATTACAAAGAATATATTTTTGTTATGGCTGGTTACCCCAGCTCTTTTTCCCCTNNNNNNNNNNGTTCAAGTGTGCACTGGGAGGCAACTGAGGTCTGAAGCCAACCATATGCTCCTGCCTTGCCGATAGGTTTTATTANNNNNNNNAAATTAATGAAAATATGTAATATTAATAGTTATTATTTACTGGTGCAGATGGTTGACATTTTTCCCTAT…
26422	-0.238171470227787	-2.685	-0.33	0.602828690354052	0	0	1	NA	0.09428	18.4074	proteasome (prosome, macropain) 26S subunit, non-ATPase, 14	Psmd14	NM_021526	AGTGACGTAGAGAGCTGTCAGTGGCGCTCTGAGTGTATCGTCCTTCTTCGTTCCCAATGCTCACAGTTAAGGGAACTGAAGGTGATCTGGTGATGTGTGAGACACCTGTGCCACCTCCCATCTCAGTTGTGCACTCGCTTCTGTTTATTTTGTCCGGGTTTTGCAGATTCCAAAGTTGTTCAGGAATACATCAAAGTGAACAAATTTTGTTAAGATCCCATTTACTATTTGNNNNNNNTCAGTAGCACAAATATATTTTGATTGTTGCTTACAAAATAAAATACATTTACAATCCNNNNNNNNNNNNNNNNNNNN
71208	-0.172082598431176	-1.908	-0.439	0.768287933974378	1	0	1	NA	0.1907	18.1446	signal recognition particle receptor, B subunit	Srprb	NM_009275	GGAGCATCGCTGGCCACAAGCGTTGGTCATGTGAGACTGACCCTGCAGTTTGAGAAAGGGCGGTGGTGGTGTGGACTGATAAAGAGGGGGCATGTCGTTGAAGCATTTCTTGAGTTCTTGAAACAATTGTNNNNNNNNNNNNNNNNNNNNGTCAGCTCCTTTCTCAGCTAGTCCTTTCTTAATTCCCATATTCTTTCTCCCTTTGCTAGGTGTTAGGTGTAGCATCATGTTAGTGTGAGACATAACAGAGAGGGCATCGCTTTGAGAGTAGGGTCGCATCTGAGAAGTCCTTGTCTCCTGCCTCTGTGTTGGTCCCTTTTCCTGGGACCAGATCTGCCTGCTTGTGGAATAAGTGAACTTGCAGTTGCCCCTGGTGTAGGCATAATACAGTGTCAGTTC…
320633241322	-0.220156200900162	-2.482	-0.348	0.974088421897255	2	1	0	NA	0.1122	17.4666	nuclear pore membrane protein 121 | NOL1/NOP2/Sun domain family, member 5	NA	NM_148932	CCTGCCTCTTGTCTCCACTCCCCCATCCCTTGCCTGAATCTGGACCTCAGCACCTGCTAGGAAGAGCCTCTGACCCTTCAAATTCCATAGCAAACCCAGCCTGTCGCCAGGGTGGAAGTGGCAGCCTGGTCATTTCTGTTCCAGAGGAAGCCAGTGCCCCACGGAGGGGCAGAAGCCCAGTACTTTACTTGAACAGTCACACTGGTTAGGCTGGAGAACTGAAAAAACATCTGTACATATTGTCCTCTTGCTGCCCCAGCGCTTGTTTAGTGTGTAACCTAGGCAGCCTCCCCCTTTCCTTGGCACCATCTCTGCTGGCACCTACTTGGATCCCTAATACACATGAGGTGGGGTTGGGGGAAACGGAATGTCCCTAAGCTTTGCCTGCTTGGTTTGGCC…
272411	0.0586177329890791	0.7068	-0.559	0.958325697569787	0	2	1	NA	0.6082	17.3901	low density lipoprotein receptor-related protein 8, apolipoprotein e receptor	Lrp8	NM_001080926	GGATGGGCCCACCCACTTCGTGCCTCATGGAGTTCAGTCCTATGCACTACTCTCTCTGGATGGTGTGTGATTGGATGAGTGCCATTTCTATATATGGGTCNNNNNNNNNNNNNNNNNNNNNNNNNNNNNNNNNNNNNNNNNNNNNNNNNNNNNNNNNNNNNNNNNNNNNNNNNNNNNATGTGACTTTTTTTAAATTTATGTTGCGGAAAGGTAACCACAAAGTTATGATGAACTGCAAACATCCAAAGGATGTGAAANNNNNNNNNNNNNNNNNNNNNNNNNNNNNNNNNNACTGGTTGCACTACCCGTGAAGAATTCATGGGACAGCCACTGCTGAGTGACTAACATGATGCACATAACCAAACGGGGCCAATGGTACAAACTTCACTCATCATTTGA…
319239	-0.59086135774556	-5.29	-0.316	0.817290615151094	0	0	1	NA	0.01139	17.2657	translin	Tsn	NM_011650	GAGCTTTTCCCTGGGGCTGGCCTTGCTGGCGCCGCAGTTGCCAGGGAGGGCTAGCTCAGTGCCTCTTCCTGTAGTTAGCACACCAGTTGCTAAACACTGCGCTTTATTTTCGTAACCAGCTGTGTGCTGTGAGTGTCAGAATTGAAATACTTTTTGGATCTAAACNNNNNNNNNNNNNNNNNNNNGAAACCTTTCCACGGATGGGGNNNNNNNGTTGATTTTCAGTGCACTTGCCGTGCCGTGTTGTCGTCGTATTACCATTTTGTCAACAGTGTGAATGTTGGTCCCTTGGTAAAAGTCCTTTCTTGCTTACCTGACTGTTGATGTACTGACTGACAGGTTTGTTGTCTTGTTTGTAATTTCTCCCACAAGTAAACAATGATGTTTTCTAGGTCCAGA…
20679	-0.0804538027798571	-0.9467	-0.268	0.820711699821949	0	0	1	NA	0.49	17.1984	splicing factor 3a, subunit 1	Sf3a1	NM_026175	CAAGAGATACTGCAATTGAAACCTTGCCATTGTACCTCTTTGCACCACCAATTCCAGGAGTGTCCCTGGGGCCTCAGGCACAGCCTGGGCATTTGTTTCCCTCAAAGCCAGTCTACGGAATGAATATCTTGTTTCAATTCTGGATTGGAGGTCCTTCAAGGAAGTCCATTAGAAGTTGAATACCCAGGGTTGTCCCACAGGACAGTTTCACACTATCGAGTGATGCTTAGTTAATAGAATATGGTTAATGCCATTCATCATTTTGTATCATGCTTTGGTTTCTTGAAGCCAGGCATAGTACATGCATGCCTGTGATCCTGGGACTTGGGATGTGTGGGCAGAAGAATTAAATGTTCAATGTTCACCTCGGCTGTATAGCTTGAGGCCAGACTGGGCTGT…
107939100609	0.219859969109741	2.399	-0.287	0.577409094611984	0	0	1	NA	0.1203	17.1581	ferredoxin 1-like | zinc finger, GATA-like protein 1	NA	NM_001039824	CATGAGGCCACTGGACAGACCAGGCCATGGAACTGAAAAGAAAAGCCACGCTTCCTACTCCAGAGGACGGACTGCCCAGGAAAGAGAAGTTGGACCCACAGTGTGAGACCAGAGCTGCCACTGGGGACAGCCAGTGTCTGAGCCCTGAGGGGGATGGGTCTCCATCTTGGGTGTGTCAGTCCACCAGGGAGAATCGAACTATAAATTAAGGATGGACTCTAACCAGAGCTGCAATAAAAAGTCACACAC
242466	-0.0670619673357571	-0.8567	-0.194	0.717172073742571	0	1	0	NA	0.5328	17.0719	degenerative spermatocyte homolog 1 (Drosophila)	Degs1	NM_007853	ATATCACAGCCAAAGGAATTCCTGTCCACGGCTTCAAAATAGGTGATAGAGTGGAGTTTTTATCTCGTTAGGCTTATGGTCAGTGATGCTCGGAAGCTGGGCTGGCATGATTGCCAACTCAGATCTCGGTGTCATCAGAGGCTCCTCAGCCTTCAGACAGCCCGACGACGACGCTTGACGCTAGCGGCTGCTGTGCTTGCTCACTCCCCTGCACTCACGAGATGTTATTACTGTTACTGAGGGCGTCTTTCCTCGTGTCTGTCATGCTGTGAGCAAATCATAAAAAGCTTATATTATTTTTCACTATAAAGTTACTTTATTAAAGCACCNNNNNNNNNNNNNNNNNNNNNNNNNNNNNNNNNNNNNNNNNNNNNNNNNNNNNNNNNNNNNNNNNNNNNN…
14464	0.0811906053878051	0.9974	-0.262	0.577521483959067	2	0	1	NA	0.4679	16.9568	RAD23b homolog (S. cerevisiae)	Rad23b	NM_009011	AGGGANNNNNNNGTACCTCACACTCACACCAGTGCATTACACTAACCTTGTTCACTGGATTGTCTGGGGTGACTTGGGCTCATATCCACAATATTTGGTATACGGTAGTAGGTNNNNNNNNNNNNNNNNNNNNAGCTAGGATATAGGGCAGGGATACATACAGTTGCATGTCTGCTTCAATTAGCAGATGCTGCAGATCCACACAGTGTAAAATACTATACAACCAAACATCCGCCTTTACAGGTCGTTATTCTTCTAAGCAGTAGGTAACTTTTCCTGGGTTTCATTCTTTCTAGTGTACTAGATCCAGAAATTTAGTGTGATGCCCTGCTTTCTCTTTTCTTTGACTTAACATTGGTTTCTGAAAGAATCTTTGCTACCTAGAACCTGCAGTCTGTT…
13122	0.0511206455266251	0.6213	-0.237	0.604095721002093	0	0	1	NA	0.6529	16.9537	OTU domain, ubiquitin aldehyde binding 1	Otub1	NM_134150	GACCGGCTGGCCTGTTGTGCCCCGCCTGCCTCCCCTGCCAGGCGCTAGACATGTACAGAGGGNNNNNNNNNNNNNNNNNNNNNNNNNNNNNNNNNNNNNNNNNNNNNNGTGTGTGGTTGTAAATGGTCATATTTCACTCCTCCCTTCTCCTGTCATAGAACCTTCCATGTTTTATTAAAGGGGATGCTGGTGGTGAGCCCGAGTGTGCGCTTCCCTGCTCTGCCGCCCTTCCCTACCTGCCCGCTGGCTGCCTTGTGTCTGGCTGTCCCTTTCCCGAGGATGGGTCCCCAGCTTTCCAACCATCTACCCCAAGCATTCCTGCCAAGAGAAGTTGGAAGGGACCAGGCCTCTGTGGGCCCCTTCTGGTTCCTTGGAGTTCTGCTCCCATAGGCCTGCCCT…
78757	-1.04192573122317	-6.903	-0.284	0.89366226899605	0	0	1	NA	0.005162	16.9019	short coiled-coil protein	Scoc	NM_001039137	AGGGCTCACCTCCCTCTCTTCTATGGATTGCTGCNNNNNNNNNNNNNNNNNNNNNNNNNNNNNNNNNNNNNNNNNNNNNNNNNNNNNNNNNNNNNNNNNNNNNNNNNNNNNNNNNNNNNNNNNNNNNNNNNNNNNNNNNNNNNNNNNNNNNNNNNNNNNNNNNNNNNNNNNNNNNNNNNNNNNNNNNNNNNNNNNNNNNNNNNNNNNNNNNNNNNNNNNNNNNNNNNNNNNNNNNNNNNNNNNNNNNNNNNNNNNNNNNNNNNNNNNNTNNNNNNNNNNNNGGTTTAGCACTGTCTTTTATCATAAGCCTAACTAGTAAAATATACNNNNNNNTAACCATGTTGTGAAAAGTGACCAAAACCATGTACTGAATGCACAGCTTCTGTACCTTGTGCACCG…
54614	0.150683516952439	1.824	-0.199	0.787996495408968	2	1	0	NA	0.2066	16.8772	SET domain containing (lysine methyltransferase) 8	Setd8	NM_030241	CCACGTGNNNNNNNNNNNNNNNNNNNNNNNNNNNNNNNTCAAAGGACAAAGTGCCCTCAAAGGGAAATGAANNNNNNNNNNNNNNNNNNNNNNNNNNNNNNNNNNNNNNNNNNNNNNNNNNNNNTCACTCTTAGCTAATTACTTCAAATGTTTTTAAAAAGTATATTAAAGATGCCTTTTCATGTAGTATTTAAATATCTGTTACAGGTTTCCAAGGTGGACTTGAACAGATGGCCTTATATTACCAAAACTTTTATATTCTAGTTGTTTTTGTACCTTTTTGCATACAAGCTGAACGTTTGTGCTTCCCGCGCAGTGTAAGACTCGGCACAGGTTTTAGAGAATGGAGTTGAACATGAACTAGGAAGCCGGGCTCTGCCCAAGATGAAAGCCAGGACT…
54607	-0.493076338565007	-6.156	-0.266	0.593163495038603	0	0	1	NA	0.006983	16.8745	cyclin-dependent kinase 6	Cdk6	NM_009873	GGTTCCACGGGGATGCCCATGAGCTCGTCATCTGAACACATTGGCGGCTGCGAGTCCCCTAAGCAAGCCTCTCAGAGCAGTTGAAGATTGCTGGCTGCCAACCTTCTGGCTGCCAGCTTCTGGGTGGGCTCTGCCTTACCAAGGAAACCACCTAGTTTACTGTTCAGAGATCAATGCAAGGGTGATTGCAGCNNNNNNNNNNNNNNNNNNNNNNNNNNNNNNNNNNNNNNNNNNCAAGAACCTGGAAAACTTCCAGAAGAAGAGAAGCTGCTGACCAATTGTGCTGCCATTTCGTTTTCTAACCTTGAATGCTGCCAGTGTAGGGTGGGAATCCAGGCCCAGCTGAGTTATGATGTAATCCGCCTGCAGCTGCTGGGCCTGCTTTGGTACTNNNNNNNN…
67050	-0.59233797080484	-6.392	-0.365	0.768669193821324	0	1	1	NA	0.006201	16.5387	far upstream element (FUSE) binding protein 3	Fubp3	NM_001033389	TGCCACGCAGCCTTTGTGCTTGCCTAGCCCCAGGGTGAGCACAGTGGCCTGTGGGGGTCTCCTCTGTCCCTCCACTCCATAACTGAGCTTGAGCAGAGGCTGCTTCTAGCTCTGGGCCTAGAAACCCTGACTATACCTAAGTGCCCTGGGTCTGCAGTGAGCCAGGACCACTCCAGCAGTAGTTCTTGCAGAGAGTGGCCAGGTTGGGCCTTTACCTGCACAGCACCTTTGGGGCCAAGCAAGTGGAGGGCCAGCTTGGCCTCTTTCTGTGTAGAAATGAGGAGGGCTCTCTCCCGTTCTCAGCCAAGAAGGAGCTCTCTTTCCTTGGACCTTGGGGGCAAGGCTCCCTCCCAGGGGGTACCTTTTGCCTTGTAGGAAGCTGGGGTTAGACCTGGTGAC…
16975	-0.0195796107238539	-0.197	-0.46	0.845287492678404	0	1	1	NA	0.8918	16.3948		Diexf	NM_145415	GTGTGGAGGGGAACGGACTACATTGTTGGACCTCATAGACCTGATCTGTTCACTGCCCCAGGAACGGGCNNNNNNNNNNNNNNNNNNNNNNNNNNNNNNNNNNNNNNNNNNNNNNNNNNNNNNNNNNNNNNNNGGTCACCACAGCTGTCAGGGCCAAGAGCAGTCAGAGGCCTGCTACTCTCAGAAACTGACGCTTGTGCTTGCCACACTTTGTAAGCTATGACTTCTCCATTAAGNNNNNNNNNNNNNNNNNNNNNNNNNNNNNNNTGCGTATTGGTGCTTTGCCTGCGTTTATGTCTGTGTGAGAGTTTTGGATCCCCTAAAACGAGTTGCAAGCAGGTGTGAGTTATCATGTAAGTGCTGGGAATTGCGCCCAGGTACTCTGAAAGAGTAGTGTGC…
12217	-0.287086978470901	-2.511	-0.657	0.852806358915492	0	0	2	NA	0.1095	16.3344	LIM and SH3 protein 1	Lasp1	NM_010688	ACCCTGTGCCGCCCCGCCCTGTCTTCAATGCATTCCATGGCATCACATCTGTCCTGGGGCCTGACCCGTCCACCCTTCAGTGTCTCTGTCTTTTAAGATCTTCAACTGCTTCTTTATCCCCGCCCCTCCAGCTTATTTTACCATCCCAAGCCTTGTTCTGCCCCTGTCATGGGCTCCTTCCTCTGGCAGGTTTTCCCTTGGACCAATCAACTGATTGATTTTTCTCTCTGGATGGAACAGGCTGGGCACTCTGGGGAGGGCAGGATTGTTCTGAGCTAGGTAGACTCCCAGGGCTGGGCTGAACTAGGAGACCCACTAAGGAGATCAGTTTAGACTGGGTGCAGTGGCAAACACCCTTAATCCCAGCGAANNNNNNNNNNNNNNNNNNNNNNNNNNNNN…
50528	-0.6552321638975	-6.24	-0.327	0.691816977501586	0	0	1	NA	0.006567	16.1746	lysine (K)-specific demethylase 1A	Kdm1a	NM_133872	GACAGATGGTTCTGAACAGAGAGATCCAACGGCATGTCATCTGCCACGTAAGCAAGCTCTTCTAGCAATACTAGATCCTACTGAGAAACTCCATGTCATCAGCTACTGGGACTCCTAGTTTGACAGCAGAGGCTGGCTCCTTTGGCTGACAGCAACTTACCCATTGATTTGGAAGTACAGCTCCATAAAGACTGCTCGAGAAGCAAGTGGTGTGAGATAACCTCTTAGTCTATGGNNNNNNNNNNNNNNNNNNNNNNNNNNNNNNNNNNNNNNNNNNNNNNNNNNNNNNNNNNNNNNNNNNNNNNNNNNNNNNNNNNNNNNNNNNNNNNN
71703	-0.304192205240531	-3.47	-0.368	0.506745142161133	2	1	1	NA	0.04749	16.1392	G1 to S phase transition 1	Gspt1	NM_001130008	GCATTTTCTTGATGACCCTGCACAATACTGTGAGGAAAATTGACTGCAAAAGCCTACTTCACACCGCCTTCTCTTACTTTCTGCCCATTGACAAACCTCTCCCCATACTTTGCAAAGAAAATTCACAGCAAAAGTCCACATTATGTCAGCTTTCTCATATTGAGAGCTCTGCTATGCCACTGTTGAATTTTCCCAAGATTTTGCCCCCCTTTCAAACTTCGCTTCCTTGGACAGATTTGGCAATAGCTTTGTAAGTGATGTGGACATAATTGCCTACAATAATGAAAACCTACAGGANNNNNNNNNNNNNNNNNNNNCTTCTTAGGCATAGTTAGTCTTTTTCCCCCAGGCAGATGATTCTGAGTGTGGGAGTGTGTCTGCACATGTTAAAAAGACAAC…
7294668859	0.128858451392162	1.312	-0.307	0.917225084309802	0	2	0	NA	0.3445	16.1129	phosphoinositide-3-kinase, regulatory subunit 5, p101	Pik3r5	NM_177320	TGCAGCTAGGTACGAGGCTGGGCAGGAAGAGTACACAGCTTCTCCTGGACTACTCTTCGGGGCAGCCGCTCTCTACGGAGAACAGAATTGCCCTGCACTGCATCAGGATCCCTCTGTAAGCCCTGCCATGGGCCAGGGATGTGGCCAGTGGTATCTGGAGCCCCTGAGAGCTGATGAAGAAACAAGCACTGGAGAAAGAAGGACCTGGGATGTCCAGTCTTACAGATGCCTCTAAGCAGAGGGAGAGGGATGGGCGAGTGGCCCCAAAGAAAGGTGTGAGGCTTGTCTGTGGTTTAGGCCTCCTTTCCAAGCCCTGAGCTGAGGTCCATCTTTGGTTTGTCCAAGACTCAGGGTCCCTAACTAGAGGTCATTCTCTCTAAGGCACAGATAGGAGAGAGA…
21375	0.178816440681876	2.226	-0.231	0.684164542104638	0	0	1	NA	0.1404	16.0617	host cell factor C1	Hcfc1	NM_008224	GGAAGCTGGCCAGCAACTGGATCCTCCAGACCCCTCTGCTTCAGGAAGGCCCTATAGGGCCCACCTTCCCGCCCTGCCCACCTGGCCTTTGCACTTCACCCTCACCAGCTACTGGCCACCATTCAGTCTCCCCCTTTTCCTCTGTTTTTACAATAAAGAAAGCACATTTTACCATTGCTATTGGGAGGAAGCAGAAGGCAGATTGGAAAGAACAGCGAGTAAGTGCAAGTTGTGCTCCTTCCTTTTCCCTACCTGGTACCCTCCCTGGGTTGAGTATGAATGGACAGCTCAGAGACTTTGGGAAGAGAAATTAAAACTGAAAACAAAGGAGATAACACCCATACTTAAGCCTGCACTTGTTTGTAGTTCATCGCCCTTGGCCTGAGAGGCAGCCAAGGA…
73469	-0.140020680281928	-1.266	-0.775	0.987889098467632	1	0	2	NA	0.3599	15.9528	3-ketodihydrosphingosine reductase	Kdsr	NM_027534	ACCTTGCCCCTTGGATGAAAGACTGAATCCAGTGATTTGAACAGTGTGCTGCTAATGGAACACAAGTTTTGGCCTCCAGACTTTTGTATCTTGTTTTTGAATGTGTGAGATTGGACCCCGTGCTCTTCAGAAATCTGGCTGTAAGCAGAGGGACATGAGGCCATCTCTACAACTGTTAAACACTATGCAAATATGGGCCAGGACACCTTTGATTTTCTGGGCTGTAGGGGTGATAGTGTGAGAACTAATAACAGGAAAGCAGGGTAAAGAATAGCATTCCAGAACAGTAAATTCAGCTTTTCGGTCATTCTCCCATCCTACCCATAGAGATCAAGAAATGTCCTCTGTGGCGTTTCTGAGNNNNNNNNNNNNNNNNNNNNNNNNNNNNNNNNNNNNNNN…
110532	-0.23198879308808	-2.811	-0.288	0.647664043044943	2	0	1	NA	0.08418	15.8515	DnaJ (Hsp40) homolog, subfamily C, member 3	Dnajc3	NM_008929	ACCAGCNNNNNNNNNNNNNNNNNNNNNNNNNNNNNNNNNNNNNNNNNNNNNNNNNNNNNNNNNNNNNNNNNNNNNNNNNNNNNNNNNNNNNNNNCTTTTAGTTTGTCCATGACCAAAGAGTTGTTTTAAAGNNNNNNNGCTGAGCTTATTGTAGACTTAAGGTTGATGGGCCTGTCAAGGTGGGAAGCAAGGAGCTAACCGTATTTCTGACGAAGCAGCCTATACTAATTTGTGACTTCTGGGAGAAGTGGTCTGAGATACTTATCCTGTGGAGGTGTTCAGAAAAGCGTTAAATAGACATTGATAACCCTGGAGCAGACAGATTCTATGCAGGCTGTGTATTAACCGTGAGGAGGAGCTGTGATCTTTGGTGGATTGTGTCTCAGTATTCTTAAAGGA…
26570	0.193602241265237	1.89	-0.225	0.767994398324813	1	1	0	NA	0.1942	15.7862	ankyrin repeat domain 17	Ankrd17	NM_030886	TGAGGAGAAGCCTGGTAGCCTGCAGATTCCTTTCATTCAGAGGAAATCACAAGTGGCCGAGAAACATTTTTATGCTCCCAAATCATTCTACTGATGTGCTTGACTGAAGTGTGTAGGCTTTTTGCAGAAGAACTTACTAACTGACCTATTTTCTGTGAACATTTGTGACAGCCAATTCTCCATCATCATCCGNNNNNNNNNNNNNNNNNNNNNNNNNNNNNNNNNNNNNNNNNNNNNNNNNNNNNNNNNNNNNGGACATAACTTTCTGTTGACGCTGTTCTTTGGCTGGTTGGTTTTAGTACTGTAAACTGCTTCTGAGCAAACACGGAAATTTAGCAAAATTATGTAAACTTGATCCTGAAGTTTTAGAATGGCAAATAAATGTACAATTGTTTACAT…
50873	0.0148237289304607	0.1879	-0.213	0.540683963735029	0	0	1	NA	0.8973	15.7754	cleft lip and palate associated transmembrane protein 1	Clptm1	NM_019649	CCACTGCAGTCCTCCTTATCTGCTCCTGGTGACTGACCACCACCACCTCCCGGGCCCCTCCCTTACCCTCTCTGTCGCCCTCTTCCTGGACAGATCNNNNNNNNNNNNNNNNNNNNNNNNNNNNNNNNNNNNNNNNNNNNNNNNNNNNNNNNNNNAGGTTGGGGCTGGCTGTGTGTATGTGGAGGCACCGTCCATCGTCTTGTCTATCCGTCTGTTCCTATGTGTTTGCAGACATCTCGCCCTGCCAGCCCAACACCATCGGGAATCATGGTGAAGCCAATATGGCGCCGAGGGTGGGCCAGGCGGGGAAGGGGCCAGGGCTCCTCTGTGGGACGCCTGTGGTCCTCCATCATCTTGTCCCTCATCCCCCGACCACCCTGCTCCCAGACCGCCACCCTT…
13193	-0.448313480655687	-4.009	-0.207	0.628733869609564	2	0	0	NA	0.02956	15.7049	family with sequence similarity 111, member A	Fam111a	NM_026640	GGGCTGGAAAGGGTTTAGTCTTTTAAAACTTTAAGGGAATTGCCTATTGTGTTTTTCTGCAGACAATAATGTTTTATGAAGTTTCAAAATGATTGCTTTCACCCCAAAATGGCAGTTCTAGATTACGTCCTAGGTACCAGGCATTTTTAGTTTATTNNNNNNNNNNNNNNNNNNNNNNNNNNNNNNNNCATCAATTGAACTATTTATGTAAGGTAACATGGAAAAGAAAATTAAGTGCTAATGTGGTCTCGGAGATCCTAGTGTCAGGAAATGCTACGATGTGAGAAAGTTCAGAGCATAGAAACTGGAGTTGTTGGCCAAAAGATTCATGGNNNNNNNGAAGCCTACCATGCTTCTGGAAACTTGAACCAATTTCAAACATACTCATTTGGTTCTACG…
93890	-0.0199061921574923	-0.2303	-0.264	0.747452037599799	1	1	0	NA	0.8728	15.6006	growth arrest-specific 2 like 3	Gas2l3	NM_001033331	ATACACTTGTATCGTTTCAGCAAATCAGGGTGATCAATGAATGGCGAGCCACAAGGATCACCAAAGATCTTCCTATTTGTGTCTGTCCGGAGAGCTGCAGACATGAAGTCAAGATGGGATGAAGCTGGGTCAGGGAAAGGACCCATGCATTTTGTGTATCAATGGACAAATGTGTGAGTTTTGACCTGTATCATCTTGCTAATGATGTCTGCTGTTTGAGGGAAGTGTAAAAGTCCAAGAACACTACTAGAATTTTAACTATTGGTGGTATATTTTTGAACACAGGTTAACTGTGGAGGTTATCTGCTAATAGCAACTCCGATACTCTTAAACACTAGTTACTGTGCTCAGCCACAAAGCAATGGTTTGCTTGGCGCTAGTGTGTGCCTGTAATCCCAG…
233871	0.236861592592183	2.632	-0.317	0.805545583993571	0	0	1	NA	0.09862	15.5746	transmembrane protein 127	Tmem127	NM_175145	TGCCAGCCGGGGCTCTCTTCCTCAGCAGCCCATCCCCCAGTGCCACAGCTCCTCTTACACCCAGAGGAGCCACTTCCCCCAGCAGGTCTCATTGGTAGGACCCTGACCATCTTCACCAAATCTTCCCCAGGAGACACTCTGCCTTTAGGTTTGTCCATGTGTCCCTGCTCTGCAGAGCCGGGACTCTGATTTCATATAATGTACTCTTTCCCCTCCCAGTACCCTCTGCTCCTTTCCTATTCACTAGCTCCTTCCAACCAGGGATGGTCAGATAAGTTTCCTCTCTCTGTGGGCCATGTCTTTGGGACTGGGACTTTCCTTGGGTTGCTGCTGGTAGTGGTCAGTCCCTGAGAGAGGTACCAACAGAGCACAAGGGGAAGGGACTATGCCATGCAAGTT…
18595	-0.638279391655026	-5.375	-0.37	0.815616442158419	0	0	1	NA	0.0105	15.567	serine/threonine kinase 17b (apoptosis-inducing)	Stk17b	NM_133810	CATTTTTCTCTGTGACTCATCTGGACTGACTCGGAAATTTGAAATCTCTGGTGTGAGATTGTGTTTGTAGCTTCATATATTATGTTTATATTATAAATGCACTTCTGCTTAGAAGAACTTAAGGAACAGTTTAAATGCTAGGCTTCTGTTGGCTAGCATATCATTTCTTGTCCTGAAATTGTTTTGCAGAGGAAAATATTTAAGTATATGACAAAAAATGTAAATTGTGTTTAAGAGAACACATGCAACTGAAAGAACTCAAGTTCAGTCAGACTTATAAAATGGGTTATATTATGGTTAGTNNNNNNNNNNNNNNNNNNNNNNCAGGAATTTAGTAGGTTCTAAGGTAAGCCCTATACCATAACTCTATTACAGAGAATCTGTTTGGGGAAATGCTGT…
230249	0.393436693159057	4.359	-0.19	0.674186119573098	0	1	0	NA	0.02182	15.3998	ATP-binding cassette, sub-family C (CFTR/MRP), member 1	Abcc1	NM_008576	GCTGGTCTCTGGCATATCCAATGAGGACTGCAGGGCCAGGATCCCAGAGTCCAGGCATGAGCCAGCAACCCTGGAAACCTACGCTTCCCAGANNNNNNNNNNNNNNNNNNNNNNNNNNNNNNNNNNNNNNNNNNNNNNTACTTAGGCGTCTGTCACCATTTGGCTTCATCCTGGATCTGACCTTGAAGAAGCTGGAAGACAGATGCACCCCACTTCAGATACACGTCTGGCCTCTGGCACCCTGAAAGTTCACCCATGCTCCTGCCGTATCCCACGGCAAGTCCATGGGCAGCTAAACATACTAGTGACCAAACACAAGCCACACTGCCTCATGTCTCTTCAGCCACGTCTACGGATGCCAAGCCTTGTAGCCTCTCCTGGCCTTGCCAGCTCTCTGTC…
320207	0.0133606085872255	0.09352	-0.167	0.678020561192746	0	2	0	NA	0.9497	15.3949	BCL2/adenovirus E1B interacting protein 3-like | predicted gene 10480	NA	NM_009761	GGGAGACGAAAAGCCCCTGGAAATTCGTGTGGCCTGTGAAGTGGTGTATTGTAGTTTGAATTTGAGACCTATTGTAAGCATGATCCCTACCTACAACCCTATTTTTACATACCCAATTCCAGTAACTCTCAAATCCAGTATTTTACTCAAACTCTGTTGGGGCATTTTACTAACCTTGTTCCCTTTTTGGCCTGTAAGACACTTTAGAGATTCCTAACAGAGTTTACTGTTGTTTAGAAATTTGCAAGGGCNNNNNNNCAGCAATGCCACCAGCAGATTATAATCTTGTCAACAGTTCATTGTCTCCTCTTAGTACCACCAGTCACCTGCATCATTCATGCTAGAAGCTGTGTTCTAGCCATGCAGTTACATCTCTTTCTAAATGAGGTCAGGTTTGCA…
20278	1.21547668729745	13.79	-0.436	0.934821374999518	0	1	1	NA	0.0009721	15.3506	solute carrier family 7 (cationic amino acid transporter, y+ system), member 11	Slc7a11	NM_011990	ACTTAATGCATCAAAAGCTTGGCCATCTGCCCAGGATTGAGATACAAAATGGATTTTTATTTCAAGAAAACACAACGTTGATGATGGACTAAAGGAATCAGTTATCTCTATTCATATCCTCTAGCGTATTCAAATTAATTTCTGAGCAACTTACTGGTAACTCCATGTATTTGTAGCAAGCTAATATGCAAGTCATACAGTGAGGCAAGCTCACAGTTCTTGAGTCTAGTGCCTATCTGCTGGGGGGAAAGGNNNNNNNNCCTAAGGGCTTTGGTACCTGGGCTATCATTCCTCTACCACGTTTCTTATCATGACTGAGAACCTTGAACAGAAGACCAAAATGGTTTCTGTATATATGAGGTCTATAAACATAGCTTTACCTACTGGGGACATCTATAC…
240916	0.209759808974528	1.916	-0.296	0.686308534936082	0	0	1	NA	0.1891	15.3255	E74-like factor 4 (ets domain transcription factor)	Elf4	NM_019680	ACAAAGGGATCAAAAGTATGACCCACCGGGCAAAATTGTGAAGCATTTTCATGTGGACTTAAGTAAGAGTACCCACCCTTCTATCTCGTGGGGTGTGAGAACATTTGATTCCAAGTTCCCCAGGCCTATTTGACATCGCTCTGACCAAAGTGTGCCCAGTTCAAGCATCTGGCACCAGACCAGGGCCTTCAAGAGCACTAGGGAGTAGATGTGCTCTTGGAATGAAAATGAGCTGACTTGGTGATGGAGGGAAATCCACAAGCCAGGAAGCAGCTTGTGGCCAGATCTGGTCAGCAGCTTCACAGGACGAGTTAGGCCTGGTCATACTTCGTTATCTGTATTCCTTACACAGGGAATTTACCATCCAATATGTGAATATCTTCGTATGCATCTGTGTGC…
17978	-0.204800302356819	-2.631	-0.145	0.628807430636645	1	0	0	NA	0.09862	15.1163	lactate dehydrogenase A	Ldha	NM_001136069	AGTCTTCCCCGTGTCCTAGCACTTCACTGTCCAGGCTGCAGCAGGGCTTCTAGGCAGACCACACCCTTCTCGTCTGAGCTGTGGTTAGTACAGTGGTGTTGAGATGGTGTGGGGAAACATCTCACTCCCCACAGCTCTGCCCTGCTGCCAAGTGGTACTTGTGTAGTGGTGACCTGGTTAGTGTGACAGTCCCACTGTCTCTGAGACACACTGCCAACTGCAGGCTTCGATTACCCCTGTGAGCCTGCTGCATTGCTGCCCTGCACCAAACATGCCTAGGCCGACGAGTTCCCAGTTAAGTCGTATAACCTGGCTCCAGTGTGTACGTCCATGATGCATATCTTGTGCATAAATGTTGTACAGGNNNNNNNNNNNNNNNNNNGTGTCTGTAGTGTGCAT…
19416	-0.0594081581350387	-0.5968	-0.221	0.532662328796665	0	1	0	NA	0.6667	15.0957	NHP2 ribonucleoprotein homolog (yeast)	Nhp2	NM_026631	GAGACTTGGGCTGCAACCCAGCCCCTTTCCAAGAGATCTGGCTGGCTGCAGGCAGCTGCCCACCCTAACAGCATCTCCCCGATTTCTTGCTGTGTGAGTCTTCCCAGGCAGCTCCAGCAGTGTTGGAGGTGGAGCCTGCATCTCTGCCATCTCCTCCTGAGCTTTGATGAAGACAGTTCCAAGAATGTGGGATAGAAGTAAATGCTAAGGCGAAAACGTGGCAAGTGTGTGGGTGTTCTTGAAGTTGGCAGGAGGAGCAAAAGCAGCCTTTCAGCACAGAGCCTCAAGGGTGTACCTGGCAAATGTTCTGCACTGGCTCTACAGCCCACCCGTCTTCATTTCCCACTCTAGGACAGTTGGGGTGAGGAGATGAGGCATCAAGGCCCAAACCCCACTTCA…
100038429	-0.704827760490543	-8.137	-0.459	0.683614139055324	0	1	1	NA	0.003607	15.0074	calcineurin-like phosphoesterase domain containing 1	Cpped1	NM_146067	CTGGCTCCCACAGAGTCCACCCAGCCTTCACACCATCACCTTCCATTTTGCCAGAATAATCTCAGCCCCTTATAGAAATGTCTGAGCAGAAAGGCGGGCTTGTAAACAGATGTGCTTTCACATCAGTCAAACTGCTGGGTCCTACCCTTATTTCAAAAGAGAACTGCCTTTCCTTGATAAGACAGCTACGGGTGTTTTCTAATTGTGGTGTGAGACTTCCCACGTGATGTTTGGGTGAATTCTTCTCATTGTGCAGCTTTTAACTCTGCCCTTGAATCTACTGTTTCTGACTTCAATAACCACCTACTGCCCTCAATCCCAACTCAGTACCCAAGAGTGATCTTAATAATTCCTCCAACATNNNNNNNNNNNNNNNNNAGTCCCAGGGCCACATAGGTT…
70370	-0.0610644002810847	-0.6892	-0.183	0.710486723952347	2	1	0	NA	0.6167	14.9854	golgi SNAP receptor complex member 2	Gosr2	NM_019650	GCCAGCTGTACCCAGCACTGGACAGCCTTCCCATTGTGTGCGCATGTGCAAGCAAGAAGTGGGCTGGGAGGCCCTTTTGAAATGTATGCCTTAACTGTGAAGACACCTCTCCCCTCAGGACTAATCGTGGCTTAGTATCAAACCTGCTTTGTTTTCTGTGACATCTGGGGAGTAGGACCTTGGGTCACCAAGACGTGTGGTGCTTAGGAAGTGGGTCAAGACCCTGTTCTCTGGCTTTCATTGGGGGAGGGATGGCTGGGTTTTGTGGTTTGTCCACATAGCTGATGCTTGCCCTGGAAAGCGTGCATGGTGAGGCTTTTACACAGGACTGTCCACACTATTCACTCCTGATGGAGTGGGCTGGAGCACAAGTGAGAAGATGAGGAGAGAGGTCTTTCC…
50723	0.0168862521018251	0.2159	-0.195	0.749923782401692	0	1	0	NA	0.8813	14.9516	URB2 ribosome biogenesis 2 homolog (S. cerevisiae)	Urb2	NM_001029876	GTCACACCACAGAATCACCTGGGACACCTTGCAGAACATTCATAGTTCAGAGTCCTGGAGGATGTAAGGCTTCTGACGTTCTCATACACGTTGTCAACAACCATGGAAANNNNNNNNNNNNNNNNNNNNNNNNNNNNNNNNNNNNNNNGTCTCACTGTATATCCTTGAATGGCCTAGAACTCACTATGTAGAACACCAGGCTGGCTTTGAACTCACAGAGATCCCTCTGCTTTCTGTATGCCGAGTCTAAATGTATCACCTTGCCCACCTTGGGGATTATATATTTTTATAGCNNNNNNNNNNAAATGCTAAATGTTCTTTGATATCCCACCCCTCCAGCAGGATAAAGATTGAACCAGGCCCTCACACACACTAATTGCACACTTCTGCGGCTCAGCC…
239652	-0.0331705166286049	-0.3692	-0.309	0.709440166950813	0	0	1	NA	0.7943	14.9445	sphingosine phosphate lyase 1	Sgpl1	NM_009163	ACTTTGACCCTTGTGAGTTCCTTGGAGCTTCAGGCCTTCAGAAGGTTCTTGGCGTTTGGAACAGACTGCACACAATTTGACATCTGGACTGGCTCCGTAGAGCACAATAGGATAAACCATAAGATAGCTTCAGCCTCAGGACTCCTTTGTTTCCTTGTGGGGCTTTTAGTTTGAAGACCCTGAAGGATCCCACTGCATAGTGAGTCTGTCCTGGTTATTAATGTTACCCTAGAAATTGCTTTAACCTTATTTTTCTCTAACGTCTTTAGCATCGTCTTTACTTAATCATTGTGTGGTGGCTCCGACCTGTCCTGATTATTTAGGGAAAGTGTGAGATAGCAAGAGGGTGTCTCTGCTGCCTCAGTGGGGTGTTCTGGCCATCAGGCAGGAAGCAGTTAT…
72736	0.148736134227546	1.804	-0.181	0.652427481128712	0	1	0	NA	0.2108	14.7579	potassium inwardly-rectifying channel, subfamily K, member 6	Kcnk6	NM_001033525	CTGTCGACCTGGACACACCTGGGCAGGGGCTTTGAGCCCCATGTGACTAGATCAACTGGAATGCCCAGACACACTCTCCTGTCTTTTCACAGAGCTCCACTGGGAGGTGAGGAGTAGTCCCTCTGCTCCTATGTCCTCTGCTCCTCAGGGCACTGACACAGTCNNNNNNNNNNNNNNNNNNNNNNNNNNNNNNNNNNNAGACTCAGACCACGTGGGCTTTCTGACTTTGTTGGTGAGAGTAGTGGTTTATACANNNNNNNNNNNNNNNNNNNNNNNNNNNNNNNNNCTATGTCTCGCTCTCTTGCATAGCTCATCCGGCACACCTAGTTCTTCTGGGCTCTGGGCCTGGACTCCACTTTAGCCTCTGTATTAGTGGCTTTGTCTTGGCCAAATGATTTC…
58231	-0.0356673821284339	-0.4243	-0.439	0.803922681129115	0	3	1	NA	0.7636	14.7248	CDGSH iron sulfur domain 2	Cisd2	NM_025902	CAGTGGCCATTTGAGATGAAACTCTGACAGAGTGTTTCCATGTGTGTTGTGCATAGAAAAGTCTTTGGAAGTTTTAACTCTCAGTACTGGTTGAATAATTATTTCTGCCAGTTATTTTCTTGCTACACTACTGCTTATATTTGGTACTTTATATAGTCAGTCATTTCTATAGAAATCAGATGGTCAAGTCTCATTCTGAAATTAAGTTTAATGTGTCTTTCAACAATAAAGTCAGCACTTCAGATTTTAATTAATTGGGAATTTAAAGTTTGACTGTGGGCCAAAAGTTATTTCTTTGTATATCAGTATTTCAACAGAATACATAGTTTTNNNNNNNTTATCCTTTGTTCTGTTAAATGTATCTTTATATTGTCTTGTTTTGCTCATTTGAAGTCATTT…
117599	-0.00148296928106362	-0.01831	-0.222	0.710614722079392	0	2	0	NA	0.9899	14.6547	UBX domain protein 4	Ubxn4	NM_026390	GGTAGCGAGCAGTGCAGATTCTCACTGTTTCCTTAGGACTCCACTCAGCGAGACTGCTGCTGGAGAAGTGGGTCAGCTTTATGTTTTCAGACCGTGTATAGTCTTTATTTCTGCTAAGAGGTTTTGAGTTAAGTTGTTTAACCTGAAAAAGTCAAACATGAAATAGCTGGATGCTAGGTCCTTGTGTAGGGTAACCAGCTGTTGAGCCTAGAAGAATCCCAAGGCCACCCTGCCACCACCGCTCCTACTCAGACTCCACAGCCCCTAGCCCAGTGTTTCATTTAGGATACTTTTTGCTGCAAGATTCTCAAGCCACACACAGTAACTGGTATGTCACTGAGTAGTCTGAGCCCCGAGCACCTCAGCGAGCTAATCAGGTGATAACTGATGTTTAGCGTT…
219228	-0.245948005635325	-2.346	-0.183	0.56097108386914	0	1	0	NA	0.1261	14.6356	nerve growth factor receptor (TNFRSF16) associated protein 1	Ngfrap1	NM_001110233	CTTCGGTCATTCCCCCCTGAGATCCATACTGTGACTCCCGCTGTAGCCCTTTTCCTCGCATTTTCCTGACATGCCTTTAATGACCCGTTTGTGGTGAGCCTTGTGTTATTTCCATGCCATGTGCCAGGTGGGGCTTGTGTTGCCAGCTTCTAATTGGAGATTGCCTTCCCACTCAGTGTGAGTTTCTGTCAACAGTGCAGTGTTGCCCATTAGCATGGAAAGCAATGTCAAGTCAATAAAGCAACTGAATAATCATTATTGTGTCCTTAAAGCATAAATAAACAGTTAAGATTNNNNNNNNGAGCCACAAGAAA
56367	-0.17854280935633	-2.032	-0.196	0.767050041441549	0	1	0	NA	0.1691	14.5898	pleckstrin homology domain-containing, family A (phosphoinositide binding specific) member 2	Plekha2	NM_031257	TATGCAGTGCCCGTTGCGTGCAGGAGAGCCAGGGGCTGTGACTTATTTTCTCTGCCATGGTAGAGGACAGAGTCTAATGGCACTCACAGTGGAGGGGCTCGTCTAGCTGGCTTTGGTTTTGCTATTATTGACACCATTTATTTAACTGGGGAAAGCCACTAGGTTAGACCCACAGGCATACTCTATTACCTCTTGAATGTCCCCATTTCCCCAGGTTTCCTAGTGAGGGGTTAGTTTTCATACTTCCTGTCTGGAGGAGGCTAGAGTCCAGTTTCACCCATAAGCTTTTCCCTCTTGTATTTCTTTTATAGTCTTGGTTTTGCACAGGATCTCTGGCTAAGAACTGCTTTCATCTACCCCTGTTTATTGACTGAAGTCTGGGGATCAGTCAGACCATTA…
12843	-0.364145683869745	-3.42	-0.22	0.752819730233944	1	1	0	NA	0.04945	14.5802	akirin 1 pseudogene	NA	NM_023423	AGCCTTCTTGCCTATCTGGGTACCAGGTGTGACCTCAAGAGATGGCTGCTGTACACTTTTTGCAACTGGTTTGATATCACATTTCAGCTCCAACTTTGCATCCTGAGAACACTTAAATGTTTCTGCAGGTCCATTTTATACAACTTGAAAGACCTTAAAACTTTCTGGTTGCCACAAGCATATCTTTCTTTTCTGCTCATCCACTAAACAGCTGTGCCCTACTGTGATAGGTTTTCCAGACAAAGTACCTGGAACAGCAGTCTAGCAAAGAATGCCTTCAGTGGCACTCAACACGTGGAGTCTCCCCAAGCACAGCTCNNNNNNNNNNNNNNNNNNNNNNNNNNNNNNNNNNNNNNTTTAAGTTATTATTTGTATTGTGCNNNNNNNNNTTTTGATCTT…
71709	-0.342068988830702	-3.837	-0.313	0.680134739627503	0	0	1	NA	0.03426	14.4305	ATP-binding cassette, sub-family F (GCN20), member 1	Abcf1	NM_013854	GCTCCCTCCTGGAAGCTGCTGCAACCAGCTCCTATGGCTGGAGTCTAGGCCGTCTCCCCTCATCCANNNNNNNNNNNNNNNNNNNNNNNNNNNNNNNNNNNNNNNNNNNNNNNNNNNNNNNNNNNNNNNNNNNNNNNNNCATGGCTGCTGCCAGCTGCAGCAGCCACATAGGCCATGAAGGTGGCGTGTTGCCTTGATGTGTGTGAGAGCATCCATCCGTGTGGATTGTGTCCTTCTCAATGAAGGACTGTGTTCCCCTTGAGGTAACTGAGCTGGCTTGCCCACACTGGCTCAGTCTCTTCAGAAAGAGGTGACCTTTGCTGTGCTGGGTTCCCCTCAGGCCTAGTTAAGGTGGCCTCTTGTCTCAAGACCTTTGCCACTCAGAACTGACCCTGGTCC…
15567	0.162670229627539	1.86	-0.331	0.616730532917847	1	1	0	NA	0.1995	14.4102	AT rich interactive domain 1B (SWI-like)	Arid1b	NM_001085355	CATCCGTGAAGGCACACATGTGTGAGTGAACATTAGAGGGTCACATATAACTGGCTGTTTTCTGTTCTCGTTTATCCAGTGTNNNNNNNNNNNNNNNNNNNNTCTTTGCTCCTCTGCCCCGTTTACTATTTACCAATTGGGAATTAAATCATTAATTTGAACAGTTATAAAATTAATATTTGCTGTCTGTGTGTATAAGTACATCCTCTGGCGGTTTTCTGTTTCNNNNNNNNNNAACCAAAGTTGCCGTCTAGTGCATTCAAAGGTCACAANNNNNNNNNNNNNNNNNNNNNNNNNNNNNNNNNNNNNNNNNNNNCATGTTGTATTGCAGTCTTTGGGAAGTGAATTGACTTNNNNNNNNNNNNNNNNNNNNNNNNNNNNNNNNNNNNNNNNNNNTGT…
22767	-0.105261214697212	-1.017	-0.411	0.647380984679434	0	1	1	NA	0.4585	14.3758	1-acylglycerol-3-phosphate O-acyltransferase 4 (lysophosphatidic acid acyltransferase, delta)	Agpat4	NM_026644	TGTGGGAAAGTCACCTCCAGAGGGAACCGTGGGGGACGGCTGGCCTCTGCTTAGCCTTTGTAGCAGGGCTCAGTGATGGAGACTGGGGGGCCCTTGCTGGGACAAACACAAACCACAGCCCCTCTGGTCACGGAGTTTTGCCTCAGCGCTGGATGGGAAAGGAAGACGGGTTTAGACCTTNNNNNNNNNNNNNNNNNNGTGTGATATGGTTTCGGTTATGTCTCTTTTCAGTNNNNNNNNNNNNNNNNNNNNNNNNNNNNNNNNNNNNNNNNNNNNNNNNNNNNNNNNNNNNNNNNNNNNNNNNNNNNNNNNNNNNNNNNNNNNNNNTGGGGTGAGGAGAATGGGTGTGTGGTTGCGTGTGCACTTGTGACCCTGTAACAGTAGGGTCTGGGAGGCTGC…
13134	0.249554088700625	3.258	-0.124	0.750666036554355	1	0	0	NA	0.05727	14.3679	ArfGAP with FG repeats 1	Agfg1	NM_010472	CCTTACTTAGACTCTGTACCGGAACGAACGTTTATGTGACCATATTACATCTCTTCGCCTCTTGCACTGTTGTCTTGTTTCACTGATCTTAGCTTTAAACATGAAAGAAGTCCTTAAAATGCCTGCACTGTGTATTAAACACCAGGTAATATGTGCAAAACAGAGGGCTCAGCAACAACTTTTCACTTGTGAATTGGCAGGAAAAGGTAGCGGCATCATGTAAGTTAAAAATTGGCTAATGTTAAGTTATTGCAGATCCCACATTCATTATGCTGCAGTACTGTACATATTTTTCTTAGAAATTAGCTATTTGTGCATATCAGTATTTGTAACTTTAACACATTGTTATGTGAGAAATGTTACTGGGGAAATAGATGAGCCACTTTTAAGGTGCTGTCA…
70465	-0.207268236478267	-1.35	-0.248	0.642084498849003	0	1	0	NA	0.3321	14.2701	ADP-ribosylation factor guanine nucleotide-exchange factor 1(brefeldin A-inhibited)	Arfgef1	NM_001102430	TGAGAGCCGATGTTTTTCTGTTGGTGTTTACATTGCTCTGCTCTGTGAAAGGATCCTGCAGCAGAGGCTTCCTACCTGAAAAATGTTTCTCTCAATTGTAGTGTGTGAGTTACTGGTAAGACGCTTACACCTATAACTCAAGGTCGGAATAGTCCCTCCAGTCCCTTTAGTAACCCAGTGGCCTCTGTCTCGTGTTGGGCTCATGTTGAGCAGAAAGGCTGTTCCCACAGCATCAGCCTACCTTTAGGGTCCTTCCCTGTCCTCTAAGCAGGGTGAGCCCACACTGTGGCAGGTACGGAAATTACCCAAAGAAGTATAGATGTAAAGACTGAGCTTCTGCGAGAAGTACAACTCAGGAGAGCTGTATTTTGAAGGATAAAATGTTTATAATTNNNNNNN…
320237	-0.300050556725125	-2.757	-0.4	0.79083383378671	1	0	1	NA	0.08862	14.2475	tousled-like kinase 1	Tlk1	NM_172664	CTCCTCTAAGATTGGCATGACCTCTTCTCTTTGATTGGCTTCCAGATGCACACTTGAATTTGACTGCATTGGACTGTTTGTGGTATTTTTACATGGACATGGTTAAGAAGTGTTTGTGAACTAAGCTCTCCAAGGAGTCCTTGTGTGAGAGTGGATCATGGACAGTGACTAAGTACACACTCACTCCTCACTGCCCTGGAGCAGCACGAAACAGGAATACCATGTTACAGTAGAACAAGGGGACTCTGTAAATAACGTTTATAATACTTAAATATATTTGATTGTTACCAGAGAGTTGTAATATGAAGGGTAGTTTTTCATTATTTAAGAACACATGGAAAAATGAGGAGACATTTGTAACCCGGGAGCTACAGTGCCTGGTACAGCGTCAGCACTCGG…
79263	-0.722207781752122	-7.387	-0.621	0.483253767290752	0	0	2	NA	0.004306	14.2382	membrane-bound transcription factor peptidase, site 2 | Yy2 transcription factor	NA	NM_172307	TGTTTGCTCTCATCCAACAGAATTAAGAAGTAAAGCTACATGGCAATATCTGTTGCCATTGAAATTCTTACTAGTTATGAAATGTAAAGTGTTTCCTTAAAACACCTTGGCCAACCTCTTTGAGCTCCTAATATCTAGAGAACCCAAAAACTCTGTAGTAGAGGGAGTAGAAGAAATGAAAAGCATAATTCCTGACTATATCCTACTTTAAAGATTGAATGTGCAAACTCTGAATGTTTGTTGAATAATTTGTAAACAAGTGAAAATTCATTCATGTAATACCATTTTGTGTGACCATATAGCATTTTGGAATAGTAAAAGGAAAAGCAGAATCTTGTAGGAAAACNNNNNNNNNNNNNNNNNNNNNNNNNNNNNNNNNNNNNANNNNNNNNNNNNNNN…
77110	-0.0329731486284821	-0.3219	-0.189	0.703027664771548	0	1	0	NA	0.8205	14.2364	sirtuin 2 (silent mating type information regulation 2, homolog) 2 (S. cerevisiae)	Sirt2	NM_001122765	CAGTAACCATGACCTCCCGCAGGACAGCGGAGCCCGGCCAGCACTGGGCCCTCTTAACATGCAGCTTGTGTGAGCTCAAAGACCCTTCGTTCTTTAACCACGTTCTTGAAATCAGGGTCCCCAACTCAATCCCAGAAAAGCCTAATATACCTAGGGGCTGAGGCCTGTGCAGTCTGTAGCTGGGGCCTCTAANNNNNNNNNNNNNNNNNNNNNNNNNNNNNNNNNNNNNNNNNNNNNNNNNNNNNNNGGCAAGAAGCAGCCTTCCCTAACTTCTAATTATTCCCAGACAACAGGCTACCCCAAAACCCCTAACAGTGCCAGAATAAGGCATTTCTCTATTGTTTTCAGGGGGCCTATGGCTAAATCAAATTAACCTACCCCGCATAGGGGCTGGACTCT…
12425	-0.101670376990326	-1.11	-0.232	0.692163280256621	1	2	0	NA	0.4192	14.1758	RIKEN cDNA 4632428N05 gene	4632428N05Rik	NM_001159572	ACCAGCTGGGGAACCATGAACCATGGTACCTGGGTCAGGGATATGTGCACTTGATCTATGGCTGGCCCTTGGACAGTCTTTTAGGCACTGACTCCAGCTTCCTTGCTCCTGCTCTGAGCCTAGACTCTGCTTTTACAAGATGCACAGACCCTCCCCTATCTCTTTCAGACGCTACTTGGGGGGCAGGGAGAAGATGTTGGATTGCTCATTGCTGTTCTCAAGATCTTGGGATGCTGAGTTCTCCCTAGAGACTTGACTTCGACAGCCACAGATGTCAGATGACCTGCATCCTATGAACGTCCGGCTTGGCAAGAGCCTTTCTTCATGGAAACCAGTAGCCCGGAGGGGATGAGGTAGGCACCTTGCCACCCTCCCGGGAGAGAGACACAAGATGTGAGA…
18479	0.201184137876952	2.492	-0.131	0.77788808292998	0	1	0	NA	0.1112	14.1749	solute carrier family 6 (neurotransmitter transporter, creatine), member 8	Slc6a8	NM_001142809	CAGGCACCCCCAGCTCACATCACCAGCTCATCCTTTGGTAGCCATAGCAGCCCCAACTTTAGCCCCCACTCATCNNNNNNNNNNNNNNNNNNNNNNNNNNNNNNNNNNNNNNNNNNNNNNNNNNNNNNNNNNNCACCATGAGNNNNNNNNNNNNNNNNNNNNNNNNNNNNNNNNNNNNNNNNNNNNNNNTCACAACCCACCAAAAATAGATGCCTCTCCTCCCCACCCCACAACTAAGCTGGTATTTGCATTGCTTCCAGGCCCTACCTCCTCTCCTTCTTTCCAGTGCCCAGGACCCATCTCCTAGCCTTGCCAAGCCCACCTGCCTGCCTCCCAAGCTCTGCTCTGTAACATACCTTTGCCCTAGAAACAACAGTGGCAGCTTGGGTAANNNNNNNN…
74338	-0.0586343886072473	-0.5951	-0.258	0.693270373157927	1	1	0	NA	0.6678	14.1534	secretory carrier membrane protein 4 | adenosine deaminase, tRNA-specific 3, TAD2 homolog (S. cerevisiae)	NA	NM_019575	GCGGCTGCCTGGCCCCAGCACCATGGCTCTGTCTCCTGTTACCACCCTCGGTCCTGAGGTCTGAGCATCTCTCAAGGGTCCCAGGAGGTCCTTGGCCCATGTTCATCTCTTGCCCAAGCCCTCAGCAAGCACTGCCCAACAACCATTGTCCACTGCCATCCTACCAGAGCCTGGCTGGATTTGCCCTGCTCCCACCTGTTAAGAGGGTAGAAACCCTCAGCCTGTGCAAGGAGAGGCCTCAACCTCCAAGCGCCTGTCCTTTGTGTTGCTGAGATGTATAAAGCCAAACTCTGAGCGCTTGTGTAGATGGGTGTGAGTGGACAGTCAGGAGCATGGTGGCTGTGCCTGAATCCTCTGTTCTGCCATCCACTATACCTGTGCTCCTCTGGACCCTGCTAC…
664702320484	-1.09006084226034	-7.05	-0.397	0.784126407686734	0	0	1	NA	0.00484	13.9128	thioredoxin-related transmembrane protein 3	Tmx3	NM_198295	GACTTCACAGATAAAAAATATTTGATAGAATGTCAAGTTATTAAAGAGTATTTATTGAATTTAGAGATTTAATCATGATCTATTTACAGAAGAGAACATATTCTTTGTATTTTGCTAATAACAACTGCATGAATTAAAATAATTCTTCCATAAGTAGGAAGATGTTTGGAACAAAGTGATGAACAGTTTGTCCAAAACAAAGCCAGATCATTGTATCAATTACTTTACAGATGCCCATTATATACACACTTCTCTGTGTGCATGTTCTATGACAAAGTTAAGAAGCTTGGACAGAATATTAAATTGACCATTAATGTGGAAGATGGGTTTTTTGCAAAGAGAAATAGTACTTTCACCTACTATATCAATTCTCCTATATTTTGGATAAAATTTATATAA…
52335	0.180704034438602	2.214	-0.176	0.801869294952314	0	1	0	NA	0.142	13.9028	Kruppel-like factor 6	Klf6	NM_011803	AGGAGCAGAGGGACGAATCCTGTAGGCTAAAAGAGGCTTCCAGGCTAAGAGGCGGCCATGGAAGGAGGGATGCCTGTAACAGCCAAAGCATGCCATTTTGCTTCCTATCCAGTTACCTCCAGGGGCCTCTCTTTGGAAGGTCTTTTGAGGGCTACAAAAGTCATGTCAGGAGTGGCATAGCACCCATGGTGCATGGTGTTTGGGTGACCCCGGACTCACCACTGGTTCCTAACCTTCTGAGAGGCTCTAAGCTTTTGGCCGTGAGCATGCGCACTGAGAATGTTAGTGGGTGGGATGGTTGTGTTGAGGATCTATTACTGACTGTATGGTGAGGCAGACNNNNNNNNNCTCCCCCTATGTGGTATCAAATAACTGCAAGAGACAGNNNNNNNNNNNNGC…
171170	-0.258398311706605	-2.416	-0.324	0.939286890092244	1	0	1	NA	0.119	13.8889	ring finger protein 38	Rnf38	NM_001038993	CCAGCCTAAGAGCACAAATTTAGTTTGGGTGTTCCTCATCACATGTATATATGGACTATCCATCGAACTTAACCTGTGTGGCTTCCAGCCCTCCCTTTACCAAAAGGGTCAATGGACCTTTCTTTGCACTGTGTGACTTAATCAACTATAAAAGCTTACAATTAGTCTTCACAATTATGGGATTGTTATACTAACTGTGTGATTGGAACTCCAAAGACCTTTTCTTTAGCTTAATTTTGTGTGTGCACTAACATTCCCTGGTTTTTGTGTGATCATTCCGAGTGTTGCTGCAAGATTACAGTGGACGTGATCTTTTAGCATGTGCTTTTATAAAAAGTGGTAGCTCCAGATGATATAGCAATCTACCTTATATAGAGCCTTCAGAAACTGTGAGTGGAA…
227195	-0.348880176815976	-4.373	-0.318	0.656724868016509	0	0	1	NA	0.0217	13.8726	caspase 2	Casp2	NM_007610	TGCCGCCTGCTATTCCTGCTGTTGGAGGCCACTGGACCACTGGGGGCACAATGGAGACTTCTCTTCAGAATGGTTTTTGTTCTGTCTACCCTCTCAGGGATATGAGATTCTCCCAGGCTTGTTTCCTGTCAGCCATCTCTGTCTTTGGGTATGAAACATAAGGATGGCTCCTCCGGTGTCGTGTTCTCTACCTATAGAGCCAGCTCTGAATGGATGTGTTACCAGAAGCATTTTAGCTACAGCCTAGAAAATGACATTGTGAACACAGTATTATTGTGGGAAGAGGGCATTTGGATTTCTCAATGTTTGTGATATTTTTGTTCCCAAGGCATCTTAGGAGTACTTGGATCATAGCNNNNNNNNNNNNNCCTAAATCAGTTAAGGAGTCTCAGAGATCAT…
218100	0.0169720993059936	0.1699	-0.261	0.580441932382214	0	1	0	NA	0.9077	13.8561	sorting nexin 15	Snx15	NM_026912	GGGGTGGACCCTTCCTGGGATGTCAGCTCCAGCACTGCCAGCCACCCCCACTGCTCTCTTTGGGACCTGGCCGTGCTTCCTGCTCGTATGACTACCAGGGGCCATATCTGTATTAACTGGATCAAGTATAAGAAAAGCAAAGACTTCTCAGCTCTGACCTGCCTGCCTCCTTGGAATTAGACTTGAACTTCTGATCCTGCCTATCTGTTCTATGTGAGTGGCATCTGGGCCCCTAACCTGTCAGTTCACCCATCTAGACCAGAGTCTGTAGCCAGACCTGGCCCACTGNNNNNNNNNNNNNNNNNNNNNNNNNNNNNNNNNNNNNNNNNNNNNNNNNNNNNNNNNNNNNNNNNNNNNNNNNNNNNNNNNNNNNNNNNNNATGGTTGGAAGAAAAAAGAT…
319583	-0.245352005925458	-2.845	-0.245	0.504130788804972	1	1	0	NA	0.08195	13.7864	carbonic anhydrase 13	Car13	NM_024495	CAGTCACCAGTGGGTCAACCCAATCGGAACACGGAGGTAGCAAATACAACGGAACTCAGACATTCCAATAATGGCTTTTCGAGAATTTCACGTTTGTGGATTCTACTTGTCCAGCACCTCTGGCACGGCAGAGAAAACCAGAAGTCTGAAATAACTTAGCCCATCACTCCTAGATTTGCCCCAATGTATGTCCAATTGCTAAATATGGGATGTAATTAAAATCACAAAGTATACCTGCTTCAGCCTTCCTGACAATAATGTCAGCCTTACCAACCTCAGACTGTACTAAACTTTATGGTGGGCTTAGACTGAGCCTATCCCATTCTAGATAGTGTTTGATAAAAACTTTAAATTCACTTTGAACTGATATTATTCCCAAACAAGCAGTTCTTACAGTCT…
385377	-0.421445423536221	-4.61	-0.288	0.692985999588072	1	1	0	NA	0.01789	13.7778	Hermansky-Pudlak syndrome 3 homolog (human)	Hps3	NM_001146323	TGGTATCCTTGGCAGCGTAGTGGCATAAGTGACTGCACTTTGAATGCTCTGCCTTAGATAAAATAAACTCAAAGGTTTGTGTTAATATGCATTGTAGCTGCTTTAAGGGTGCTTACCTTACCCTGTAATTGTAGCTGTTAGCTTAATCAATAACCTGATCCCATTTACTTGTCTAGAATGTAAAAATCTTCAAAATATAAAGTCACTTCACATGTATTTCCNNNNNNNNNNNNNNNNNNNCACTCTATTCTGTGTGAGTCCATGAACCTTGTGCTGACCTCAATCTGTGCGAGCCTTATAGGTGCAAAAGGCCACAAATGTAATTTCCAAACCAGACTCAGGCTTCTGTTGTGAGAAATAGCTTGGCCTCAGTGCTGAAGGCATGACAATCATGTCCAC…
14042	-0.489319248041449	-4.407	-0.304	0.738601468094761	0	0	1	NA	0.02098	13.757	selenocysteine lyase	Scly	NM_016717	AACTAGCAGCCGCTCTCTGTAGCCAGCTGGACTTTTACCACTCGATCCATAGGAAACCGCTTGCAAAAGCCCTTGGTCCCTAAGCTGCCCCATCTCAAGAGCTGCGTTGAGGTGACTTGTCCTACTGTGGGGTGCAGAGTGACGAGGGGCTGCCCACCGCACAGAATCCCACCCCAGCACCCATCCTTACAAGCTCAGGACAGCCATGTCACATAGGACTTCTCCCTGTCACCTTCTGACAAAGGCCACAGGGGAATAGGAATATTCCAGTTATCGGGCAGCCTGCCAGGACCGCCTGACCCCAGAAGGCACCTTGGTCAGAAGACAAAACCCAAGTCTTGGTCCGGTGTCACTTAGCTGCTAGTGTGAGAATAGGAAAGTTGATTTTGACTNNNNNNN…
68145	-0.36953616577107	-3.426	-0.268	0.903372113647602	1	0	1	NA	0.04921	13.7121	icos ligand	Icosl	NM_015790	CAGGACTCTGCCCAGGATATGGACAGGGTTTCTGTGAGTTGCCACCAGGTGGATGTCAGACACAACTTCAGAGTGGACCCCCACAGGCCTGGTGACAGAGGACAACGAGCTGTCTGCTTATGGGCTGTGATGGAGGCCAGGAATCCCTGGCTTTACGAGGCACAGAGACTTCATCCCAGAAACCCCGAGGGAGATCTCTCCAGTGGGCAGCAGCAACATCATCGGAATATGGAGCCTCCGGTGAGCTGTCGGCACAGAGAGCAGCAGCTTGTGAGAAGATCCTTCCTTGGCACGTTACTACTCAGGCCTAGGAGCTTTATAAAAGAGCGTTTGAGCCACTCTGAAAGCCCTACAGAGTCTACTGGAGACTTTCCCTGCAGGACCTTCAGTTGGGGAGGA…
66673	-0.446503731130898	-5.168	-0.165	0.618505289625182	0	1	0	NA	0.01243	13.5461	docking protein 2	Dok2	NM_010071	GGGATGGCCAGAAGATGGGATATGTGGTTCCCAGGGAGGTCTTCGGAAGCTGTGGAGGGGAAATGGTGGCTTCTGGTAGAGTCCTTTTGGTTACTGCCCCTTCCTGGGCCCCAGGCTCGGTGTGCCTTATTTGTGTACTGTGTGAGTCACTAGCCTGGAGCAGAAAGAGGGCCCTGGAGGGACCCACCCTCCTCCTACACTTTTCCACTTCCTCCCACTGCCTTGGGTCTAAAGGGAACTGGGGCCATTTCTCTTAAGAGACAAAGGGTTTCCACAGATGTCCTGGCTCCTCGGTGTGGGCAGGCCTCCTGCCTATAGATGTTTTGTTCCTGGGACAACCCTGGCTTCTGGTTAGCAGCGAGAGTAGCTGTTGTCCCTCTAGCTCCCAGAGTTTTCTAT…
69227	-0.141492188903367	-1.639	-0.257	0.528090215615484	0	1	0	NA	0.2484	13.52	dihydrolipoamide S-acetyltransferase (E2 component of pyruvate dehydrogenase complex)	Dlat	NM_145614	TTTACCCAAGAACTTCTACTCTTTCTCTGCTGNNNNNNNNNNNNNNNNNNNNNNNNNNNNNNNNNNNNNNNNNNNNNNNNNNNNNNNNNNNNNNNNTCAGTCCAGATAATTTATTTGTAATAGACATAAAGAATCTTTTGTAAATGCCAGTTACACCCAAATATTGTACCCTTTAATAATTAAACATCAGTTTAAAGCTGGACACTCCTAGTGCAGGGGACATGTGGCCTAACTCTGGTGAGAAGGCCTTCCTAGGGGCATAGGATGGGCAGGCTCATAAAAGTAACCTGGATGAGACCTTGGAGTTTAGAATTTAATTGATTCAACTTATTTAAGTGTGAAGAGTTTGAACAAAAGTTTTTCTTTGGAATCTAACCCTAGTTAAAGTCTCCTGTTACA…
239650	-1.33231030344541	-11.51	-0.39	0.795913532880345	0	0	1	NA	0.001128	13.5125	translocase of inner mitochondrial membrane 8 homolog a1 (yeast)	Timm8a1	NM_013898	TCTCAGCATTACCTCTTTGGAAAAGTAGTTCAAGAATTGAAGAGCTGCTGATGAGGTGGTTGAAGAAATGGCTATNNNNNNNATTAAACTCCCAATTTTCTTTATCGTCTTGGGACATCTTGTCACCTGAGAATGAACAAAGACCAATTTTTATGTATGGGAGTTGAGAGTCATGTGTATTTGGTTGTGTTTTTAAAGCTAACCATGTGACAATAATTGACAGATAAATGAAAGTGTGAGATGCATATAACTGTATATGGGACTGCTTTCTCAAGGTCCCTTTACTGCTTTATAAAATAATTTTGATAGGTGGACTGCTTTCTAGAATTTGATAGTGGGACCACATAGGGTAAATCTTGATTTGTATGGGTTCATTTCTGANNNNNNNAGGGAGATCTT…
30060	-0.0767190184938951	-0.7547	-0.243	0.859843962097454	1	1	0	NA	0.583	13.4711	HEAT repeat containing 6	Heatr6	NM_145432	CTTTCCCACCCTCCCCTCACAGGTCACGAGTGGCAATCAGACACCAAGCCTGTGCATTTGATACATGGAGTTTCATTCTAGGGCAGGAGCATCCGGCAGCGTTTATTTAGAACGGGTTAGTGGCTATTTAACTTTTTCTCAAAGGGCTTCGCCACTTTGGAGAGTGGTTCCATTACTGGCCATTCTAACCCAGACAACCAAGAAACAAGGAATCAGGATCTATGTAGCCTGGGCCCAAACAACTGGAGGTCTTTTAGTCTNNNNNNNNNNNNNNNNNNNNNNNNNNNNNNNNNNNNNNNNNNNNNNNNGTGTTTTCAAGAGTGTTTTTTAAAAAGCCTAGCACCGCCAGGCGCANNNNNNNNNNNNNNNNNNNNNNNNNNNNNNNNNNNNNNNNNNNNN…
20620	-0.322529167128218	-3.602	-0.188	0.472334329973759	0	0	1	NA	0.04245	13.4597	paired immunoglobin-like type 2 receptor alpha	Pilra	NM_153510	GTTGGTCTGGATGACACTCTTAGAGTCACCTTTGTTTCTAGTAGGAAGACTCTCAGCTTCCCACAGGCAGACACAGAAATTCACTCATCAGAAGGTCTGACCACAGACAAACTGAGAAACTCCAAGTTCCTTTTTCTAACTTCCTAGGCCTTTCTCACNNNNNNNNNNNGATCTACAGAATCTGCCTAAATGAATCTAAAGAGAGCACTGATGAGACCCTTGACTTCTCACCCTCTAAGGANNNNNNNATCACNNNNNNNNNNNNNNNNNNNNNNNNNNNNNNNNNNNNNNNNNNNNNNNNNNNNNNNNNNNNNNNNNNNNNNNNNNNNNNNNNNNNNNNNNNNNNNNNNNNNNNNNNNNNNNNNNNNNNNNNNNNNNNNNNNNNNNNNNNNNNNNNNN…
241688	-0.417150768620569	-4.485	-0.147	0.528889268045619	0	1	0	NA	0.01968	13.4438	septin 2	Sept2	NM_001159717	GGCCGAGCTTTCATATTGGAAACACTTTGGATAAGAAAGACTTCCTGATAAGTGCTACAGCATCAAGGTTCTTAGCCCTGTGGAAGGAAGGGCACCCATCCACAATGAAGCACCTGTGTCTGAGGATTTCAGTTGNNNNNNNNNNNNNNNNNNNNNNNNNNNNNNNNNNNNNNNNNNNNNNNNNNNNNNNNNAACATTTGGTGGNNNNNNNNNNNNNNNNNNNNNNNNNNNNNNNNNNNNNCTGCCCTCAACCCCCCAACTCCTTTGGTATGAAGTACTTTTAACATTTATATTTCATTGTTACACTTTAAATTTTGTAAGGAAAACTCTGATATTTTATTCCTCCTGAACCACTAATGTTAGAATTTATTTCTAAGAATCAGTCAACATGTATACTCT…
29806	-0.546777511030971	-4.14	-0.193	0.850388862512788	1	1	0	NA	0.02605	13.4401	RIKEN cDNA A230046K03 gene	A230046K03Rik	NM_001033375	TGGTGTGCAGTCGTCAGACGTATCATGATGCTTTTCCAGAGACATGGATGCTATGGCGTGCTTGATAAGTTGTCATTTCCCAGGTCACACCTAAGGAGACTGTACGGACTGCTCTGGCTCTGGAGTCAAGTCCACTTTATTTCTGATGCTCCAGCTTTCAAGGGCCGAGAAGCAAACGGTAAGACTGGATCTTTGGAGTGTAGGCTGAAGGCGCCCCTGTGAAACTGCCATGAAGCTGGCGAAGGGCAAGTCCAGATCCCTAACCCATCGCCTCCCTTNNNNNNNNNNNNNNNNNNNNNNNNNNNNNNNNNNNNCTTTGATTCATGTTGATCTCAAGTCATGGGAAAGTCAGTGCATATGCGGTACACAGCCAGTAAATAACGCAGTTAAAAAGAGTTG…
622320	-0.385547158420202	-3.211	-0.184	0.62284633439449	0	0	1	NA	0.05968	13.4205	Kruppel-like factor 16	Klf16	NM_078477	AGCCCTGACGTGTCCACCCTGAGTGGCCTCCTTACTGGGCCTCAGCAGGGATTTCTATCAAGGGACACATCTGTCCTCTGGAGAGCCTGTGTCCTGGAGTTCCAGCCCACCTCAAGAAAGCAGCAAGGGGACTGAGAATGGACTTGGGTCACCTGGGGGGCCTGGGAGGTGGCCTCAGGTTCTGTCTGTAAATAGCCATGGTTAACTGTCCTGTCCCCTCTGCAGGGACCCCAAATGGGCAGTTGGCAGGNNNNNNNATCCCTTCCTGCCACCCTCTGCTTTCCCTCCTGGGTGGCGTTGGGCATGAAGCCTACCCCACTCCTTGTCTTCAGCCCCCTAGTCACCCCTCCAGGTTGGGACACAGGTACACAGAGCCATAGGTGACTGGGGCTTCCCATG…
98388	-0.406985842975104	-3.9	-0.217	0.780616626069268	1	1	0	NA	0.03256	13.4145	protein phosphatase 3, regulatory subunit B, alpha isoform (calcineurin B, type I)	Ppp3r1	NM_024459	CTCTTTGAAGAATACCACCCAACACTTTTGCTTTCTTCTCCATCTCTGAAGATCTGCTCAAGACGTCCAGCAATGCTCTCTGTGTATTTAAATGGAAGTATTTTTCTCTGTGAAGCCACATTTTCCAACATGAGCCTCATGAAGCCAACTAAGTGTTATTGAACTCCTACTCTCTCAATAACTCAGTGTAGCACTTTAAAGTTTGAAGGACAGCAGCATGAAAGAGCATATCAGTATGGTGGAGAAAGGGAAGGGGTTGGCTCTTTAATTTATTTTTCTTCATCTTTTATAACAAGAAAGNNNNNNNNNNNNNNNNNNNNNNNNNNNNNNNNNNNNNNNNNNNNNNNNNNNNNNNNNNNNNNNNNNNNNNNNNNNNNNNNNNNNCTTGATTCAGAAACA…
217026	0.131726770968633	1.251	-0.203	0.628567490957415	0	2	0	NA	0.3654	13.4037	transformation related protein 53 inducible nuclear protein 2	Trp53inp2	NM_178111	GCGCCCCTGCTGCACCGCGAATCCCTCGCCGACTCCTGGTCCCATCCGCCTCCTCTGCAGCAGCCAGTGTGCTGCTCGAGGGTGTTGGGGGGTCCACCCGCCTCCATCTGGATACTACAACCTCCCTCCTTCCTAAGTTTTGAGGTGGGGTGATGGCCCTCTACTTCCCTGTTTATAGTCTAACTCACCTATTNNNNNNNNNNNNNNNNNNNNNNNNNNNNNNNNNNNNNNNNNNNNNNNNNNNNNNNNNNNNNNNNNNNNNNNNNNNNNNNNNNTGCTTCTTTTTAGGACCTCTATTCTTGTCTCTCGCCCCTTCACCTTTTCCCTCTTAGCCCACCCGATTCCTAAGACCCTGACTTGGCACCTTCTCCGCTTCAGCTCCTACTTTCCAAGACTTAC…
239790	-0.350074773964103	-3.151	-0.181	0.517453542249633	0	1	0	NA	0.06316	13.4018	myocyte enhancer factor 2A	Mef2a	NM_001033713	GGCTTCCTGGTTCATGTTTGTTCTTTGTGTTACTGCAGTGAACTGCCCTACATATCTTAAATTGGTGAATAAGGACATGAGTTCNNNNNNNNNNNNNNNNNNNNNNNNNNNNNNNNNNNNNNNNNNNNNNNNNNNNNNNNNNNNNNNNNNNNNNNNNNNNNNNNNNNNNNNNNNNTGCATACACAAAATCAGGCACTTACTGCAAACTCCTTGTAGGTCTGCAGATGTGTGTCCACATGGCAGACAAAGCACCCTGTAGAAACAGACCAGTCTGGCACTTCCTTGGACTACTTGTTTCGTAAGATAAAGTTTTTGCAGAGAAACGTGTACCCATATATAATTCTTCCACATTAGCCTGCAGAAACCTAGGGGGCCCCCTATTTGTTTTATTTAACTGTG…
241919	0.0362220129124804	0.4498	-0.315	0.757606602850788	0	2	0	NA	0.7491	13.3635	solute carrier family 29 (nucleoside transporters), member 3	Slc29a3	NM_023596	GAGGGGGCGGCAAGGATGTGGGTACTGTGTGAGTGTGTGAGGCTTGGGTCCTTAGGAGATGGACAGGGTAAGCCAAGGTCTCGAGGTGTTAAGCAAGGGGTTGACATTTTGTTTGATGCAGAGCAGAGCCCACTCAGACTGCCTTTCTCTCAGACTGCTTGTGAGCCACATCCTTGCACATCTTGGGCAAGGAGACATTCCAAACACAGCCCAGCCTGGCTCATACCTGTAATCTCAGCATTCAAGAGAATGAAGCTGGAGGCCCACTGTGAGTTCAAGGCCAGCCTGGTTACATAGTGAAACCTTTTCTNNNNNNNNNNNNNNNNNNNNNNNNCCCTGAGACATTCCAAACACTTCCAGAGAACACTCCAGAGCCGACTGAAGGGCAGGGTGAGGTTG…
12160	-0.516682021895871	-4.509	-0.129	0.786791877682815	1	0	0	NA	0.01934	13.2988	mannosidase 2, alpha 1	Man2a1	NM_008549	CCCAGACTTGAGCAGAGAAACTCCGGCTTTGTTACCGTCCTTGGTTTAACGTGCAATAACTAAGCACATTACTTTAGCTTCTGGCTACTGTGAGAACATGAATTCTGTGATTCNNNNNNNNNNNNNNNNNNNNNNNNNNNNNNNAAACCAATCTAGTAAGAAAAAGCCATGCTTTNNNNNNNGGTTTCTTTCTCTGAGTTTGTCCCACAGCTACCGTTATCAGTATGAACTGAGGTAACAAAAATGAAGAACTATTGAAAGATAAGCCCTCAACAGACTGCATCTCAGGTTAAATGCTAACTATGTTTGCATTGAGGGTTGTAAAGAGATTCTCTAGAAGTATTCTTATCTCTGATCATGTTTTATTNNNNNNNTACCCATTTGACTTAAATAGAAAGA…
76964216119	-0.0398826548833799	-0.3684	-0.181	0.761590470354697	1	0	0	NA	0.7946	13.2733	ubiquilin 4	Ubqln4	NM_033526	TCCCTTGGCTGGTGCCTCCTGCCTTCCCCACCTCTCAGCGCCAGCCTCTGGCTCCTCTGTGAAGCCCTATCTTCCATGGCCTGTCTTCTTTGACCCCTACGAACAGAGCAGCAAGAACCGCAGGGTGACTTCCAACTTCCAAGGCCTCTGCCCAACCCAAAGCTCTCCAAGGATTTTGATTCGTTTACTGTCTCATGAAATCTCTCCCGGTCCTCTTGGAGCAGAGCTATCTAGTGTGCACAGTGTGCCAGTTTGGCCACATCTCCTTGCCCACAAGTACCTTGGCAACATACATTCTTCTCCAGGGGACTGAGAGGAGGACCCCGCCTGGCGTACCGGAAGTCTTCCGTTGGTACCACTAGAGTTTAGCTAGCCTTACATTANNNNNNNNNNNNNNNN…
67564	-0.252877910835233	-1.922	-0.316	0.701458066250359	0	0	1	NA	0.1877	13.2603	PRP38 pre-mRNA processing factor 38 (yeast) domain containing B	Prpf38b	NM_025845	AGATTGTGTAAACTTGGATCACATTGAATCCTATAAATGTTGATTAAATTCTGCTTTTTTCCCCCCAAGTTGAGATTGTGCAGTAGTTATGCACTCTGAGCTCCCCGTAGGCTGTGTTTTCTTTTGTGTAGGGAAGTGCCTTTGTAATCCCATTACGCATTGATGTTTTCACCCTGTTGAGTTGACACATGATGCACAGAATGTTCTTGCANNNNNNNNNNNNNNNAAAATGTACAGTCTGTACATACGTCCTGGAAAATGTTTTAATTCCTTTGGCATGGTTGCCATGTTGGTTAAATTTGTATAAGGCAATAAACTGCCACTAATTCTATTTTTGTTTTGTAGGTGTGAGATTATGGTTGTGTACTGAAGTTAGCATGGCTGTGCTTTTCATAATAG…
16796	-0.0339590134691665	-0.3424	-0.151	0.692426041419684	1	0	1	NA	0.8088	13.2523	mediator complex subunit 13	Med13	NM_001080931	TCCTCGTTTGATGGAATTACGCAAGGAAAGAACGGGAAGAAAGGATATTTTGCTGCAAGATTAAGTTACAGTTCTCAGTGGAAGTCATTTGTGATGGGGTCTAATTCTTATTACTTCAACAAATATTGTTTTGACTTNNNNNNNNNNNCTATAACCCTATTTTTCATTGACTTTACTGAGCTCTTTAGGATGATGACTGATTATTCAAAACGTATTATAACACTTTCGTAGCAAAAATTAACCNNNNNNNNCCAGTCACAGTATTTGTGAAAAGTAATGAGCCATAGTACCCATTAATGTTAAAGAATATTAAAGCATGGAGAGGAACATGAGGAACAATGAATTCCAACATATGGCTTTAGAACATCAGGATGTTCTTGTATTGGATATAGTATCTAG…
319277	0.853975577986628	9.801	-0.293	0.79822523616024	0	1	0	NA	0.00181	13.2371	DnaJ (Hsp40) homolog, subfamily B, member 9	Dnajb9	NM_013760	TTGAATCTTTTCCTGTTTCCACTAAGCCCACCTAGTTTATTCTTCCTTACTATGTCTGATGAAAAAAGTTTTCTGTGAACTATTTTGGTAAATGCATGATTTCACTTATGTTAAGCTGTTTGTTATAGGTATTCCATATATTGAACNNNNNNNNNNNNAAAACAAATTAAAATACATTCAGCTAGTAGACAACTGTAATTTTCCTGATTAGGAGAAGTTCTTTTGAAAGATCATTTGCAAGANNNNNNNACGTTACCTGTCCTTTGGCTCATTTTCACANNNNNNNNNNNNNNNNGGCCATATTCCCAAACAAAACTCAGCCCGACACATACTTAACAATTAAGTTTTAAAAGTTACCATAGATTTACATTGTGTGAACTTGAATAATAATTGCAGTGA…
22239	-0.103366346412972	-1.205	-0.28	0.97031969667718	0	1	1	NA	0.3819	13.1799	RPTOR independent companion of MTOR, complex 2	Rictor	NM_030168	CCTCATGCTTATGACGTTTATAGCTGGATACTCTATATGTATTCCTACTGTGGACTTCCTGAAAGCCCCACAGGATACTGACTGGCTGACAGTGAGGCAGGAGAGCCTTCTGACACTGGCCAGCAGTTATTGGTACAGAACAGCTGGGACTGCTGGCATTCCTAGCCAAGCCAACTTCTCTCCCGCGTTGGGCCCTTCTCGGGGTTCGTGGTTCATTACCATGGTTTTAATTCAGTTACCATCATATGCAAGAGCCAAGCACTGAATATCTACATAGGNNNNNNNNNNNNNNNNNNNCAAAGCGCAATGGCAGTGGAACAAAACAGGACATGAAGACGCATCCTTCACACCGTTGTTTTCTGAATGCTTTTTAATCAAGGGTAAATACAAAAGATGCCT…
100379259	-0.0705745847583277	-0.7441	-0.185	0.678562105552314	0	1	0	NA	0.5884	13.1555	catenin (cadherin associated protein), delta 1	Ctnnd1	NM_001085448	CGCCACTCTACCTGCTCCATATGGGCTTATAATATNNNNNNNNNNNNNNNNNNNNNNNNNNNNNNNNNNNNNNNNNNNNNNNNNCTTCGCTGGACTATTGTGCCAACTGCCAGGCTGACTCCTACCCTTGTAGCCCAAATTGGCTGCCGTCATCCGTGAATTACCTACATCTTCCACTGAAGTTTAATTGTCCTATCCTCCCAGACCCTACTTCCAGTTTTCCCCCAAGAAACCTGACTCTGTTATTTGCATATCTTGAGAAACTGCTGCAGATTAGCTCTTTTTGCCAGCCTTCCCTGGAACTCTTGGCCTTGCATAGAGGGAGGGAGAGTGGAACTCTCTACTGGAAGCAATGGGAAGAACTGAAAATTACACACTGTCTGTTCAGCAGTCAGCATT…
380669	0.0366220772573058	0.4614	-0.136	0.566771965289074	1	0	0	NA	0.7419	13.1508	trafficking protein particle complex 1	Trappc1	NM_001024206	AACATCTACCTCACCCCTCAGAAGAACCTGTGACTGCCTGGGCCCATCTCACTTGTTACATTGAGAGCCCTTCCATCTACCTGTCTCCGAGAGCTTTCCCCCGAAGGCCTACCACCCACTGCCTTCAAGTCATAAGAATGAAGCTCACAGGAGTCTACGCCAGTTTTATCCCTGCTTGACTCTGTGAGAAACACAGAATAAACTGAATAAACTTTTTGTCACCCTC
192198	-0.0680489430137214	-0.8377	-0.353	NA	0	2	0	NA	0.5416	13.1339	shisa homolog 5 (Xenopus laevis)	Shisa5	NM_026381	ACCTGCCCCCAGCCTCTTTGGCTGCCATTTATGTNNNNNNNNNNNNNNNNNNNNNNNNNNNNNNNNNNNNNNNNNNNNNNNNNNNNNNCCTTGTCTAGACATGTGGCTTCCTCTGCTGTTGACCAGGTAGGCGCAAGTCTTACCAGTGTGGGTCGGGACCAACCTGTTTTCTTCCTCACTTGAAATTGTACTTTCTGAAATTTCAAGCAAATTAAAAACAATAAGGTAGGAGGTATTTCCCACGTCACCCCAAGGTGACCAGCCATGGCCTGTCATACTTAGGAGAGCAAGCTTTTTGCGGGTACAGAGCAGGCTTTGGGGGGTAACCAGCTAGCTGCTGCTAGGCCTTTATTCCCAGGGTTTGGCTGCATTGGCAGTGAGGCAGGTGGCTGGGGGTGA…
20383	-0.517072441186773	-3.407	-0.482	NA	2	0	1	NA	0.04993	13.1186	protein tyrosine phosphatase, receptor type, C	Ptprc	NM_001111316	GAAAGGAGTCATGTGGGACAACGCAGACTCTCACATTAGTTCTTTCTATTTTTCTAGACCTAATGAAAGAACATGGCTGTGCAGTGGTTTATGGAATCTGTGTTCACCTTTGCCACTGTATAAAAATATTTAAGTTTGTCAAAACATTTTGTACAGTTTTATGCTTATTTTAAAAGTGTATCTATGTCATTCAGCAGGNNNNNNNNNNNNNNNNNNNNNNNNNNNNNNNNNNNNNNNNNNNNNNNNNNNNNNNNNNNNNNNNNNNNNNNNNNNNNNNNNNNNNATGACATCTAAATGTGATTGGAGAATACTTTCAAGCCATTTCAAATGCTTTCGAGAAACAGTGTGCCTTTTCTCCTCTTGAGGAAACTATACATTTTATATCTAAACTGTTAATTT…
66880	-0.288520146998412	-2.106	-0.214	0.74511685132839	2	1	0	NA	0.1575	13.0726	RIKEN cDNA C330007P06 gene	C330007P06Rik	NM_029951	TCAAGATCTTTCTGGGTTCAGACTGGAGGCAGCAGTTAGATGAGGAAGAGTAGCTTCAAGATGTNNNNNNNNNNNNNNNNNNNNNNNNNNNNNNNNNNNNNNNNNNNNNNNNNNNNNNNNNNNNNNNNNNNNNNNNNCATTGAAGTCCTTGACTCCATTTCACTTGCTTTCTAGGAGGTAGATTGTTTGTAAAATCTCTGTATATATGTTTTCTGTCTTTCTTGTCTTTGAGATCAGGTCTTGTTACATACCAGAGTATGGCCTTGAACTTTGTGAGCCTCCTCTCCTGTCTTAGNNNNNNNNNNNNNNNNNNNNNNNNNNNNNNNNNNNNNNNGCTGAAGTTCCAGGACCACACCACCACACCTGGCTTCTGTAGCAGTCCTCTTTTCTTTTGACGTA…
100038554	-0.205998637474039	-2.034	-0.198	0.697703478019932	1	2	0	NA	0.1688	13.0343	ADP-ribosylation factor 2	Arf2	NM_007477	TCAGAAGCAACCCATTCCCCATGCATTGTGGCAAAGCCAGCTGGCCTTTCCCGTGTGCATGTGAGCGTGTGAGGAGCCCAGGGGGCTGTGTGGCTGGAGTGGGGGCAGCTTTCTCACACCGTGCCTTATACACGCTATACGAAAACCAGTATTCCATTTTAAGAAAACCAGTGTTACATTTTGAATGCTACCTTCCATTTCACTAGCTTTGATGGTCATTTTTGCTGAGGCCTCCCTGGGTGTGATAGCCAGAGAATCTCTAGCCTGGAAAAGAAGAAAGCAGGAGCCAGACAGGTCCTGTTGTTGCCAACCTGGGTCTGGCCTCTCCATACACCCAGAATTCTGTTGGACGTCAGTGTCCTTTTATAAAAGGAAAGGAAGGATCTGTCATTCTTTCCA…
75317110312	-0.163294134703538	-1.567	-0.479	0.498339574486767	1	3	0	NA	0.267	13.0228	cyclin T2	Ccnt2	NM_028399	CCTTTGTTTAGGTCAACTTTTCCTTGCCTTTTTAATTTAAAAATGGTTGGAATGGAAAACGCCCTCCTGGTCCGGCGGTGGTGCCACTGCTTCCATATTTGTAAGTGCTGCTTTGTTCTTCATTCTGAAAGAAGAGATGATAGTAAACAAGCCTATCTCCACATACGATAGTGTTACCAGGACTGTAACCGCATGGAAGATGCAGCTGAGAACATTAGGATGAATGGCTGGCTGCTGCTAGGAGCCTAAGCTGCTTCAAGCTTCTNNNNNNNNNNNNNNNNNNNNNNNNNNNNNNNNNNNNNNNNNNNNNNNNNNNNNNNNNNNNNNNNNNNNNNNNNNNNNNNNNNNATACTTGTATGTATGGTTTGCATGTCTCAGTGATAAAGGGATAAAACAGTA…
320703	-0.0757564963435353	-0.9785	-0.167	0.537106079949641	0	1	0	NA	0.4758	13.0211	AT rich interactive domain 1A (SWI-like)	Arid1a	NM_001080819	CAGCCGTGGGACACCTCCCCTCCCCNNNNNNNNNNNNNNNNNNNGAGAACTTAGAAACTGACTGTTGCCCTTTATTTATGCAAAACCACCTCAGAATCCAGTTTACCCTGTGCTGTCCAGCTTCTCCCTTGGGAAANNNNNNNNNNNNNNNNNNNNNNNNNNNNNNNNNNNNNNNNNNNNNNNNNNNNNNNNNNNNNNNNNNNNNNNNNNNNNNNNNNNNNNNNATTTGAAAAGACAAAGCTCTGCCTACATAGAAGACNNNNNNNNNNNAACCAAAGTTACTGTTGTTTACAGTGAGTTTGGGGNNNNNNNTGGCTTTCCCAGTCCTTGCATCAACGGGATGCCACATTTCATAACTGTTTTTAATGGTTNNNNNNNNNNNNNNNNNNNNNNNNNNNN…
215193	0.765507941049272	7.742	-0.135	0.722560577294618	0	2	0	NA	0.003795	12.9965	prostaglandin-endoperoxide synthase 2	Ptgs2	NM_011198	AAGTCTACTGACNNNNNNNNNNNNNNNNNNNNNNNNNNNNNNNNNNNNNNNNNNNNNNNNNNNNNNNNNNNNNNNNCATGTAACATCTTCCATAACAGAAGGCAATGTTCTTGAACAATGTTACATTTGTGAAGATTCCCTCCGGTGTTTGTCCTTTAAATATGTGTTACCTGAAACTGAAAGGAAATCAGCATTCATTCCTCTACATAAGCCAGTGAGAAGGGAAATGAATTTTGATATCTTTATACTTGAATTTCAGATCATGATTAGCTTAACAAGAACCAAGGAAAAATGTATGAATATGTGAGTGTTGTTACAAGATGAAAAATGCTGCAGGTATCAACACTGTTGGTTACAACTGTGTCTTCTTTACTATGATAGGAGCATGTAATGTGGAAT…
109305	-0.112624236911179	-1.112	-0.279	0.746188532960062	0	0	1	NA	0.4186	12.9872	sorting nexin 4	Snx4	NM_080557	CCCCATGAAGTGACTTTTCTCTGCAATCAAAGCCCCAAAACGAAGCACAAGTAAAAGAAAATCTATTGCTACCTTATACATAGAAGCATACTGTACATGGAACAAATCAGCTTTCTTTAAGCATAGTTGTGTTCATATAGCACAAATGATACATTTTAATGAAGAATAAATATTATAATTTGAAGTTTTGGGGACTGGTGCTGATTCCAAAAAAGTTAATTTAATAAGATAACCAACAGATTGTTAGTCAGGCTCCTGATCCAGTGCCTCCGTCAGGATGTGAGTTAATCTCCATGTGCACCTCTCAGTGCCCACTGTCCAGATCTCTTCACGGGCAGTTCTTCCCAGACCAGACGCCCAGATTTACTTTGTAGGACCCACTTCTGCTATACAGTTATT…
69938	-0.118996945145106	-0.9756	-0.339	NA	0	0	2	NA	0.4773	12.9854	epithelial membrane protein 1	Emp1	NM_010128	GCCGAATACGCTCANNNNNNNNNNNNNNNNNNNNNNNNNNNNTAGGAGGAAGCAACCTAACCTGGGAGGGAAGCAGGAGTCACTGTGTAGGAATAANNNNNNNNNNNNNNNNNNNNNNNNNNNNNNNNNNNNNNNNNNNNNNCCCAAACCCAAACCATATCTGGGGCGGTGGGATTCTCTACTGCCAAGCACCCATCCTTGGAAGAAAGTTGTTGGCTGATATGCTGATGCTTCCTTGACGTCACCAGAGAGTCCTCCTCTAGCCACCAAATATGGCCCCGTCCATCCTCAATTACATACACTCGGGGCCTCCCCAGCTGCCATACCACTGGCGCCACTCTTGAGGGTGGCTGCTGGGTCACACACTGAGGTCTTCCACATCCATATTATCAAGTTCTG…
239250	0.0868086211257122	0.8116	-0.306	0.864936350879396	0	1	1	NA	0.555	12.9497	LIM domains containing 1	Limd1	NM_013860	CAAGGAGACACAGTGGAGATACGGGGCCAGCCTGCTGGGGGAAATGTCTGTGTAGCACTTCTGAGCTCCCCCACAGCTGGGGCACAGGAAGAGGAGGGGCAGGAGGTCAAGTTCCNNNNNNNNNNNNNNNNNNNNNNNNNNNNAAGAGGGTATCTTCCTTCTAACCGCAGCAGTGTGCACTCCCCATCCAGTCCATGTGTTTTCAAAGTGCTTTTCTCTATTGCCACACTCTCGCTGAATCACTCAGGAAGATGCTCCAGCTTGCACGTGGCCCCTGACACAAGATGGGGCTTTTGTGACTGGACACATCCTAGTCCCTGGAAAGCAGGTTTTCAGGTTGTGTTGAGCACATTCCACAGTGTCCCTAAAGAGAAACCTTGATAGAGGTGAGCAGCACTT…
108946	-0.206066898340488	-2.383	-0.284	NA	0	0	1	NA	0.1222	12.8666	capping protein (actin filament) muscle Z-line, beta	Capzb	NM_001037761	GCCGACCCAGGTCTGTGCAGACGTTTGCAGACAAATCAAAGCAAGAAGCGCTTAAGAACGACCTGGTGGAGGCCTTGAAGAGAAAGCAGCAGTGTTGAAGACCTCTGCTTCACGCTAACCGGACACGCCATGCNNNNNNNNNNNNNNNNNNNNNNNNNNNNNNNNNNNNNNNNNNNNNNNNNNNNNNNNNNNCCGCCCTGACAGGTCACATAACAGTTTGCATCGACCACGCAGCGCCATCTCTCCCCCAAAATAAAGTCCGATAACCACCCTCCTCTGGCTCCAAGGCCTGCTTCCCACGACGTTTCCATAGAGACCGTGTGGTTTTGTTCGCCTGTCCCCCTTCCTTCCCTTGCCCATTTATAGGCACAGATACACTGTCTGACACCGCTCCCTCCA…
16553	-0.142013012314237	-1.641	-0.18	0.57071283239688	1	1	0	NA	0.2481	12.8526	vacuolar protein sorting 26 homolog B (yeast)	Vps26b	NM_178027	GCCCCTGGGGCCAAGAAGTTGCTGGGCTTCCACCACAGAACCCCCATCTGCCGAATACCAGCCACTGCGGGAGGGGGAGGATGGTGTGAGGTTCAACTGGCTGTTACTTGCAACCTTGGAAACAAATCATGNNNNNNNNNNNNNNNNNNNNCTCTGAAGAACCTAAGGGGCTTGGGTTGGGCAGCAGTCTCCCCGGGATGCTGCAGCCTAGGTAGGGATAAGGAGAGGAAACATTCTGGAAGCTAATCTCTTCCTTGGGAATGAGCTCTGTGTCAAGGCTGTCTCAAGCCTTAAAGCAGAGTTGAGAGCACACATCCTTGGCTCCAGGTTCTCTGGGCTTCCTGATACAGAAGCTGAGTGTGTCCCTGGCATTTACCTGCCACCAGGGCTCTGGGTAGT…
234686	-0.596272663047396	-6.002	-0.287	0.883201491185296	0	0	1	NA	0.007189	12.7886	p21 protein (Cdc42/Rac)-activated kinase 1	Pak1	NM_011035	AACCACGCTCATCCCAGCCTCATGTGCCAAGCCTTCTATGAAATAAACACTTGTTTCAGGAACTCCGACCCCTCATGTCCTCTTCTCCTTTCCTTGCTTCTCCCATTTCCTGATCTAGTGCTCCCAAGACTTTGATCCTTGGAAACTGTCTAGCACTGAAGAGAATTGCAACTGGACGAGTAATCCAGCAGAGGCCATTTCTAAATAGGAATTCCCTTCCAGTTTGTGGGCATGGAGGGAACTGATGAGCAAGGGTTTACCCGAATAAACCTGTTTCTACGAAACAGAATCTCAGCCATCCCATTCCTTACCCCTCACAATCAGTTCTTAACTATATAAACTTTTGGTTTGATAGCATTATCGATTTGAGATCAGTTGAAATTGCTTTACTTTTTTATT…
317717	0.0668703034775042	0.7897	-0.209	0.663977639182168	0	1	0	NA	0.5655	12.7704	misshapen-like kinase 1 (zebrafish)	Mink1	NM_001045959	CGAGGCCCCTGGGCTGGGGCTCCCCACATGGANNNNNNNNNNNNNNNNNNNNNNNNNNNNNNNNNNNNNNNNNNNNNNNNNNNNNNNTTGGGCTTTTGCTTTTACTGGTTTGATTCACTGGAGCCTGCTGGGAACGTGACCTCATATCCCTGAAGCTTTCGTGATCACGTGACCACCCTTTCCCCCAACATTCTCAAAACTGTGCCTTTCCCCAACTTGTGGGGAATGACACAGCTTCCTTCCCCTTACCAGGAATTGAGTGGGACTTGCTCCTCCCCTTTTCTCCACAGAAGAGGAGAGCGCTTGGGGCTTGGACCCCTTACCCCATTGCTGCTGAATGAGCAGGGCCCTGACCCCTTTATTTGCACGCCAGGGGAGCCGGCTCCCCCCTTGAATGTA…
269424	-0.731810281519829	-4.826	-0.206	0.7839837369061	0	1	0	NA	0.01533	12.696	RAS p21 protein activator 1	Rasa1	NM_145452	CAGCCTGTGTTCTGCGTGGATTCAGTATGCCCACCGTGGTAATTCACACCATCATGTCTCCTTTGCTCTTGCCNNNNNNNNNNNNNNNNNNNNNNNNNNNNNNTAGCACACTTTCCCACATTCCAGTGATGTGTGAGCTATGCAAGCAAAAACCCAAGATTCTGCTGAAGAGCAACTGCCAGCACCTTTGTAAGCTATCTGTGCAGAATATTGCGCACTTTTTCCACATGGAATCTCTACCAAACTCTGAGCCTTGGTGTACCCTTAACAACAACAAAAATGCTATGACTGACTGTGTCTTGAACTTTGAAAATATATTTTCAGTATATCCAATTGCCAAAGTTTTGCTGTCTCTTGGAAAAGGAACTATGAAATCAACTGACAAGGAAACGCATTCTA…
94214	-0.04423620098299	-0.5077	-0.152	0.654909398711221	1	0	0	NA	0.7154	12.6471	DAZ associated protein 1	Dazap1	NM_001122604	CCAGGGGCATGGCGGCGGGGCAGGCAGGATTCGGGACTGGTGAACTTGTGACAATCACACTCGGGACAAAATAAATGACCACTCGACCTNNNNNNNNNNNCAGCGGAGGCCGCATCTGGACTGAGGTTTTAAATATATTTCTTTTCTCTGACCCATCAGCACAATAAAAACACGTCACTGGTTCAACAACAGGGTTTAAAAAACGCCTTCAGCTTTAATTCAGAATTTCAGGNNNNNNNNNNNNNNNNNNNNNNNNNNNNNNNNNNNNNNNNNNNNNNNNNNNNNNNNNNNNNNNNNNNNNNNNNNNNNNNNNNNNGTTAAAGAAAAAATATACATTTACAAATTGTGAGATTTTTAAGAGAAATTTTCTACAATGTATACTGGCTTATTTTTTAATTT…
16370	-0.0456084259617029	-0.5659	-0.264	0.548406248812756	0	0	1	NA	0.6833	12.6163	KDM3B lysine (K)-specific demethylase 3B	Kdm3b	NM_001081256	AACCTGGGGTACTTCAGCTCTCCTGTCAAGCAGGCCTTTCACAACACTTACCAGGGAACGGCAGGGTTCTCTGCAGGAGCAGAGGCCCTTCCCCAAGCCAGTGTGGTCAGTATTACAAACTCCAGCCGCTCTTTCTGTGCTGCCTCAACACTGAAGGGTGACACAAGCAAGTCGCACTGTTGACACACAGTGTCAGACTCAAGCCGAGGGTGCCACATTCCCATCCAGTGGCCTTTTGGGAATCCAGGTTGCTTGAACATTGCTGGGCTCTCCTGCACATTCTCCTGGTTTGAGACCATGGAAACCAGGAATGTGGGCACACCTTCCTTTCCTGTTCCTCTTGTGCCTGGCTAACTAGGGATGTGTTTGGAGGCAGAGGAAGTCATAACTGGCAACATA…
68016	-0.165089310412954	-1.846	-0.225	0.546702989660629	0	0	1	NA	0.2024	12.5916	osteopetrosis associated transmembrane protein 1	Ostm1	NM_172416	AGCCTGCAAAACGGGGACTCGACCTCACGTTGTGCCAGTAAGTGTTAGACCACAGCACAGTCGAGAAGAAGATGAGCCAAGGTCGGACAAGTTGCATTCTCACGAAATGTTGGGACTGCAGACCTATAATTTATTCTGAATAAGGGTTCTCAAATTCCCTTTTCCTGAGCACCCCNNNNNNNNNNNNNGAAGATTTCTGTATTTTTAGTTTTCAAACATAGCAATGTTACATATTTTAAGGTATATCTGTTACAATAACAAGTGAGGGCTTTTTTCTCAGGCATATGAATGACTACTGGACACTTCTGATTTATCCTCGTTAGCAGAAGTACACAAAGCAGAAAAGGCTGAGGTCTGCTATTTACACATTAGTCACTGGGAGCCCACTCTGAAAAAGAA…
13356	0.138372591157857	1.085	-0.286	0.764153374753778	0	0	1	NA	0.4293	12.5791	p53 and DNA damage regulated 1	Pdrg1	NM_178939	GACTCACAGAAGAATGGGGGACCTGTGGTAGGACTTCCCAACTCCCAGCCTTGAGACCTGCAAGGGCAGGATTGTCTGTTTAAGGGGACAGGCATCAGGAATGTGGCTTCTGTACAAATCTTTTTCTGTAGTGCTTGGTTGCTTTGTGCAAGAGAGAACCCTTAGTCTGTTCTGTGGGCTTGGCCTGGTCACCAGAGCTTGGACACAAGACCTATTGACAAACCCTGGCAGCTGTCAGTAGNNNNNNNNNNNNNNNAGAATGTCTGCAGCCGACACTTCTCAACAGTAGCCTGCTGTTCACNNNNNNNNNNNNNNNNNNNNNNNNNNNNNNNNNNNNNNNNNNNNCTTCATTCCAGCTTTCTGCACAGCGAGGCATTTTCAGGCAGTGTGTGTGACAAC…
74189	-0.194582397772338	-1.922	-0.339	NA	0	0	1	NA	0.1877	12.5693	inner membrane protein, mitochondrial	Immt	NM_029673	GGCCTAGGAAGAGTTGTGTAATGTCATATTTCATATCAAAGAAAATCAGCATTGGTATCTGCAGGGTTTGCAACAAGGGTCCCAGAATTGTCCAGAAGTGAGCAGGTTCCAAGTCCTGTGTGAGATGTTAACACCTGTTGCATTTACCGTCCTTACACTGCTATCATGCCAATGAACTCCAGGAGGCTTTATTTGCAACTTGTGTAACACTTCCTGTTTTTTAGGTTTTACTGATCAGGCTTGTGAGCCACTCAAAATAATGTTTGTGATCCCTACTATTGATTCTGCCCTTGGAGCAAACTGAATAAAGCAACACAATGAAAACTGAGTACTCTNNNNNNNNNNNNNNNNN
21844	-0.124510941530209	-1.386	-0.143	0.607457737120804	0	1	0	NA	0.3207	12.5559	GTP binding protein 1	Gtpbp1	NM_013818	ATGTCCCCCAGGTCCACTTGACCACCCATGGGATCCTCATTGCTCACTGGCCACTGCTCACCAACTGGGCAGAGAATCTTTGACCACCACCGGCCCACTCCAGTCCACAGCCAGAGAGTCCTCGTTGCCACAGCCCGATTTTCCATGGGGGGTTGTATTTATAGGGTGAGGAGGGACTAGATGTCCGAGGACTGACTGTCACATGCCACCTTCCTTACTCACGGCTTTCGTACATCTGGGCCCTTAATTTCTATCTTTTTATTATATATTTGTCCCNNNNNNNNNNNNNNNNNNNNNNNNNNNNNNNNNNNNNNNNNNNNNNNNNCATGCACACGCCTATAGCAGGTGTGTGCAGGAGTGCAGCTGACCCTGTCAGTCTCCGTTTCGGTCCTAGCTGGA…
380711	-0.267167227483638	-3.449	-0.136	0.495220940755564	0	1	0	NA	0.0483	12.4995	ATPase, Na+/K+ transporting, beta 3 polypeptide	Atp1b3	NM_007502	GAATAGGATGTCTCCACAGAATTCATGTTGTGTTGTCGCCATTTTGTATCAGCTGGACCTGCCATTCTAGGATTATGAGGCCACCTTGGAGGAGGAAGTGGTGTGGTACACACTTGGGTGACATCATAACATGCTTCCAGATCATAGTGTTCAGTGTCCTCTGAAGTAACTGCCTGCTGCCTCTGCTGCCCTTGAACCCATGTACGGTCGCCAGACAGGGACCAGTGAGCTCCCGACCCCAAACATGCAGAGTGGGGGCCCTGTCTTCTTTGTGTGTAATTGCCAAACGTCTAAAGCTTCATGTGCTGGGCTGTGTACATATTTTATGGATTTAACACTGGTAACTGCATATTTTGATGCCAACAAAGTTTTAGGGATACAATGGTACCTTGCCAACAT…
55943	0.165402554906583	1.606	-0.145	0.679676057672759	1	0	0	NA	0.2569	12.4911	enhancer of mRNA decapping 3 homolog (S. cerevisiae)	Edc3	NM_153799	AGGGGCTCTGGGCAGCTGGACCCTGTATTCCCTGCACTCCTGCAGCCAAACCCACTATGGGACGCCTTAAGGATGTGAGGCTTTGTGGACCTTGTAGACTATCTCTTGGGTTTATTTCTTCTGTGAGAGAACAAAACATACTTCAAACTTGCCTGCCACCTTCCCTTAACCAGGGAAGGCTTTCCCACTGGCATGTATGTCAGGGGTGGACCAGTGGCTCCAGGCATCTTTCAATCCTACCCTGCCTCCATTAAACTGGAGCTTTGTTTACAGACATAGGCAGCTCTAAGACTGTGTCAGGTTTACAGCCACTGGGTGTGGGCTGGCACATTGCGGGGATGGGCCAGAACCTGTTAGGGCCTCCAGCCACTCTTATTTCAGAAGGCTTTATGTCTCCTA…
68815	0.105826614582227	1.267	-0.27	0.534035459844178	0	0	1	NA	0.3595	12.4791	vesicle-associated membrane protein 2	Vamp2	NM_009497	ATCCCTGAGGAGTCTGCCCTGCCTAAGAAGGGNNNNNNNNNNNNNNNNNNNNNNNNNNNNNNNNNNNNNNNNNNNNNNNNNNNNNNNNNNNTTGGATCCNNNNNNNNNNNNNNNNNNNNNNNNNNNCCCCCTGTAAATAGCCAGCTGNNNNNNNNNNNNNNNNNNNNNNNNNNNNNNTTGGTCTGTTTGTAGTTTTATTACTAGAAGATTTTTTCCGGTTGTCCTTNNNNNNNNNNNNNNNNNNNNNNNNNNNNNNNNNNNNNNNNNNNNNNNNNNNNNNNNNNNNNNGATCAGCCCCAAGTCCCTTCATTTGCATCTGCTATGCAATAGCCCCTCTCCTCCTTCCCTTGGATTTAACCGATCTTTCCCTTATCTTCCCTGTACANNNNNNNNNNNNNN…
74570	-0.621916668015899	-5.802	-0.283	NA	0	0	1	NA	0.008012	12.4514	eukaryotic translation initiation factor 2, subunit 1 alpha	Eif2s1	NM_026114	CGTTTTGGCAAACAGTCCAATTTAAGGAGTACGAAGCAGCCCTTCCTGGCTGTCAACCCTAGACTTGAGAGTTTTCCAGTATTGAAAACTTCAAAGCTGAATATTTTTATTTCCAAGTATTTAAGTATTCAACAAGCCAGAATCTAAATGCCCTCCTTCATGTCAGCTGTTTCCACATAGTGGCTCTAACACCTCAAGCATTTTTCAAGGGAGTGGCTTGATTTGACCAGAGACAAATCTTAAACAGCAGTCCTAATATTGGGCCTACAGTTTCCATTTCTCATGTCTCTGGAATGGCACCCTTATGGTTCAGAGATTTACCAGGGACTCCAAACACAAACAATCCCAATCTTTCTATATAAAATGTATTCAAGCAAACATCAAATAAATTTCTGGGAT…
319562	0.112946715547034	1.226	-0.209	0.773699103664443	0	1	0	NA	0.3745	12.44	transforming growth factor, beta receptor associated protein 1	Tgfbrap1	NM_001013025	AACGTGTGGTTTCAGGCTGCAAAGGGGAGTCTGAGTTCTTTTCCAAACCTGTTTTTTGTGTGAGCCAGAACAAAGGGGAGGCATCTGGGTGCCAGGAAGATGCTATCCCTGGGAAACAAGGGCACTGACTGCTGATTGTTCTTTGTGTGGATGTAAATGGAAAAGGCCTGAACACCCTCCCTCCCCACCCAGGACAGTGACAGGCCAGAGTCTCCCTGTCCAGGAGGCTACAGTCATCCAAAGCACAAGCCAACTTAGAAGAGCAGGCAGTTTAGCCTGGGGGATCCAGACACAGTGGGGCCTGGAAATGGGGTCTGCCTGTGTCTAGGGTGCAGAGCTGAGCTGGGCACCTTGCCTTTGAGGTGGTGTGCTCTTCACATAGTCTTCACATCTGCCCCT…
11576	0.0101437603591137	0.1072	-0.299	0.653636851360461	0	2	0	NA	0.9423	12.4244	X-prolyl aminopeptidase (aminopeptidase P) 3, putative	Xpnpep3	NM_177310	TCACAGTTGAACCAGGCATTTATATCCCAGAGGACGACAGAGATGCCCCAGAGAAGTTCCGAGGGCTCGGAGTTCGGATTGAGGATGATGTAGTGGTGACTCAGGACTCACCTCTTATCCTTTCTGCAGATTGTCCCAAAGAGATGAATGACATTGAACAGATCTGCAGCAGGACCTCGTGACCACCACTGTGGCATCCCTGCTATGCAGGTAGTCAGTGTCTCTGGGGATTAGACACAGCTTCCCTGGGAACTGCACAGCCAGTGAGCGAGGGCATCTTCATGTTAAATGGATGTAAATCTGGAACCGTGGATTGTGGAATAATCTGTTACTACAACTTTAGTGACATTAATTCTGAGACGTTAATGATCCAGAAAGTTTAACATGTGAATGTAAAGT…
67465	-0.030692815484926	-0.3658	-0.145	0.660467527140913	0	1	0	NA	0.7957	12.4093	G protein-coupled receptor 107	Gpr107	NM_178760	CAGCAGGGCTGAGGACTGCTGTCAATGAAACTAGCTTATTCATAGCCAAGCAGTGAGCAAGCGCGTTCCTGACAGAACGATGGCATCTCCCAGCGGTGACACTCCAGCCAGCGCTCAGCGCTCATGCTGAGCAAGTGCCACGGACACACATTTTTGTACTCTTAGGATCTGGATTGTGGTGTGGGCTACAGGCAGCTAGGACTGCCCTCAGTGAGGGCGGGAAGGGGCTTAGAGGAGGAGTAAAGGACTGGAGTCTGATTTACCTTGCTAATTGGGAGCCTGGGTCTGTGCCAAGGAGCCCTGTGGCTGCTACTCAGAAANNNNNNNNNNNNNNNNNNNNNNNNNNNNNNNNNNNNNNNNNNNNNNNNNNNNNNNNNNNNNACTCGCTGCTCAGCCTAG…
433904	-0.243920092470605	-2.502	-0.153	0.572491675162112	0	1	0	NA	0.1104	12.3752	zinc finger protein 106	Zfp106	NM_011743	AGTTTTTTGCCTCCCACGTTGGGAAGTCCTTAGTGAAGAATTCTCCCATGGGCCGTTCACTGTCCTTCTCCAGGCCCCTATCTGTCCTCCAACAAAGCTGGGAGGGAGAAAATGGTTCACAGCCAGACCCACCACTAGCAAAGTGTGAGCAGTCTGAGGATAGGTTGGTCACACACAACGCAGGTCCGCTCTAGAGCCTGTAAGTGACATTTAAGCAGTTTCTAAGAAACCTACTCTTCTGGAACAAATGACATACAGTGGTTTGTGCTGCTAGTTTATAGGTGTTTATTAAAGATGCAGATTTTAATTAGTTACCCAGTTTGACCCTAATCATACATATAGTTTATTGATTNNNNNNNNNNNNNNNNNNNNNNNNNNNNNNNNNNNNNNNNNNNNNNN…
13048	-0.510467224400733	-5.849	-0.258	0.803865288175962	0	1	0	NA	0.007767	12.3358	StAR-related lipid transfer (START) domain containing 4	Stard4	NM_133774	CATGTTCAACTCCTGTTGCCGTGGTTTGCGGACTCTGCTCCTACCCTGTCAGCTCCATGACCTAGAGAAGCCATGTTCCTGCCTGCTGCGGCCTGTGGAAACACTGGAGGTGTTGTTGGGGCCATAGTACAATCTCATTTTCTATTAAAAATACATGGCTATGTAAATAGGGCATTTACAATTTCTTAAAAGTCTTATTTGCACCTTGTTTGGTTGTGAAATGAAATACCAAGATTTAGGTCCAGGCTAAGTGTAGTCTATTCACATGGGTCAAATAGGCTGCTTGGAAATTACAGAGTGTGTAAACTCAGTGCTATTCATGTTCTTCTGGAGCTTTTTGAACATTTTGTAAAATTATAGTGGCTCCTAATGTAAATGTGAGTTTCTCTTGCTATGTTC…
22099	-0.00522039763842486	-0.0643	-0.121	0.530126172977762	1	1	0	NA	0.9657	12.3183	zinc finger protein 36, C3H type-like 2	Zfp36l2	NM_001001806	NNNNNNNNNNNNNNNNNNNNNNNNNNNNNNNNNNNNNNNNNNNNNNNNNNNNNNNNNNNNNNGACACTGCGGCAGACTTGGAGGCCCCTCCGAGCACTTGGACTCGAACTCTGCCGGAAGGGGCCCCGCCCCTACCCTTTCGGTTCTCTCNNNNNNNNNNNNNNNNNNNNNNNNNNNNNNNNNNNNNNNNNNNGTAAAGATTCGTTCTTGTTGATAAAAGCCAACGAACTTTTTCGTATGGATGAACAAAATATTCACAACAGGGCGGTTGTGATGCGGAAAGAACAAAAGATACCAAACACTTAGGTCTCAGATGAGTTTGAAACTCTAGTTTTAGAAGNNNNNNNTCAGCCCAGCACCAGCAGCTACCAACCACCATTCCATCTCTTCTTTCACTCG…
245468	0.258882631574364	2.676	-0.099	0.692957992053091	1	0	0	NA	0.09518	12.2872	RIKEN cDNA 3230401D17 gene	Oser1	NM_025699	TAACAAAAGGCTAGTTCATGTGCTTTAAACCAATGAAAGGTTATCAGAGGTTTAGTTAACGGCAGACCCGGTGGCCACTCTGTGAGAAGACATCTCTTTCTGCTCACTGCTTGCAATAAAAACTATTCTTGGCATCTCAGTTAATCTTCATTCTGTCAGTTTACTGGGTTCTTATGTACCTGTCAAAGGCAAGCAGGTCAAAGAAAATCTCCTAAAAATGTTCTGAGGGCTGAAGAAACCATAATGACTTGGAGACTGGCGGCGGTGGGGACATGGAGACATCCTTATAAGACAGCATATTTCAGACCTGCTTACGATGTGGCAGCAAGAAACTCAAATGTGCATTTGTAACTGAATTGAACACTTGTCATGCTGTAGATGCCAGCCCATCAATAGTAG…
268480	-0.18388488098857	-2.221	NA	0.586121722066688	NA	NA	NA	NA	0.1413	12.2799	heterogeneous nuclear ribonucleoprotein U	Hnrnpu	NM_016805	ATACCCAAATAAAACGAACTGATACATATTTCTCCAAAACCTTCACAAGAAGTCGACTGTTTTCTTTAGTAGGCTAACTTTTTAAACATTCCACAAGAGGAAGTGCCTGCGGGTTCCTTTTTTAGAAGCTTTGTGGGTTGANNNNNNNNNNNNNNNNNNNNNNNNNNNNNNNNNNNAATTGCAGTTTTAAAGTGAATCGTAAGAGAACCTCAGCATTGTGCACGATAAGAGAATGTGTCAGTATTTCAGGGTTCTACATTTTATCTGTAAAATGTGACNNNNNNNNNNATCACAACAAAAGTAAAATGTTGCTTTGTACCTGGTGTCTTTTATTAAGCATTTACTCCCCCATTTCTCACAGAGAATAACAGTCGGGAGTCATTGTCACAATAAAATAGC…
27379	-0.290159522414402	-3.285	NA	0.602073683400743	NA	NA	NA	NA	0.05592	12.2774	WD repeat domain 61	Wdr61	NM_001025375	ACACCAGCATCCTCGGGGCTAGGGCCTCAGACTACACAGGGTTGATCATGACATTCCTCAGATTTTTTGGCATACTTAAAGTACAGCATATATTGTAGAACTTTTGTAGATACAATATAAATTTTTCCTGTTTTATTGGAAATGTTCTTCATATTTTAATGTAAATAAAGCATTCTTAATGCAACCACCTG
237615	0.17069254249907	2.078	-0.088	0.71510831122277	1	0	0	NA	0.1615	12.2698	solute carrier family 38, member 2	Slc38a2	NM_175121	CAGCTCCCCTCACGCTGGATGGTCCATCCGCCTGCCTACCGTGTTGAGTCGACTCAGCCTGCTCAGTCTCACCTGATGCGTCCCGGTCACTTCCTTTTGAAGTGCAGTCTACTCGCTGGTTCTTCTGGATTCAGAATAAGTGAACTTTTCTTTCTCTTTGGNNNNNNNNNNNNNNNNNNNNNNNNNNNNNNNAAGAAGCTATCTGTGTGTTAGGGAATGGATAGTACGACAAAACCACGAGCCTTGGGTTAAGGGAAGTGACAAGTTTATTCCATTCCAGAGAATGGACGAACTTTTAACTTTTTATCAAAGCCACATGTTTGGCTGTCTCATTGTTTAACTTGGATATTTTATGATTTTACTTGAATGTGCCTAACGGAACCATTCGATGTGAGAAAC…
98267	-0.289293289832282	-3.118	-0.257	NA	0	2	0	NA	0.06496	12.2452	thioredoxin domain containing 9	Txndc9	NM_172054	ACTGTGCTGTACTTTAAAACCTTCCNNNNNNNNNNNNNNNNNNNNNNNNACTTCAGAGTTAAGTGTGTTTTCTAAATTCCTAAATTCCACTGATTTCGGCCCATTGACCATCTGACACTCTTATCCCAGCCTGTACACTGTTTGACCATTTTGTCTGCAGTCATTGTGTATAACTTGAGAGAAACATACTTTAAATTACCTGGGAGGGTCTGAATTCTCTATTTTTGTGATTGATTTTATCATAACGTGATTCTTCTATCTTCAAACCATTCACATGTCTGTTTTTAATCTCCTGAGTTAGAGATAGGAATTTGCCCACTATTGTAAGAGCCAATGAGTGACCATCCACTGGGCACCACATGCACTTCCTTGTCCGTGATCCGCTTCGTGGAATGGGTT…
56788	-0.529394373691577	-6.689	NA	0.785142660130798	NA	NA	NA	NA	0.005536	12.1966	ubiquitin-like, containing PHD and RING finger domains, 1	Uhrf1	NM_001111078	TGCTGAGACCCAGGCAGAGGGCTCATGGTTCCAACTTCATAGTGTGTTTAGCTTGAAGGTGTTGTCCTTCACGTCTGCCTGTGGCAACTCTTCTGATCTGGTCACCAGTTAACCAGGCATCTATAGGAATCCCATGTTCTGGCTACCAGTTGGACTTCTGTTTTTCATCCCTCCACCCCCTTTCTATAACAAAGCCTGCGATTTATTGTCCAAGAGAAGGAAAAAAATGNNNNNNNNNNNNNNNNNNNNNNNNNGAGATGGGTTTAGAAACCGTTGAGTTTCATACCAGGCCTCATGTCATGCTGGTAGGAGTTCTCCCCACACCAGCTGCCTAGAAACCATCTGCACCCATCTTTGAAAAGCCCAGACATGTCTTCCTGGCAGCTATCTGTGTGCTTC…
12977	-0.356115351848652	-4.39	-0.268	NA	0	1	0	NA	0.0213	12.1959	aldehyde dehydrogenase 9, subfamily A1	Aldh9a1	NM_019993	AACCCAGGGAAGCCTGCTGGCGTAGCCAAGCTGTGGAATGAGTTGACTGCCTTGACAGGCAGCATAACTGAATAGCTTCTTACATCCAGGCTTTGGGTCATTAGTGTGATAACGGGTCAGTGTTGTCCTCTGTCTTACAGTCACCTTCCCAGTTTGAAAATGTGCACAAGTGCCTTTCAGATGGTAGCCAGGTAACCTGTTGTCCCAGCCCCTGAGAAATATGTAGACCCCAGAAGCGCACTCTTCAGACATAGGCAGGCCACAGCTCTGCTCCTACACATTTGTCCCACCAACAATGGCAGCTTTCTAGTTTGCTTTAAAGCAGGCCTTCCTTCCTGGGTTCCTGGTGAATCAGTACATATACATTCTTTGTTCATTGACAACTAAAAAACAAATTCT…
109880	-0.774418033061705	-5.106	-0.12	0.794294477051618	1	0	0	NA	0.01282	12.1921	N(alpha)-acetyltransferase 15, NatA auxiliary subunit	Naa15	NM_053089	ACATCATTAAACAAGCAAATGGAATGACTTTGGACCATATCTAGTGTATAATATTTTTGTCACGCACCTGCTGCATTGCTCTTACTTACACAGAATGAGAGGAGTAAATGTTCTTGCCTTCAAATAGTCTTACGTTTTTTATCCTGCTGAAAACTATATATAAAATATCTAACATTACAGGATATAGGTTCAGTTTCNNNNNNNNNNNNNNNNNNNNNNNNNNNNNNNNNNNNNNNNNNNNNNNNNNTCCGTATCCTATTCCTACCTTCCCTTCCCATGTTTTTAACTAATTTATATAAAATCTGGAGGCTATAACAGCTAACATAGCAGGTGTGTGGCAGAAATATTACTTTAAATTTGTCTTGTGAGATTTTGCTATATCTCAGACAGCATAAATAA…
208666	-0.554822419944447	-4.436	-0.412	0.99946224843743	0	0	1	NA	0.02056	12.1517	ankyrin repeat domain 49	Ankrd49	NM_019683	TGACTCTAGTAATTTTAAGTTTCAAAGTACCAGTGCCTCCCATGTGTGAGATGTAAAATATTCCCATGTACAGAGAAAAGATGTCTCACTACAGAAGTTCTGTTGTGCGCATCACAGCTTTCTTCCAAGTAAGCTGCCCGACCTTGATGTCACATGTATTTGAGAGGTATTTGGGTACATCTGTGGAGATTTCTGCAGTGTGTGGTTTTTATCAGAAATAATTTTGCAGGACACAGGTAATACAGAAACTAAGGATATTTTTTGGTGCTGATCCAAGAGAAAAGTATTTTTAAATATCCCGTACCCTGGGTCTTTGTTCAGTTTAGCACATTGACTTGTATTTTTATAAGCTAACTCCAAATTTTCATCTTTAACATACTGGTGCAGTTTAGCTGTCTT…
15959	0.211437207463586	2.504	NA	0.686385129756033	NA	NA	NA	NA	0.1102	12.1503	protein kinase, X-linked	Prkx	NM_016979	GGATGAGAACTCATGTCTGAAAGATGTATGTGAAGACATCGNNNNNNNNNNNNNNNNNNNNNNNNNNNNNNNNNNNNNNNNNATGGCCAGAACCTTTTTTGTCGTACGTTTCCATTTCCTACTATGAAACTAGAAGGTTTGGTGTGTGTATTCCAGTTCCTGAAAGATCAATACAATCATCACCCTTGGAACCCAGCCTCATTTCAACAACTGGAAACCTGCCCAATGAGAATTCGCAAAACCTGTTAAATTGTAGGTTTTCTCCTTCTTCATGAGTCNNNNNNNNNNNNNNNNNNNNNNNNNNNNNNNNNNNNNNNNNNNNNNNNNNNNNNNNNNNNNNNNNNNNNNNNNNGACCCATTTGGTTTTATGGCTGTCAGTGTATATGTGCACAGAAATTG…
68142	0.0529509652707905	0.5743	-0.29	0.492825858995565	0	0	1	NA	0.6791	12.1251	RAN binding protein 10	Ranbp10	NM_145824	CAGNNNNNNNNNNNNNNNNNNNNNNNNNNNNNNNNNNNNNNNNNNNNNNNNNNNNNNNNNNNNNCCGTAGGCATCTGGTACAGAGACCTGGAAGCCATGGGCAGANNNNNNNNNNNNNNNNNNNNNNNNNNNNNNNNNNNNNNNNNNNNNNNNNNNNNNNNNNNNNNNNNNNNNNNNNNNNNNNNNNNNNNNNACGTGCAGCGACCTGTGACTCAGTATTGGCTGGTTACTCATGTGGTAGCTTCTCCNNNNNNNNNNNNNNNNNNNNNNNNNNNNNNNNNNNNNNNNNNNNNNNNNNNNNNNNNNNNNNNNNNNNNNNNNNNNNNNNCCTCCTGACTGAGCCACCAGTGTTTATCTCGGGAGAGTTTGTGCTGAGCTGGTGTCTGCTAACTTAGTAAT…
21417	-0.167875783029887	-1.81	-0.183	0.689827859113161	0	2	0	NA	0.2095	12.1088	general transcription factor II A, 1	Gtf2a1	NM_031391	AGAGTTGCTCCTTTCCTCTTATAAATGAGACAAAGACTTAAAAAGTTAAAATGGACGGTTTGAAACTTGGGACATCTATCAGCCAAAACTTCACTTCTGCATGTCAGAAAGGCGCAGTAGAAGCAAAGCTCCTGGAGCAGAGCTAGGCCTTGACCACATAGACACTACTTCAGACCGGCAAGCCGTGGAACTGTAGCACNNNNNNNNNNNNNNNNNNNNNNNNNNTTGGTGTAGGAAAACTGTAACTGTCGATTTTAAATACAGGAACCTGCCATTGGTAATTAGCATGTAAAGCTTTGTCTATATTTGTTTCTCCAAGTTGGGCTCAATCAGAAGATATTTGTTGGAATGACCCGAAGAATTACCCTTTTGATAGACTGAACTGAAATTGCTTATTGT…
94217	-0.24211242212637	-2.759	-0.134	0.527191108464493	1	0	0	NA	0.08849	12.0878	adenylosuccinate synthetase, non muscle	Adss	NM_007422	GGATTGCCAGCAACGCATGAGACACTCCTTAAGAGGAAGGGAAAAAGACTTAAACATTTCTTTGTGATCTGCAAATTCAAGAATAAAGACATTGAAATGAGTTTTCAGCTGGCGTTGGTTTGCAGTTTCTGATGGATGGCTGTCATGGCCGGCCTTGTGCTCTCATCCAGCTTCCCGGCTGGCATGGCTGCCACATCTGTTGCTCTGCTTCTCATGGTGCCGCACAGTCCTTGCCATGGTTAGAACTGTATAATCCCCAGTTGACATCTAGAACTTCCAGTGTAGCTTTTCTTCATTATGGCCGTTGTGTTTGAGGTTGTACCCCGATTAGATGGTGAGAACAGTTAATGCAATTTTGCACAAATATTTTTACATTCTGATCATTCACTTCTGTCATTG…
74480	-0.511075543227745	-4.982	-0.46	0.795550586605816	0	0	2	NA	0.01381	12.0583	RIKEN cDNA 1200011I18 gene	Gpalpp1	NM_026177	GTAAGTGTACTTCAGTGAGGTACACTTATACTGATCAGCCTGAACCCCTCAGAATATACCTTTGTCAATAGTAATTATGTGCACAAATACGTCTCCTTTTGTATAAAGTAGATTCAGGGTCTACATTTTTATAAATTGTGACTTTTGAAAAGTTGGGGGAGGGGAGATAGTGGGNNNNNNNNGCTTTGTCTTCACAATAGCCCAACAGAACATTGCTACTAGAAAAGGGTTTCAATGAAGAGAAAGGGCTCTTCACAGAGTGTGGTGTGCAGCTTGAGGGGTCATGTGGTCCATTAGGGGCATTTGTGTGTGTTTAATTGTTCACTTGCTTGTTGANNNNNNNNNNNNNNNNNNNNNNNNNNNNNNNNNNNNNNNNAGAACTCACTGTGTATACTACTA…
71254	0.239267723393585	2.195	-0.309	0.675601741144675	0	0	1	NA	0.1446	12.0508	chloride channel 7	Clcn7	NM_011930	GGGNNNNNNNNNNNNNNNNNNNNNNNNNNNNNNNNNNNNNNNNNNNNNNNNNNNNNNNNNNNNNGATCTCAGCCAAAGCCTTGCCCCCTAGGCAGTGCAGCAACAGGAGCAAATGCCCTCCCTAGGCTTGGCTGGTGTGGGGGCCAGACCCTTTGTCCTGGGCAGTTGGTTTCAGTCATCAGCACTTTCCCTATTCCCTGACCCTCCAGGCCTCAGACTTGCCCCACTCCTGGTTCCTTCTCCCAGGATGAAGTGTGTGTTATCACACCCCTTGTGGCTCACTTCTGAGAGCCAATAGAGTGTGTGTGAGAAAGACAGACGTGAGCTACTACTTACTGCTGTCTCTGCTCAGACTCTGAGCCCTTCTCACCCTGTGTCTGCATTGCTCACACAGCCAGG…
218639	-0.00830969062391596	-0.0899	-0.203	0.692165515278825	1	1	0	NA	0.9519	12.0417	dehydrodolichyl diphosphate synthase	Dhdds	NM_026144	GTGGGGCTGGCTACCAGCCACTTTGCCCTGCCCTTTGTCTCTTGGGCCCCGNNNNNNNNNNNNNNNNNNNNNNNNNNNNNNNNNNNNNNNNNNNNNNNNNNNNNNNNNNNNNNNNNNNNNNNNNNNNNGCAGGGAACCCAAAGGCAAGTTCTGCTGCCTATGGCTACCTTTGGACTACCTTTGACAGTTACCCTTGAAGTGTGAGGTAGAATCTCTCCTGTGTACACTAAATCCAAGTCCAGCCACTAATACATTTGGAGAACAGGGGACCCTAATTCATTAGCTATATGCCCGTCCCTGTTTCTGGATGCATGTTCTTTTTCCACCAGCATATCCTTCACTGTGCAGAAGAGACCTTCCCAAAGCCTAGGCCTTTACCAGTCCTGCCTAAGCCCTCCC…
6.264151000406e+19	0.0352402755038828	0.4306	NA	0.579062583832284	NA	NA	NA	NA	0.7603	12.0045	RAB5C, member RAS oncogene family	Rab5c	NM_024456	GCCCCCTTACCTGCCACTGCCCCCACTCCTCCACCACAATGACCCGACTGGAATCTACTCTAACCAATCGCACTTAACAACTCGGGCCACCACTGGGGGCAGGGGAAGGGTCCATCAAGAATTCTCCGCATAACTTTGATCCTAGGCCGGAGGGAGTTATTCCACCTGCACCTTTCTGTACAAATACTAATTCAATTTTAAGTCTTAAGTCACTTTTTTAATATATATGATCTTCTGCTCTTCCCAGGTCCCTTTCTCCCGCTCCCCCACTTGCCCTTTGCTGGTAGTAGCCATGCTCCTGTGCTCCTCATCCGTGGGGACAGGGCTTGGAGCAGTCACCCTTTCTTCCCTTCTTGCTGGAGAGCGGACTCAGCAAGAGCACCCACATCTTAACTTGTT…
69470	-0.233136977973718	-2.431	-0.208	0.522842533879	0	0	1	NA	0.1174	12.0015	myosin IC	Myo1c	NM_001080774	TGAAGGCTTCAGTGNNNNNNNNNNNNNNNNNNNNNNNNNNNNNNNNNNNNNNNNNNNNNNNNAGTTACCAAAGACTCAAGCTTCCAGACAGGGATCCATGGACACCCTCAAAACCCACCTGCAAACTCCTGCCTCCTGCTCGCCCCCTCTCGAGGTGATCAGGAGCCAGGGAGCTACCCCATGAGTGGGCCAGGCCGGGCCACAGCAATAGAAAAGCAGAGGCCTGAGCAGGCCAGGCCAGCCCTCTGCTGATGCCAAATATCTAAGAGAAGGGAATTTTAACTGAGGNNNNNNNNNNNNNNNNNNNNNNNNNNNNNNNNNNNNNNNNNNNNNNNNNNNNNNNNNNCCTACCCTAAACACACTGGATGTGTTTTTCCCTGCCTCGAACAGGGCAAGGAA…
23965	0.0913070443922042	1.058	-0.571	NA	2	1	1	NA	0.4409	11.9581	mitochondrial antiviral signaling protein	Mavs	NM_144888	AGCCTCAGCTGTATGCTGTTCTCTTGCTCAGTTCTGCCAAGCATGTTCTCTAGGCTTGGGCTAGTAGAGGCTGAGTCAGAGAAACTTAAATATGGCGAGGTCCACTGAGCTATCCAGGTAGATAGCTACACCAAGACGTCATCACTGTTGGGTGGGGGAGAGACATTGTTTTATCCTGGTTCATATGTCATCTTCTGGTCTTCAGCTTTTGGAGGCACTGTGTTACCTCCATTGCTCCTGACCTGCCCACGTGGCAGTGTAAGAGTTCATGCTCTGTGCTCCTAAGGAGGTATCTCCACCAGCTTTATCCCTGTTGGCCCAAGCCTGAAGATGAGGAGGTATCGCACTGTTGACAATGCCCCTCATCTCGCCCAGATCTTCTGAAACACAAGCGTAGGT…
229675	0.146917323644125	1.703	-0.155	0.885328049426094	1	0	0	NA	0.2329	11.9207	GC-rich promoter binding protein 1-like 1	Gpbp1l1	NM_029868	AGATAAAATGCTCACAGTGACCTGCCCCGCTGAGCTCAGCCTTGTGTTTAGAGAATATAAAGTGTTCTTTTCCTTTTCTTATGTTGTTGAATACTTCATGCACAAGGGAAATAATCATATCCCAAAGAGAGAGCAATTGTCTTGCTTAGCCTTTGTTTTCTTCCCTGTTACCTGCTTAATAGGCATTTGTGTGGTGGGANNNNNNNAAGCACACACACAGTACCTGTGGGGCTGTGCACAAGTGGGAGCTGTCAGGGCAGAGATGCAGGGAGGAGATGCTGCTCTGCTCAACAGCTTCTACTACCAGCCCTTGGGGACTCACCCCTGTGCTCAAGCAATCATTGTCAATGACAAANNNNNNNNNNNNNNNNNNNNNNNNNNNNNNNNNNNNNNNNNNNN…
67006	-0.290907205162238	-3.036	-0.276	0.538168333595233	0	2	0	NA	0.0698	11.8858	protein kinase C, iota	Prkci	NM_008857	TTCTGCTTGCCGCCATTCAGTGCATGGATATCCACCCGTCAGCCTGCTCACAGTTAGCATTTTATGTTGCCCCTGCAGAAGTCGCTCTCGGTATCCTGTTGGAGACTAGGAATCATACAGATAAATAGAACTAAGAAACAGAAGCTAGCTTCCTGACAATCATGTCGACCCTGCTTATGCTTGCTCTCCAGACACTCCTAATGAGGAAGGACGGTCTTTGTGTAAAGGAAACAACACAGCTTGTCAAAGAAAGCCTCTGCTGCGTTGTGACACTCGACGGGATGACATCATCAGTCTCCCACAGTTGTTGTCACTTTGTGTTAAGTCATTGAAGGCTTAATTGCGCAGTGGAGGGCCATGCAGAGTAGTGCATCTGCTAGTGTTACTGGTTGCCGAGGT…
170459	-0.0808420348981027	-0.7674	-0.249	0.732619209298272	2	0	0	NA	0.5765	11.8711	reticulon 4 interacting protein 1	Rtn4ip1	NM_130892	ATACATATATGGGCAAGCTGGCGGCTTGCTGCTCTCTCCTCGCCAAGTGCCTCGGACCCAGACATCTAGCCTTCACCACACATTCTCCCGAGTCAGATTTTAAGTTTCACTATCCATGTATAAACCTACTCCTGGACTGGTGAGAGCTCACAGGTAAAGTTGCGTGGCTGCCTGAGTTCAGTTCCTGGAGCCCACTCGAGGGAGAACTGATTCCAGTACATTGTTCTCTCTNNNNNNNNNNNACTATGCACACACCTCTACAGAGATAAAGAAATGCATAATGCTTGTGTGGGCACATGCGCCAAGGGCACGAGAGGACATCACAGGGAACCTTCGGGAGCCAGTGCTAGCCTTTACCCACGGAGTCATCTCACTGGCCCAATNNNNNNNNNNNNNNNN…
23849	-0.216565936006145	-1.778	-0.398	0.742382786156491	0	0	1	NA	0.2161	11.8432	human immunodeficiency virus type I enhancer binding protein 1	Hivep1	NM_007772	TGGNNNNNNNNNNNNNNNNNNNNNNNNNNNNNNNNNNNNNNNNNNNNNNNNNNNNNNNNNNNNNNNNNNNNNNNNNNNCTGACATAAACTCATGACTAATCTTTGTGCAATCATGAACTTTTGACCAANNNNNNNNNNNNNNNNNNNNNNNNNNNNNNNNNNNNNNNNNNNNNNNNNNNNNNNNNNNNNNNNAGAAGTTTTATGTTTAGAATCTGTACAGATGGTTGNNNNNNNNNNNNNNNNNNNNNNNNNNNNNNNNNNNNAAAACCAGGTAGTTGTGTTTAGTAGAAACTTGTCAAATAAATCAGATGACTAAATGATATGTTGCACTGTTAAATATAAATTTTTACGGCTGTGGGGCAGTTTCTGTGTATAAATTAGTATGTAAACCTCATATTT…
70097	-0.285484929750892	-3.71	-0.289	0.730092843368457	0	0	1	NA	0.03856	11.8177	zinc finger protein 367	Zfp367	NM_175494	CCCTCACACTGACTCTTCACTGTACAAAAGTACTGCCCAGCATACTTACAAAGTAGATCCTTGGGCATAAGCTAAGCACCTTATTTGCTTATCATAGGCTGCTATTCTGTAGAAATTTATGAAGAATGTTGTTGCCTCAGATGGGGTGAGAGAGAATTGCACNNNNNNNNNATATGGAAATAGATTTGATGTAAAGTTTAAACTATTTTGTAAATATGGATTGCAGTTACAGGGTAGAAGCTACAAGTTGTGGGAAGCTAGGTTTTGCAAGTTTAATGCATTCATTGGAAGCAGTTCTCACAGGAAGCACTTTGTGAATAAGACATTTGTGTGAAAAAACAGATTGGTACAAATAGCCAAAGAAGGTTGAAATAGATTATTTATAAGATCATTTTTAAC…
244713	0.00400492853984424	0.04715	-0.111	0.86645820825548	1	0	0	NA	0.9744	11.8004	polo-like kinase 2 (Drosophila)	Plk2	NM_152804	AAACNNNNNNNNNNNNNNNNNNNNNNNNNNNTCGAGCGGACCTCATGGGACTCTTTTCCACTGTGAGATCAACAGGGAAGCCAGCGGAAAGATACAGAGCATGTTAGAGAAGTCGGACAGGTGGTGGTACGAATACAATTCCTCTGTGGCCTGCTGGACTGCTGGAACCAGACCAGCCTAAGGTGTAGAGTTGACTTTGGACAATCCTGAGTGTGGAGCCGAGTGCAGTTTTCCCTGAGATACCTGTCGTGAAAAGGTTTATGGGACAGTTTTTCAGAAAGATGCATTGACTCTGAAGTTCTCTCTGTTGAGAGCGTCTTCAGTTGGAAGACTTGGAACTGTGAATACACTTCCTGAAGGGGAGGGAGAAGGGAGGTTGCTCCCTTGCTGTTTAAAGGC…
27362	-0.409381243377853	-4.702	-0.281	NA	0	0	1	NA	0.01659	11.7945	TGF-beta activated kinase 1/MAP3K7 binding protein 2	Tab2	NM_138667	GCCAAAGGCCCCGCCTTCCTCTGAAACCACATCTAAAGTTCAAGAAGGTCGCCTGTCATCGGGAAAGTGTTTCACCGCCACAGGAGTTAGTCCAGTTGAAGGTGTGACGAGACAGTGGTGTGCTGTGTTGAGTGTCAGCCCACAGAGCTAATGATACCTCAATCTAATGTCATGGGCAGTGAGATTCATCACCTGAAAGGCCTGAGAGACCGGGCTGCCTGCTGCCTGACCATGTCCAGTGTCACGTGTCAGTGCCTAGGTGTTCCCAGGACTCCTCCCCTCTTGTCACCACTGATCCTGACGGGAGGAAGGGAGAGACAGGATGATTGCTTTTTGTGTTGTTAGAGCTTTTGGTGAAACACTACATACACAAAGAGAAGGAACAAGGTTTGACTGAGA…
14660	-0.193091459596245	-1.503	-0.335	0.991982643229239	0	0	1	NA	0.2848	11.7622	leucine rich repeat containing 20	Lrrc20	NM_153542	GACACACTCCTTGCGCTCACCCAGCAAGGGACAAAGGATACTGGCCTGCCACCCTGAGAGGAGGAAGGCCCATGGGAAGCCAAGCTTGGGGAGCGGGGTGGGTGGGCCAGGCAGCATACAGAGGGAGGGGCACAGCTAAGCCAGGGTGGGTAGCTTAGCACTGTAGTGAGCCCTGGTGCTCCAGAGGGAGGAGGGAGGTGAGGCTAGAGCCTAGGCTCAGGGCCATCACAGCTGCTGAGCTGACTTGGTTAGGTCTCTTGCTCTCTCTGAGCTTGGTTACTTGAGAGAAGGAAAAATTGTGGCAAGCCTTTCCTGCCTGGGACCCCTCAGAGGTTCTGTCTCCACATCGTCGGACGCCCTCTAAGCTCCTGGATGAGCCTCGCTGGGCATTTGGTGGAC…
1541615415	0.0179306952570055	0.1861	-0.129	0.831321835149199	1	0	0	NA	0.8984	11.7376	DiGeorge syndrome critical region gene 2	Dgcr2	NM_001109750	GTGGCTCAGCTTGTGGCCCCCCGTGGGCTAGGAGTGTATGTTTCTTGTCCAGAAGACACCTATCTCAGTGGGGGACTTGAAGGGGTCCTGTCATAGCCTGGACCCTACTCCACTGCCACATCCCCACCAGCTGCGGGTGTGTACATAGAAACTGAAATCAGGCACTCAGAGAGGAGCAAGTGCCTGTACCATCTTTACCTGGGGGCTGTTAGTCTCTTCTTTAAATGGTGGAATGACACAGGTGTTGAAAGCACACGTTTCCAAGAAGCAGAGGCAGTGGGCTTCACTTATACCAAGTACATCTTTGGATGGGCTTGCTTACTGCATTCTCACCCTTAGGAGCCAGTCATCAGCCAGTGTAGACACAGTAGAGCTAGCGCTAGTGGCTGCTTAGAGGCA…
210135	0.258410413384459	3.203	NA	0.618746108500901	NA	NA	NA	NA	0.06027	11.7372	tyrosine 3-monooxygenase/tryptophan 5-monooxygenase activation protein, gamma polypeptide	Ywhag	NM_018871	GGCCCCAGGTGGACTGGCAGCGCCCGCTGATGCTACTACTGCAGTCTTTATTTTTTCCCATGAGTNNNNNNNNNNNNNNNNNNNNNNNNNNNNNNNNNTGACCTTCCCAGGGAGAAACCCACGACTGTCCTGTCTTTGATTGCCTCTTTGACATTTTTGCCAAAATACCACTAGTGGAAAGTCAGGCTAGCTATGCTGGTATGGGAGTAGCAGCCTCACACAGACGTCCGGACTGTTGTGCAGGCTCGGAACGAGCAAGCGGAGCTGTCTGCCTTTAGTTTAACTTATTGCTAGACGGTAGGGTTCTAAGAAGAAAAACCGGAGATGGATGGCCCTCATTCAGTGCGTTCTGTGGTTCCAGTAAGGATTCTTCTGTCCATGCCCTTGTCCTCAGTTCCG…
30058	0.280948350680184	3.339	-0.261	0.500023513899591	1	0	1	NA	0.05313	11.7183	phosphatidylinositol-3,4,5-trisphosphate-dependent Rac exchange factor 1	Prex1	NM_177782	ACACCAACATGTTCCCTGCTTGGTCACTGCCTCAAGCAGCTGCGGTGTGAGAGGACACGGAGGGTCTGCAAGGGCACCCGAGGCTTCTGCCATTGCTGTGTCAAGACCTACCCAGATGACCCCGCTGCCACTGTCTGGGACAAGCCTCTGCGCACATCCTCTCTCTGGACTGGCTGATCACTGCTGGGCTGGCAGGTTCTCCATACTTATGCCTAAAGCCTGAGAGCTGCTTNNNNNNNCCCCCCAGAGCTCATGAATGTAGCTGGGGCCTGGATGCCTGCACTCACCCAGGTCCCCTACACAGGGAAAGGTCACAGGGTCTAGCAGGTGGAGGCCTGCAGACCCCGCTCCTCAGATGGCCAAGCTGCACTTTGAACCTGGGTTCCTCCCGGGGCCACA…
16409	-0.267830286234501	-3.307	-0.111	0.583361731272865	0	1	0	NA	0.05475	11.71	karyopherin (importin) beta 1	Kpnb1	NM_008379	TCTGGTACCACTGGGATGATGACCTGAGACCCCCACTGGAAATCTCCAATCTTTTGAAAAACCCNNNNNNNNNNNNNNNNNNNNNNNNNNNNNNNNNNNNNNNNNNNNNNNNNNNNNNNNNNNGCTTGAAAACACCACACTGAAAATCCTGCCACAGCCAACAGCAGCAGCGCTGTTAGACATGAGCTAAGTAAGCACTGAGTTTGTAGAAAACATAACATCAGCCATCTTGGAACAGAGAAACAATGGATTTACTTACTTATTNNNNNNNNNNNNGCTGTCTCTTCCCAGGGAAGGCTAGAACTAGCTTTCCTGTCTTGGCCGGTGCCGAATGGGTGACTGATTTGGGAGAGGAGGACCTGGGTTCACCTGTGGGGCTGTGTTGTGAAAGGCAGCCTG…
67467	0.22587007865245	2.154	-0.214	0.571847874588507	0	0	1	NA	0.1507	11.6269	aryl hydrocarbon receptor nuclear translocator	Arnt	NM_001037737	AACTATTGGGGTGAGGATAAGGGTGGGGGGAAATCACTGTTTGTTTTTAAAAGCAAATCTTTTGTAAACAGAATAAAANNNNNNNNNNNNNNNNNNNNNNNNNNNNNNNNNNNNNNNNNNNNNNNNNNTTGACTTGCTGAAGAAACGTTATAGAAGAAATTAAATGAATTTCCCAGGCTTTTAGGATCCTCTGAAATTTTGAGGATAGGTGAGGCCTGAATTCCTGTCCTTATTTCTTCTGACCAGAAGTTGCACAGACATGATTTGTGCTGGAGTCAAGGGGCAGAACAGAAGAATCTGACAGGCACTAATTGGATACTGTGGCTTGTTTGGATAGAAATTCTGAATGGAGTGGAGGAAAGGAGAAATGCCCTCATCACTGAGGATCATGAAACACAG…
66817	-0.178607288422283	-2.172	NA	0.53359607915184	NA	NA	NA	NA	0.1482	11.5879	ATPase, H+ transporting, lysosomal V1 subunit B2	Atp6v1b2	NM_007509	TAGCTGCTGCTGCTTGTGTGGCGTGACCCTCTTGTGAAGTACTGGTTCTGTTTCCTGATTCCTTTTGCACTCCTCCATCCCACCTGTGAGTGGGAGTTTACCTGTTACCCTGTAATTAAAAACAAAGGCTAGGTAACTATTGTGCCAGTGTTGACAGTTTAAACTGCTAACAGATTGAGAGATCCCTGCTCAGAAACCTCACCTTTAGTGCTTTCTTTAAAGAAGCTGAGGGGTGAAGTTTGCTTACTGATGTATCTATTTGTACAGATAGTGGAGAGCTAGTTGCTAATAATGTCTTGTTTGGGTCTCCCAAACCCTACCTCTCAACTCCCTTAAGAGTATCACTGTTCTGAAGCTAAAATGCTTCAGTCTCAAATTTAGGGGCAAAGTGGAGACTGG…
232539	0.0679679685768217	0.7013	NA	0.615478486379393	NA	NA	NA	NA	0.6109	11.4944	predicted gene 9104 | ribosomal protein L21 | ribosomal protein L21, pseudogene 12 | ribosomal protein L21, pseudogene 4 | ribosomal protein L21, pseudogene 10 | ribosomal protein L21, pseudogene 14	NA	ENSMUST00000079153	CGAATCTACAAGAAGGGTGATATTGTAGACATCAGGGGAATGGGCACTGTTCAAAAAGGAATGCCCCATAAGTGCTACCACAGCAAAACCGGAAGAGTCTACAATGTCACCCAGCATGCCGTGGGCATCATTGTCAACAAGCAGGTTAAGGGCAAAATTCTGGCCAAGAGGATCAATGTGCGGATTGAGCACATCAAGCACTCAAAGAGCAGAGACAGCTTCCTGAAGTGGGTGAAGGAGAACGACCAGAAGAAAAAGGAAGCCAAGGAGAAGGGCACCTGGGTGCAGCTGAAGCGCCCAGCCTGCGCCACCCAGAGAAGCACACTTTGTGAGAACTAACGGAAAAGAGCCTGAGCTGTTGGAGCCCATTCCATACNNNNNNNNNNNNNNNNNNNNNNN…
72720	-0.169523481930959	-2.006	-0.128	0.505072017336247	0	1	0	NA	0.1736	11.4853	angiopoietin-like 2	Angptl2	NM_011923	GCTCTCCCTGCCTGGCCACTAACACCATGGCCAGAAGCCATCCCAGCCGTGTGACCTCAGCACAGCTCTTCGCTGGCCCACCTCAGGCTGGAGGACTGTGCTTTCCAATGTGGCTCTGTCAGACGATGGAAATGAACAGTGTTCTCTGTCCCTACTGCGTTCTTTTACACCTAACAGCTCCTTGTATTCCAGGATAGGATAGAACTGCAGAGTCTTCCAATCAGTTAAGTCCCTTTAATAAAGACACAACTGCCAATATCGCCAGATCTGACAGACATGCACACGAGCCACCAGGTGTATGCTCTTAGACACACATCACACGTGGGATGTCGAGATACACATATGGGTTTCCACATATACTTACCTTTTCCTGCTCAGTTCTCAGGTGCTGACTCCAGC…
209294	-0.425130218275967	-4.137	-0.318	NA	0	0	1	NA	0.02617	11.4833	family with sequence similarity 98, member A	Fam98a	NM_133747	GGCTACAGAAACTCACATTTTGCTAGAGCTCAAGTAATAGAAACTTAGTTTCAGAATCCTGAATCCAACATCTATTTGGAATGAATGTAAGACCACAGGTAGCAGGCATACTCCTGCTTAGGATAACCATTTGCTGGTCTTCATTCAATTCTTTCTCTCTTTTTATTACTAAACAGTTTTACATAACACTGTTTATTTAAGAAACATATCTCTTCTTTCTATGAAAAACAAATTTTAAAGGCAATTTAAGTTGCCTTTAGTTGACCGGTAAACTAATCCAGTTGGAACATACATGCTTTTTTGAAGAAATTACTTGAATAAAATAGTTTTCACATTTTCAATATGCAAGTTTTGAAAATGAGGATTTGCCTGGACTTTTTTATATTTAATGCTGGGAAA…
74838	-0.0505534166428863	-0.53	-0.298	0.645905918129567	0	0	1	NA	0.7034	11.4807	tubby-like protein 3	Tulp3	NM_011657	GAAGCAGCAAGCAGGGGATTTCTTCACCACAGAGCCTTCAAGAGCAGAAAGNNNNNNNNNNNNNNNNNNNNNNNNNNNNNNNNNNNNNNNNNNNNNNNNNNNNNNNNNNNNNNNNNNNNNNNNNNNNNNNNNNNNNNNNNNNNNNAGCACAAGAAGAGCAACATTCTGCCCCTCTGGTGAATGATCCANNNNNNNNNNNNNNNNNNNNNNNNNNNNNNNNNNTTGTTTATACATGCATACACATTCACACATGGATGCATGCTTCCACGTACTCGTTCATGCCTTCTCTGAACTTCAGAGACCTGGTCATAGATTACAACTTCTCATGTGTGAGAGATGGCTTAAAGCACAGGGAAGTAGACACCCAGGCACACTGGTGTCTCCTGATCGCACAACAGA…
228836	-0.0344214911292795	-0.3463	-0.357	0.797046903102344	0	0	1	NA	0.8071	11.4493	zinc finger protein 180	Zfp180	NM_001045486	CCAGTTGAGAGTCAGAGCTGATGTTGACTCCTGGACTGATCCAATCCTCTCAAGTTATGTGGGAAGGAATGCATTTGGCAGGAAGTGACAGTGTGAGAAGAATGCACATAGACCCTTTCCTTACCCCCATGTCGACGAAAGAAAGGAGTAAAGCCTTCAGTTTGGCAGATGTGGATAAGAGGTCTCCGGAGAAGAAAAACTGTTACACACGGGCTGGGGTGTGTTCTTGAATGACTGTGCAGGCGTCATCCCTAAGCCAAGCTCAGAAGGCCACTTCCTGACTGGCAGAAGTTGTTTCCCAAAGCACTTCGTACAGAGAAGGCAGAAGCTAGACTTAGAAAAACTGAATGTTAGATCAAATACTGCAAGTTTAGTGCAGAAGCCCTCTAGTTTGAGTTC…
320022	0.0310591698669551	0.3725	-0.164	0.716279193691436	1	0	0	NA	0.7926	11.4213	CDC42 binding protein kinase beta	Cdc42bpb	NM_183016	GGCCTCCAGCATAGCACCGTGGGGCCAGGGAGCCCGAATGGCCCCAGCATCAGTGCCAAGGCTGAGCTGACGACTCTCCAGTGTTGTCCAAGGAAATGTAGAATCAGTTTGTAGATAGATAAAATAATCTTTATTATAATGACCAGTTTTGTGCCACATTGTTGGTGGCGATCGACCAGATGTGTTCGTCTGCACAGCCGCGAGGCAACACTGTTCCGTTTGCACATGAAGGNNNNNNNNNNNNNNNNNNNNNNNNNNNNNNNNNNNNNNNNNNNNNNNGGCTTCCTCAGCAGATGCTGGGGTATGGCCTCAAGACCTTCCCTCTCTCCTGAAGATGTCTCAACCCTACAAAGACTAAAGTGCGCCATCCCAGTGCCACAGAAGGCAGAGGGTAGTTGG…
18130	-0.52913134114686	-4.67	-0.588	NA	1	0	2	NA	0.01706	11.3999	fatty acyl CoA reductase 1	Far1	NM_026143	AGACCAAGAATTTAGCATTAGAACATCTATGCATATGGTGATCTAAATGCACAAAATGTAAAATGTACTTAAGACATCTCACCTTTTGTTAAGACATTAAACCATCTTAAATTGGAGCGTGGAGTAAATTATGGTCCATTTTATGTAGCATTTTAATGTTTATGCTCAAAACCTAGTGAACACACTGTGGTATGCCAGCTCAGAACTGCAGTAGTCACTCAAATTATGATTCAACATTTTAATCCTTGGAATGCAAAGGGTAGGAAGGGGGCAGAAGTGGGGCTATGGGAGCATTGACCAGTATAACTGTGCAGTTCTGGAACATATTAATTAAAACATGCCTTAACATGAAGTCCTAATATTCAGTGCAATGGAAAATGTGCAGACAGAAGGCCTAGA…
237175	-0.537284739130479	-6.631	-0.087	0.656673918454493	2	0	0	NA	0.005665	11.3759	N(alpha)-acetyltransferase 50, NatE catalytic subunit	Naa50	NM_028108	ACAAATCACAAATGAACTTTCTTGCACTTGCTTGTCGCCAAATAAAAGAAAGACCCATTNNNNNNNNNNNNNNNNNNNNNNNNNNNNNNNNNNNNGTTATTCCNNNNNNNNNNNCTTTCCTCTTAAAGTTTTTAATACTTTCATGGACTCTTAAAAATGATCATGTGTTGGATTGTTTTAGTTCTCTTACTTTTGTGAGGTGGTTGGATTGAAGGAGGAGAAGATAGATCTGTATAGTTTCACAGTTAAGATGTCCCGAAAATTGGGTGGCAGATGNNNNNNNNNNNNNNNNNNNNNNNNNNNNNNNNNNNNNNNNNNNCCAACATCCTGCTTTCACATTGAAGGGCAGAGCCTACTATATTGTTTATTTCAAAAGACAAAAAGCAGCAGCAATACCTT…
216825	-0.462596312286969	-4.464	-0.098	0.591949015624809	0	1	0	NA	0.01999	11.372	splicing factor 3b, subunit 1	Sf3b1	NM_031179	CTTTGTGTCTAATACAGCTGTTTCACACCTTAAACCTGCTTCAATCTGATGATATAAACTTGTAAAACATTGCCGATCAGTGTAGAGCTGGTCATAGTGGAGGGATAGAAATCCAGTAGCATGANNNNNNNNNNNNNNNNNNNNNNNNGATGTTAAACAGTAAATGGCAGTAGTGACCAAGGACAGTGCTTATACACACTATACTGGAGGGATATCATTTTTTATTCATCTTTATGAAGATTTAGAATTCATTCCTTGTGTTTAAAGGGAATGTTTAATTGAGAAATAAACATTCGTGTACAAAATGCTAATTTGTGTGTGTTTTTTGAATATGACTTGTAAAATGCAAAACTTTGGTAAAGTACTGGTTTGTGTAGAATAAGTGGATTAATTTCATCT…
228012	-0.0693637644351668	-0.803	-0.334	0.530821525768801	0	1	1	NA	0.5592	11.3526	catechol-O-methyltransferase domain containing 1	Comtd1	NM_026965	GGTTAACACGAAGCTTAGGGCCTGGGTGTGAGAACCTAAGACCCCCAGCCAGTGACCTGACTTTTAAACCTGACAATAAAGGTACTGGACACGCGACCTTCTGAGCATCCTCTTCCAGCGTTCACTTGGTGGAGGGTTCCCTCCCTGCAGGTCTCCCTGGCACCAAGGCTTGTGGCCTTATCTGACCGCATAGTTTTAATAAATTGTCCTAGCTGTACTCACTGAGTAGAGTTCCAACAGGCTTGGATATAAGGGAAGACCCTATCTGTCTCTGGCCTCCCAGCCACATGCCACAGAGATGTCGAGATAGGGCCTTTTATAGCTGGCAGTCTACTCATGTTTTCACAGGGCTGAAGCCTCCCCAGCCTAACTTGTGTGCAGTGGAAGCCCAGACTACAG…
13874	0.0688844352157361	0.8656	-0.269	0.646528549176196	0	1	1	NA	0.5284	11.344	trafficking protein, kinesin binding 1	Trak1	NM_175114	GGCTGGGGATTGCTGTCCTGTCTGCTTCCTGCCTCCTGTCCCCGACAGAGCACTCACACCCCTGTCTCCTCTGAGGTCCACTCCTTCTGAGTTAGAGAGATCAATTGTGTGCCTCTTGGGGGGAGAGTGGAACTCCATATGGTGTGTATACAGGACTTGGGGACCTTGCATCTGCTCTCTCATCCAATCCACAGGAAGTAATAACCCTACAAGGTCACAATCTCGTGAGGATGTCACCTGAGCTCATTTGGGGGAAGGTGGCGTCCTTTCTTCCTTACTTTAAAGAAGCACTGAAATTCCCAAGGCTGTTCTTATCCCATGGATAGGAATCTGGTGAATTCTGCATAAGACTGTCAGGGTGCACACAGAGCCGCCGTGTGGCACAGGTCTCCTCGCTCA…
30794	-0.0538156543299326	-0.5931	-0.558	NA	0	3	0	NA	0.6686	11.32	tumor protein D52-like 2	Tpd52l2	NM_025482	GCCTGTCCTAGCTTGCCAGCCACAGAGTACAGAAGCACACGCTCATCATCACAGCTGCAACTCTGCATGACAGAGCCACCAGCCAGAGACAGTGAAGAGCTGGTTTTGAAGACAGTCATACCCATGTTCATGCAGATGTGGCTGCCTTGGCATGAATTAGAGAACAGTCTTGTACATAAATGTTTTACACTAAAGTTCGTAGATGAAGCAGACCACTGTGCCATCCTTTCAAGGGCCACAGGAAATGGACAGGGTGGCGGGGCACTCAGGCCTGAGGAGCACTGAACCAGGAGCCCTGCTCCCTTTGAAGGTCTCAGCAGAGTGCTGAGGGAAGAAGTGTGAGTATTGAGTGAACAGTATTTCCTTCCTGACCTCCTCCCCTAGCTCAGGAGGAATACA…
93742	-0.268481014749854	-2.922	-0.326	0.806853908448669	0	2	0	NA	0.07681	11.2769	ADP-ribosylation factor-like 15	Arl15	NM_172595	GACCTGACACAGAAGTTCCGGGAAAGCCTCGAACCCGCCGTGTTCGTTCCCCATCGTGATTCCATGTTGGTATCGAGACTGGCCCGGCTTCGGTATCTACTTGCCTCTAGCTATTTCAGACTTTCATCTCTCTGCTAACGTGACTATTCTGATAAGTCAGGTGGATTATCATCGGCATTAACGTCAAGTACACACTACTGAGAGAGAACTGATTCTCTGGTTACCACTAATTATCTTCACCGCATGTCTCTTCCTCCTGTTGGTCTAAGAATCTCTTCTCTGCTTTGTGCTAAAGTGGATGGAACTCACAGAAACGAGACCCGTTCTGAAGACCTCAGAAAGGCTCATGTGGTTTCACTAACTTCTCTGGACTTGGGATCAGAAGATTCTGTCTGAGAC…
67956	-0.0323879756294758	-0.4003	-0.223	0.490906175047779	0	2	0	NA	0.7773	11.2486	purinergic receptor P2Y, G-protein coupled 2	P2ry2	NM_008773	CACCTCAGTCAGGTGTCAGTTTATGTAGGGGAGCTGTAGGGGACCAAGGCTTGTTAAAGGGGCTGATATCCTCTGATGCGGATCAACAGCTCTCACTTGGCAGGGGCTCAGGATACTCATCTTGCGGTCCCAAGAGTAGCAGGACTCCAAAGTCCCCAATCATTTGTACGTGTGAGTTGGGAAACCATATCTTAAGAAAGGCAGTGCCACCCGACTCCTATGCAGACAGCTGCCATTCCTGCCAAGGTACCTAGGCTGAGGTTCAGCCTCCCAGATCCAAGGGGGAAGCAGGCTCAGAGAGGACACAGCAGAGCCCAGGCTACCTGGATTAGGAGTAGAATCCCAAGGTGACTGGAGGGCTCTTGTTCCCATGGTGATGTAGGATGGACCTGGGCACGA…
78287	-0.0761441326940737	-0.9222	-0.225	NA	6	3	0	NA	0.5011	11.2382	CDP-diacylglycerol synthase (phosphatidate cytidylyltransferase) 2	Cds2	NM_138651	AGTCCACCTGGGGCCCAGAGAGCTGGAGCAGGATGGAGTGGGGGCCAGTCGCCAAGGCCGCCCAGCTGCTGTGACTTAGATAATGAAAAGCTTCAACTCACCACCGTCANNNNNNNNNNNNNNNNNNNNNNGTGCGTGTGTGGTTTTTAATCTGTATATACTGTCTGTTTATAGTGTGGGCAGTGAGTAAGCTGTAGCTTTGAGTTGCAAAGAAGTCACAGGAAAGAACCATTTGGGTTTCTGAAGTACAAGTATTGAGCAACATGAAGGGCAGTGTTGCCCAGCTCAGGGTGTCTGCTTGGTGGCTCTAACCCCTGCCCATCCAGTTGTTTCTGGGCTGTGCGAGAGATCATACATTGATCTGTGTGTGATGAGTTGAGGGCTTTCCCACCTGCACGG…
74155	0.178812818432757	2.003	-0.379	NA	0	0	1	NA	0.1739	11.2107	zinc finger, SWIM domain containing 6	Zswim6	NM_145456	TAGAACTTGTATGANNNNNNNNNNNNNNNNNNNNNNNNNNCGGTTTGTTTTTACTTGAGCCTGCCTTTGTACCCTTTTTAACTTAAAGAACAGAGCCACACCGGTATTATATGTGTATAGTTATATTGCGTTTGCAGACTAAATTGTCATGTTGTGAANNNNNNNNNNNNNNNNNNNNNNNNNNNNNNNNNNNNNNNNNNNNNNNNNNNNNNNNNNNNNNNNNNNNNNNNNNNNNNGGTTTGTGTGAGAGAGGTTGAGAAGGTTTGGTTTACACTGAGTATATGTTGTCAAGTGGCGAAAGTCCACATAGCTCTCCTGTTTTCTGTATACGTTCACAGCCTCNNNNNNNNNNNNTAATTGAAATGGCTTTAAAAACCAAACAGAACACCTCCATCCTGT…
17158	0.0863871225489863	1.098	-0.275	0.909368167684334	0	1	0	NA	0.4238	11.1327	nuclear receptor coactivator 2	Ncoa2	NM_001077695	CCCTGGAGAAACTGTCTGCATCTTTCTTCAACCCACTGGGCTTACAAACATTTACCAGTCTGGAGAGCTGCGTCTCTTTGTGTTGCCACCTGACATGCCGCCAGTTCTCCCAGGACATAGCAGCAGACAGTCGGGCCCTGGGCCCGCAGCATAGAGCGTGCTGGCTTGGCTGCCACCGGAAGAGTTGCCTCTCCCGACAGCCTGCAGCTCGCCTCCAGACCAACCCGCAGTCTGTTCACTGCATTCACCGTAGTGCAACTTAGATCTCCTGCAGAGTAACTGTCCCCAGGCCGACTTCATCCCCATCAGATTGAATGTATTTAAATGTGTGTGTTTGAGGAGAGCCATGCCCTTGGCCTGTTCCTGCTCGGCTCCAGACACTGGTTTCTTGCTTTGTTC…
242109	-0.26615891514051	-2.31	-0.481	0.787639412393791	1	3	0	NA	0.1303	11.0943	zinc finger, FYVE domain containing 20	Rbsn	NM_030081	CAGCAATGGGCAGGAACTGGGCAGAGTCTTGGGCAGCAGGATATCAAGTGTGAGGTGGGGATGGGCAGGCATCTGAACACACACAGGTTGGGGTGGGAACAGTAGTCTCTTGCTGTGCACTTTGAGACATTTCCACTACAGTTGAGCAAGAACGGGAAAAACAATCGGCATTCATGTGCTGGTTTTTCTGTANNNNNNNNNNNNNNNNNNNNNNNNNNNNNNNNNNNNNNNNNNNNNNNNNNNNCAAGATACAGCTCTGTTGGGCCAAGGCAGAAATGGCTCATGGGCACCTCTTAGTTCATTTTCTGCGGACTGTTGTTGGTCATTATGCAGTATTATAGGGCAGCCCTTGACAGGCCCTTCCTGTAGCCAGGATAGGCAGGGCTCTAGCAGAAGTCT…
18140	-0.216595146495855	-2.387	-0.206	NA	0	1	0	NA	0.1217	11.0663	Y box protein 1	Ybx1	NM_011732	ATGCCGGCTTACCATCTCTACCATCATCCGGTTTGGTCATCCAACAAGAAGAAATGAATATGAAATTCCAGCAATAAGAAATGAACAAAGATTGGAGCTGAAGACCTTAAGTGCTTGCTTTTTGCCCTCTGACCAGATAACATTAGAACTATCTGCATTATCTATGCAGCATGGGGNNNNNNNNNNNNNNNCCTAAAGATGTCTCTTTTTGGTAATGACAAACGTGTTTTTTAAGNNNNNNNNNNNNNNGGCCTGGTTTTTCTCAATACACCTTTAACGGTTTTTAAATTGTTTCATATCTGGTCAAGTTGAGATTTTTANNNNNNNNNNNNNNNNNNNNNNNNNNNNNNNNNNNNNNNNNNNNNNNNNNNNNNNNNNNNNNNTGCAAGCACCTGTTAA…
67988	-0.103406641005252	-0.9081	-0.305	NA	0	1	1	NA	0.5077	11.062	nudix (nucleotide diphosphate linked moiety X)-type motif 3 | ankyrin repeat and SAM domain containing 1	NA	NM_019837	CTGCAGACTTCTGTAAGAGCCGGAGAGTGGAAAGCAGACTGAAGCATGGCTCTCCTCACCACCCCTCACCTCACGGCCTTCTCTGTCACCCAGGCANNNNNNNNNNNNNNNNNNNNNNNNNNNNNNNNNNNNNNNNNNNNNNNNNNNNNNNNNNNNNNNNNNNNNNNNNNNNAACTCTTTTTTCTCTTCCTGAGGGTGGGGCTGGGTGTAACTCACAAGCACTTTCCTGCATGCCCGATCCTCCCCGCTCGCTCACCCTGCCCTGAGAGGGCACCTCCCTCTCCTTCTTGGGTTCCGAAGCACTCCCATTTGTCTCGTCCCGGCCTGGCCAGATATTTCCTCTGAANNNNNNNNNNNNNNNNCATTAAAAGACACCCATGTGCGATGAAACTTTCTAAA…
218397	0.11935265473692	1.167	-0.245	0.697432317679109	0	3	0	NA	0.3967	11.0445	myeloid/lymphoid or mixed-lineage leukemia (trithorax homolog, Drosophila); translocated to, 6	Mllt6	NM_139311	CTCCATCTGCCCCTACCTACCCCTACATGGCTTGAGGGTCCTTGTCTGGAGTGGGCAACTGGGCCCAGACTCTGGAAAGCCAGGCCCAGGGCCTGTGCTGATCCCCAGGGAGTGCATGCCTGGCGTTCCAGGTGCACATGGAGGAGAGAGACTGGAGGGAGCCCTTCACCTGGCCCACCCCTCACTGCACTGGCTGCTTCAGAGGGTCGGGAGGACAGGCTCCTAGCCTGCCTAGGAGACCCCATCCTCCGCAGATGCCTAGGGGCCCCCAAAGAGCAAAGTAGGTCTCAGCATGAGAGATGGAGGGTTGGTTGGACCTACCACATAAACCAATCAGCACTTGAATGGGGAAGGTGGAAGAAGGGTGGACCCCCAGGCCTATCCCTGTGTGGAAATTTC…
66667	-0.00211169240905384	-0.02571	-0.132	0.47824314851296	0	1	0	NA	0.986	11.0368	vesicle amine transport protein 1 homolog (T californica)	Vat1	NM_012037	GGCCAGAGGGCTGAGGGCCCTGGAGAGCCGGGGAGGGAGAAGATGGGAAGTCCTGTCGTGTTGCCCACCAGCCTCTCACATTTCATCCTGTCACGATGCTCTANNNNNNNNNNNNNNNNNAGAGAAGGNNNNNNNNNNNNNNNNNNNNNNNNNNNNNNNNNNNNNNNNNNNNNNNNNNNNNNNNNNNNNNNNNNNNNNNNNNNTTCCTGCCCTCAGGAGAGGTTGGGAAGTGACCACTTGGATGTCTGGGCCCTGCCAANNNNNNNNNNNNNNTCAGCAGGAGGCTGGCTGCTTCCTGNNNNNNNNNNNNNNNNTGGGCCTACCATGCTGCTTTTGTGCCAAGGTTAGCCAANNNNNNNNNNNNNNNNNNNNNNNNNNNNNNNNNNNNNNNNNNNNNNN…
114889	-0.246350347200051	-2.676	NA	0.513904192250364	NA	NA	NA	NA	0.09515	11.026	cell cycle associated protein 1	Caprin1	NM_001111289	TGTGATACACAGGATTATGTTTAATCGCCAAAAACACACTGGCCAGTGTACCATAATATGTTACCAGAAGAGTTATTATCTATTTGTTCTCCCTTTCAGGAAACTTATTGTAAAGGGACTGTTTTCATCCCATAAAGACAGGACTGCAATTGTCAGCTTTACATTACCTGGATATGGAAGGAAACTATTTTTATTCTGCATGTTCTGTCCTAAGCGTCATCTTGAGCCTTGCACACAATACAATACTCAGATTCCTCACCCTTGCTTAGGAGTAAAACATTATATACTTATGGGGTGATAATATCTCCATAGTTAGTTGAAGTGGCTTGGNNNNNNNNTGCAAGATTGAATTTTTGACCTTGGATAAAATCTACAATCAGCCCTAGAACTATTCAGTGG…
54343	-0.324203173474766	-2.407	-0.223	0.703361326015616	1	0	1	NA	0.1195	11.0214	cylindromatosis (turban tumor syndrome)	Cyld	NM_001128169	CCAGGTTATCCGCAGTGGGCAGAGACAGCACAAACCTTAGTGCTGTGTCTTCCTCCAGCTTGTGGTTCTGTCCGGCACCCATTGCCGGCAATGGGTGTCTCTTTTGATGATGGCCCTTCAGCAAAGGATTCCTGTGTTTCCAAACAAATTGCTTTTGTGTTCCTGAAGTATTTAATAAGAAGCATTTTGCACTCTAGGAAGTATGTTTGTGTTGATTTTTTAAGAAGTCTAAATGGATTTATTAATATCTGACACTTTAAGTTAACTGCATTGATGATACGATATTTTTGGAAGCATACAATTTTAATTGTGACGTCTAAAACCTCTTTTAGTCCATTGAGGATGTAAATAAATATTTCTTCTTATGGACCAGGGATATGAAATCATTTTCCTTTTGTA…
19058	-0.0710771332628752	-0.7405	-0.158	0.791153179544398	0	0	1	NA	0.5904	11.0203	ubiquitin specific peptidase 22	Usp22	NM_001004143	CCTCCTGCCTTGCTGGCCNNNNNNNNNNNNNNNNNNNNNNNNNNNNNNNNNNCAAGTTGGCAAACTTCCCGACATGATCCCTGCTCCCCCCAAATCAGAACACCATGGCATTCCTCCTATGCAGGCAAGCCTCCCTCATGGCCTGCACTAGGAGATGTGTCAGGTGGGATGAGCAGAGTGGAGTGCGCCCTTGGTGGAAAGGAGCTGCCTCCCCAGCACCTGTCCTTTGAGCCTTGTAGGCAGGGGATGGATGTCTTCAGAGCAGACCAACCACTCTGCCTGCTGCTTCACCCTGCCATCCCACCTGCCTCCTTGAAAATGAGCCCGTCAAAGCTGTAGAGTGGGCAGAGATGATGCCAGAGGGCAGAGTGCTTGCAGCAGCAGCCCTCTGGCATGAAG…
11783	-0.28833760850002	-3.301	NA	0.513377481459659	NA	NA	NA	NA	0.05505	11.0106	COP9 (constitutive photomorphogenic) homolog, subunit 6 (Arabidopsis thaliana)	Cops6	NM_012002	TGATGGTTCTGGAAGGGATGGTGTGTGGGGCTCAGACAGCTGTTCCATGGACCTGAGTACCACATTCCCTTTAGAGAAACTCATTAATAAAAGAGCAGCCCCTTAGCA
16969	0.0379234464799154	0.44	-0.221	NA	0	1	0	NA	0.7549	10.997	glutaredoxin 5 homolog (S. cerevisiae)	Glrx5	NM_028419	GGGCCCCGGGCCCTCGCCGAGCAGAGCGCCCTCTCCATCCTCGGGGCCAGAAAAGCCTTACTGCGTGGTGGTGCCCTGTTGCTGTGATGCTTGCGCTGGGCCTCCTGGCAGCAAGCGGGCAGGTGCTTTTACTTTAGTCTCTGGCTCAGAATTCCCTCTGGTGAACGTACAACCACTGCACTGTAAATCAATGTCGCGATCCTGTATTGCTATAACCGTGATCTGTTCTTACGTTGTCTTTATTCTCTGCCGGCCGGCTTTGGGAGTCACTTCTGATTCTTGTTTGGGTTGTAGAGATGGTAAAGCCCCCTGATGTTTTTGTAACTTCCTGTAAAAGGGAAATGATGGACAGAGGAGAAAATGTGGTGGCTAGAGTTGTTTTGTAAAATTAAATTGCCA…
55948	0.139618662436696	1.744	-0.136	0.47897196867851	0	1	0	NA	0.2237	10.9695	Der1-like domain family, member 1	Derl1	NM_024207	GGGGCAGCCCTGGCCTGCTCACCAGCCATGCCGAGCAGATGACAGTCTCCTCCCAGTGCTGGGCATGCTTAGTGGCCGAGCTCTTGCTGCCGCTCTTGGACCTGACCCACACTGAATGTAGTCTTTCAGTACAAGACACATTTTTAAGTCCTCAAGGAAAATACAAGTGTTCCTCAAGTTTCATGATTCTCATTCAAGTCCTTACTGCTATGAAGAACAAATATCAGCTGTGCAGATTTCAAAACTGACTCATTTTCTGGTGTCTTCTCTTCCTCCCCTTCCATCTGAATAATGAGCTGGGCAGGAGGGGTTGGTTAACCAAATCCAGTCAAAGAACCCTTTCCTCTCACTCATGTCCCCAGAGTTGCAGCTAGAGTTGTCCACAGAAGGGTTTTGCCT…
102857	0.0175580706484908	0.1811	-0.251	0.514670060581708	0	0	1	NA	0.9013	10.9585	ring finger protein 216	Rnf216	NM_080561	CACCCAAAGCCCTGTCAGCCGTGCCGAGTCTGCAGGAGGGCCCAGTCTCATCTTCTGAGTAGGGGTGAAGGCCTCCATTCCCTCTCGAAAGTGGACGCGTGTCCTCCTGCTCTTACCTTTGCAAGGTCCATGCTCCTTCAGGTCTGATGCCCTCTGGGTGCTGATTGTCACTGGGCCAATTATAGGGCAGCTCCCTAGTCTGCCATCTTAGCAGCCAATCCAGTGGCCCTGACCATGAAGCAAGGCCTCTAATCGTTTGCCATACTTCCTCCCCAGCAGCCCAATGAAAGCCCAGGGGGAAATGGCCTACCATCCCTAAGCCAGGGCTCTCTCCTTGTTGCCCAAGGCCCACTTAGGTCCAAGAGCCTCCGAGAATCTGTGGCGCGAGTTTTGTTCTGT…
331524	-0.22192644108306	-2.778	-0.191	NA	1	1	0	NA	0.08687	10.9528	IQ motif containing GTPase activating protein 1	Iqgap1	NM_016721	TGGGTCGCTCGCCGCCCAGAAGAGTTAACAAAAAACGGCAGCACCTCACGGCTGTCTTTCTAGGATCCTCCATTATTCCTTAGAAGCAAGGACCTGGTCCAGTGGCGGTGCCTCAGTTCACACTCCCTCTGACGGACGGACGGACGTCAGTGCCCTCTCCCTTCTCCTTGTGAAGCCATAAGCCTGACTTCCCCTCAGCCCTGCTCCCTCATTTTCTCTCATCATGTAGGAAAGAGTGGGACCCCCTCCCAACCCCTTTCTGTTAAAGCCTCCTAAGTGGTCATTACTACTTTGTAGACATTGGTATTTGTTTTACTTAGCAATAAGAATGGTGAAATTCAAATTCTCGTTTAGAAGTGAAAGCTGTCAGGTTGATAGCAAGCATGCACATCAAATTCA…
214058	-0.137717659811477	-1.649	-0.264	0.453430279461447	0	0	1	NA	0.2459	10.9438	microcephaly, primary autosomal recessive 1	Mcph1	NM_173189	GACATCTACAATGAGGCTGCTATCCTCAACACTCAAGAAGAACAACTCTGGAGAAAAGGAACCAGCAGACACCTTAGGGCTTGAAGTCACATGTCACTTTGTGTGCTATGGTTTTTATCTTCAGAGGGTANNNNNNNNNNNNNNNNNNNNNNNNNNNNNNNNNNNNNNNNNNNNNNNNNNNNNNNNNNCTAGGTGTCTAGAGATTAAATCCAAGGCTTGCTAAGTAAGCACTGTACTGTGGAACTACATCTCCAGCTTTTATCCTTAAAACTCTTTATGTAACTTATTCATGACTCATTGTATTTCAGAGAAGTCTTGACCAGCACCAGTTGGGTACTTTATACAATACTAATAATGATCATGATGGAAAGGTCACAGAACCTTTGTCCTTGAGATACT…
13617	0.171840855596276	1.605	NA	0.612016576143095	NA	NA	NA	NA	0.2569	10.9379	hypoxia up-regulated 1	Hyou1	NM_021395	CCCCAGCTCCTGCCTTCCGACTTGGCTCCAGCCCCTTCTCCTACCACCTCTATTTATTATACATCAGGGTTGGAGTGGGGGTTGGTCCCTCAGGGGCTCAAGTTCCTTCTCTCAGCTGGGACAGGAGGTGGCTGCTCAGTCCTAGAGTAGCTCTATGGGTGAAACCGGCTCTAGTTCTGTCCCCAGCCCCACCCTCTGGTCTCCTACTCTCTGGCCCTGTGTTTGGGAAAAATCACTATTATGTCTTAATTCTTTGCCTGTGGGTAAGTGAGAGAATGGCTGCCAGTAGTTGTTGGAGACCTGGTAGTGGGAAGGATGTTATGGGTCACTGGAAAGTGGCCAGTCTTCACAGCATCCTTTCATCTTTTCCTCTTCCACAAAATCAGTGTCCTGTTTGGG…
73122	0.0022947921235712	0.02451	-0.108	0.507860952004657	0	1	0	NA	0.9868	10.9297	prolyl 4-hydroxylase, beta polypeptide	P4hb	NM_011032	TGCAGAAGCCAGATCTGGGCGCCTGAACCCAAAACCTCGGTGGGCCACGCTCCCAGCAGCCCACATCTCCGGAGCCTGAGCCTCACCCCAGGAGGGAGCGCCATCAGAACCCAGGGAATCTTTCTGAAGCCACACTCATCTGACACACGTACACTTAGACCTGTCTCTTCTTTTGCTTTTCAATTTTGGAAAGGGATCTCTGTCCAGGTCAGCCCCTCTTGAAGGGCTANNNNNNNNNNNNNNNNNNNNNNNNNNNNNNNNNNNNNNNNNNNNNNCCCATGTGCTTGCTAAAATGTTTGGGGATCTCCTCACACTGGTAATGTCTTTCCTGTTAGAGAGGTTTATGCTACCACTTCGCATTTCATCTGTGAGGCATTTCATCTTTTAGACATGTCTTCA…
216871	-0.327365436154839	-4.24	-0.116	0.486133948285404	0	1	0	NA	0.02406	10.925	basic leucine zipper and W2 domains 1	Bzw1	NM_025824	ATTTTGAAACAACATCCTCAGTAAAGCAAACAGGAGTTGTAGATAAAATGTCATGTCTCATGTGTCCTGGTTCTTACATCTTCCTACCTCCCTATATCAAGCATGATATAAGGGCTTTCATGGCANNNNNNNNNNNNNNNNNNNNNATGGTTACTGGAAATGTTGGCTTTGGTTTCTGAAACCACGTGTGAGGAGCAAGCTGCAGGAGCCGTAGAATTGAATCTGATGTTGCATTGGTTTTCAGTTACCTTCTACCTCCTGTATTTTCTACTGTAATAATGTGATGTAAGGCCTTCCGCAATGAGCAGTTCACTTTATTCCCTGGGTTTTCTATATAAACAGTTTTCAAGATNNNNNNNNNNNNNNNNNNNNNNNNNNNNNNNNNNNNNNNNNNNNNNN…
54611	0.309174632189107	3.382	-0.193	0.6395573212744	0	1	0	NA	0.05107	10.9182	solute carrier family 41, member 3	Slc41a3	NM_001037493	CTGAGCCTACCACCCGCAGGTCTCCATGAAACTTTCCCTCATGTCCTCAGTGGTCTGGCAAGCCGTTCACCCCTGCTGACAGGCTTCAAGCTGCTAAACACCTTCGAGGGCAGTGGCCTCATCAGTCTGCCAGGGAGACAAGTACACACCTTGACTCTCAAGTTGGCAGCCCAGCCTGAAGTAGAGCTCTGACATTAGGAGCTCTGCTTGCAAGTGTGTGAGTATGTATGCCTGGACTCNNNNNNNNNNNNNNNNNNNNNNNNNNNNNNNNNNNNNNNNNNNNNNNNNAGGGCAGGCTGTTCTAACCTGAAGATGCTGAGGAAGGAGCCTATTGGTGCAACCTAGGTTGGTGATCCATTGGGTGGATCAGGACGGAACTCTGTGTCCCCAGGTCTCAGG…
17833	-0.10242998453133	-1.279	-0.129	0.720138102844788	1	0	0	NA	0.3551	10.9172	insulin-like growth factor 2 mRNA binding protein 3	Igf2bp3	NM_023670	AGGCTCAGGAGACAGCCACCACAGAGGCAGATGCCAAACCAAAGACAGATTTGCTTAACCAACAGACGGGTGCTGACCCATCCAGAACCACGTGCACGAGTTTTTACCTAGCTGGTTGTTTCCGAGGACCAGGCACTCGATCCTGTCTCTGTGAGAATGTATACTTTATGCTCTCTGAAATATATGACACCCAGCTTTNNNNNNNNNNNNNNNNNNNNNNNNNNNGTGGGGGTAAGGAAAGAGAACTCTGCACTTCCCTTGTGATATCAAAGTATAACAAACGTGCTAATTTTTCTTAATATCCCTCTATAATGCCAGAAATTGGCATAAATGGTACATTCACTAAATTTATCAAATAAATTTAAAACTAGATTGTTCCTAAGTCCAATTGTTGAAATT…
83767	0.0940406898106207	1.187	-0.217	NA	0	1	0	NA	0.3887	10.9063	SEC23B (S. cerevisiae)	Sec23b	NM_019787	GCTGGTGGCCCCGCCTGGAAGTGGAAGACAATGCTGTCAGATTGTGCTCACGTTGTTGATAGCGTCCTAGCAACATTCACCTTTCGGGGAGGTTCTAATAAATAACCCAAGGAATTTTTATATATGTATGTCTTCAGGCTATAATACGTCTTCAGGTTGTAATTTATTTGTATTCCTCTCTGTCTGTTTTCCTCCACATGAAATTATATGTCATAAGTGTCCTGCTAATTGTAGATGTTTACTTACTTTTTGTACCTTAATGTTTTAGAGTCTATAAAATCAGAGGTTATGTATTTTTAGCTACCTGTTTAAGTCTTAATGATCATAAAGGAAATAAATCTGTGTGAGGACGGCATTGGCCAAAATAA
69587	-0.371155501447193	-1.601	NA	0.508321367960695	NA	NA	NA	NA	0.2581	10.9055	eukaryotic translation initiation factor 3, subunit J	Eif3j1	NM_144545	CACTTTACCTTCTGCTGTCTTCTTTCTTTGCCCACAATCCCTTCAACATGTAGCACAACCTCCTTTCCTTTCAGTTCTGCCAAATGCTACAATCAGAAGTGCAGTATCTTTGTGCTGGTTACTTAACCCCTTGACACTCAGGTGCTAATGTGCAAATGAGGGAACTTGGATCTTGTTGCCAAGGGGTTAAAATTGGGAACCTCAGTTGCTACTAAATCATAGTTTNNNNNNNNNNNNNNNCTAATAATGTTGTCATTGTTGCTATCCGATTCCATAGCAGCAGTCACTAAATTGGAAACAAAGGTTGCAACATGACNNNNNNNGTGTAGTATTTACCAGCACCATTCAGTAATACAGCCTTAACCGTACCTCCTTGAACTACTTCATAACTTGTCGAGA…
320267	-0.0291136901808819	-0.3499	-0.117	0.538908602855676	1	1	0	NA	0.8053	10.8994	mitochondrial ribosomal protein L35	Mrpl35	NM_025430	TTCAGAGCTATCATAGTTCCCAGCTATGGAATGTGGGTCTTTGTGTACATAATGCCCTTGCAAAGTGAGTATGCGTTAAACTGTAAACTGTACCAGCTGATCGGCAAGCTTAGATTACCACCATTGTGCATTAAACATTCCCAGAGTTGGTCATAGAACTAAAAGTTAAATTTATTGTGCATTATTTCAAAAAACTGGTAATGGCTTTCCTTATTTCTGGAATCTTGGATGAGGAAAAACACGAAAAGACGCTCAACAGTGGGCCTTTGTGTGGAATTGAGATGGTATCCAGGTTTTTGCACATGCTAAACAGACATCTTACATGCCTATTCCCAATATGACACATGCTGTGTTTAAAAAATAAATACCTAGGAACTCAGGAACCTCCTCACTGTCTCC…
20818	0.24824552534162	2.938	-0.12	0.627675285385821	2	0	0	NA	0.07556	10.8939	LAG1 homolog, ceramide synthase 6	Cers6	NM_172856	CTACCCAAAACTATAAGTTCTGAACAAAGGGAACTGTTTGTTCCTGGAAGTATTTAATAAGTTGCAAATGCAGTTCCTTTCATGATATCTCATCACCAGAGACAAAAAATTAGGATTCTTGGAGCATTCTGAATAGTGTACTGCCATGTGTCCTGTCTGTGAATGAAGAAATCCATTATTTCTATGTAGGCATGCTGTATGTAACTGACACAGGGAACAGTATTTGCATTTGTCTTAGGNNNNNNNNNNNNNNNNNNNNNGTTTGTAAATCTGTGGACAAACGAGGATTCCTTCACTCCTTTCATTCTCTGGGCTCGTGATTGACAGTAAGGATGTCCTGTCTGTGTGTGCCCCTTTTCCACGTTGTGGTCCAGTGTGCCGTGAGCATCAGCTTTCTTT…
209239	0.0891820874878171	1.148	-0.205	NA	0	0	1	NA	0.404	10.891	oxidase assembly 1-like	Oxa1l	NM_026936	CGTGTTCTGTGCTCACTCTGACAAGACCCCTGCCTCTGCAGACTCCTCCACACAGACTTGCCCCAGCCCTGGGGACTACAGCATTTGGAGGTGTTCATTTTAAAAGTTGTTTCCACTACAGACTCTTATTTGTGTGTATTAAAAGAGCCCTGGAGAGCCAAGCAGCCTTCCATCCACAGAACTAGTAAACCCCTGTCTTGTCTGGGCTTCTTGATGTTTGTTAAGTATGGAAGGGGGTTGTGCTTCTGAACACGACAGGGTGGGAGATGATTTCCCTTGCCAGCCCTAGCTCCTGGGAAGGAGCTTCATGTTTTCTCCTGGTCTTCACAGCTCAGACCTCTACCTCACACACTGTGCACCTCCATCTGAGTTTGCATCCTAGAGGTGTCATGGGCAAGA…
81702	-0.386186853591008	-4.719	-0.203	NA	0	1	0	NA	0.0164	10.887	tetraspanin 4	Tspan4	NM_053082	GTCTCACAGCCTCTGCTTCTCTGCCAAAGGACCCGCCCACGGGAAGGAAGATGTCCAAACCCGCTCCCCCTGCAGGACTGGTGTTCTGCTGAATGCAGGGGGAAGAGCTGGAGGCCAGAGCACCCAGCATCCATCCCTGCACCTGAGGGCACTCTGCTTGGGTGGCAGCAGACACCAGACTATAGAGTTGGTGCCAAATGGCACCCAGGGCTAAGGGCCCAGGGAACTTTGACACTTTTTATATCCATATATACCTTCCAGTGTTCACACAGGATGGGGTTCCCAGCCTTGCATGGTTGCTAGGTTGGGGGCAGGCCCAGTCTGCTCAAGGCCCACGATGATCTTGGTGCTCCAGGCAGGGCCAGGTCCCATGATCCACATTCCATGACAGTGTCGTGG…
236915	-0.277841146852658	-2.775	NA	0.552436991252995	NA	NA	NA	NA	0.08708	10.8792	heterogeneous nuclear ribonucleoprotein A2/B1	Hnrnpa2b1	NM_016806	GCTTCTTCCTACTTACCATGGGCTTCACTGTATAAATAGGAGAGGATGAGAGCCCAGAGGTAACAGAACAGCTTCAGGTTATGGAAATAACAATGTTAAGGAAACTCTTATCTCAGTCATGCATAAATATGCAGTGGTATGGCAGAAGACACCAGAGCAGATGCAGACAGCCATTTTGTGAATGGATTGGATTATTTAATAACATTACCTTACTGTGGAGGAAGGATTGTNNNNNNNNNTGCCTTTGAGACAGTTTCTTAGCTTTTTAATTGTTGTTTCTTTCTAGTGGTCTTTGTAAGAGTGTAGAAGCATTCCTTCTTTGATAATGTTAAATTTGTAAGTTTCAGGTGACATGTGAAACCNNNNNNNNNNNNNNNCTCAAAAGTTTTGAAAAGCTAT…
83436	-0.078029503519339	-0.9605	-0.183	0.664262920822518	1	1	0	NA	0.4837	10.8688	leucine-rich repeats and calponin homology (CH) domain containing 3	Lrch3	NM_001081255	GGACTCCCAGGGCCCTGCATGTTGGCACCATGATGGCACAGCCAAAACAAGGAGCAGGAAGACTTGATTGCTGGCACTGCCTGCTCAGGGCGAGCCCGGTGTGTTCCTAGAAGCACTGTCTTCATGATTCCTGCCAGGAATATTGTGTTCCTTTTCTCCATTTTAGGGGAGATTAAACCCGTTTCCACTANNNNNNNNNNNNNNNNNNNNNNNNNNNNNNNNAAGTGGAACTTGGATTACTGAAGACCTATCATGGAAGACTAAGCTGGCTGTGCTTTCTTCATAGGGAGCAGGCTCGCTTTCCATGCCAGAGCCAGTATTTTCATAGTTGGATGGTAAGCTCTCTTAGAGGACAGACATATTATCTCTGCCAGTTCCCAGGTGTCTACAGCTCAATGG…
80892	-0.0267672185076862	-0.2716	-0.151	0.448602083098819	0	1	0	NA	0.8496	10.8324	ring finger protein 114	Rnf114	NM_030743	ATCGGGTCCTGGCTGTCCACCTCACTCTAGAGCTTCCATTGTGCATTAGGTGTGAGCCCTTGACTCTTGCACCTCACATGTAATGCAGATCTGGAATTGAGCCATGGCACCAGACAGGGTCACTTCTTCAAGGGTGATGGGGCCCTAGGGCAGAGAGAGCCCTGTTTCCTCTGGGCTCTTGCCAGCATTGTCTTCCCCACTGGTGACCTTGTTTGTCCCATGGTCTGCTTTCACCACACCTCAGCTACTGCCTGCTTTAAGAAGAGCCCAGCTTCTTCTCCTACAGGATCTTAATCGCATTCATCCTGTTGCCCAGTGTTCATCTCTCAGGTCCTTCTAGCCAGCCAGGACCTTCCCTGGGCTGTGAATAGCACAATAAAGCAGGGACTCCTTTCCTTG…
20935	-0.167207125443328	-2.048	-0.109	0.816182997332985	0	1	0	NA	0.1664	10.8263	ankyrin repeat domain 52	Ankrd52	NM_172790	CCCCCTCAATGTCCCTCTCCCTGCCGGTGGCTTGATATCTTATTCTATTTATTTAGNNNNNNNGTCTAAACATTTAGGGCACTTTAAAGGAGAACACGACTGGGTGGTGGGGCAGAGGGGAGGATGCACTGGGGAGCAGCTGTTTACCCTTTGCCACACCATCCTGGCCTGGCAGAGGTCTGGGACCTACAGGGAGCACCCTAGGCTCTTGGTACCCCCAGGGCAATCCCTTCTGCCAAGTGTCCCAAAATGATTGCTAAATGCCTGGCTCCCCCCTTTGACTCCATCTCTGTTTCCCCTGTTTGCTGCCAGCTCCCCCANNNNNNNNNNNNNNNNNNNNNNNNNNNNNNNNNNNNNNNNNNNNNNNNNNNNNNNNNNNNNNNNNNNNNNNNNNNNNNN…
18645	0.0783755313428909	0.9135	-0.191	0.48394552636735	1	2	0	NA	0.5053	10.8204	mitochondrial ribosomal protein L17	Mrpl17	NM_025301	CTGGAGCTGGAGAGTGGTGCATAGGTGTGGTGCCCGTGTTCGTGGGTCTTGGAGCTCGTGTAGTGTGTGAGGCCTGGAAGTAGCATTGTAAAGCCCCCTCATAATGAGACCCAGACCTCCCTGCTGACTCACACGATCCTCTTTGCACAGAAGATAAAAGTCTTAATATGAATATAAGATATTGACTTTCTTGTCCTTCCCTAGGATTTATGGAAAGTAAGAGGCATCCAGATGCTCAGCCTCCTAAGACAGTAAATTCACAACTTAGGTTCTAAATTCTAGGTCTAGTTTTGCTTGTTTGTTGGAGGGGAGGGGATCTTGCTGTGTAATCCAGACTATATCCACCATGCAGCAGTCCTCCTGTCCCTGTGTTCCCAAGTGTTCACCACCACACAGTGC…
78808	0.0223739485471413	0.2756	NA	0.528834416507151	NA	NA	NA	NA	0.8473	10.8151	solute carrier family 20, member 1	Slc20a1	NM_001159593	GTTAACCTAGATAGGTTTTCAACCAGAGAGACCTGCTCACATTCTAAATCACTCCAGACCTTTCCTCCTTAGTCTTCACAGGATCCACTGATAATATGACCTTCTCCCTCCCTTTCTTGTGTCTATGCTAACAATGCTGGAAATGATGCTGGCCTCAACTACTGAAGAGTCATTAGTTAAATCTGCTCTTCAGTAATCAGCCACTTAGAGCCGCTTGTTAGATGTCATTTTTCTCTCCCAGTTGGAGCCATTTCGTTTTCTAAAGTTCTCAGTTTGCCCCCCTAAACTGACTTGAACGAGAAGAGTTGGGATGTGTAACTCCTGGTCTAATTAATTACACTTGGAAGAAGAATGTCCGCAGCTAGGAGAAAGCACTTGAGAGGAATATAAAGGCTCTGG…
68559	-0.245010608134731	-2.82	-0.441	0.704417423551552	0	2	1	NA	0.08369	10.7855	YEATS domain containing 2	Yeats2	NM_001033237	ATACAGCGAAGAGATCCCTGAAAAGCGGGAGAGGCTGTGTCTGCAGTGTGCAGACTGTGACCCTCGTGTTTGAGGAAAGCTGGTGTTTTCTGTGTTGGAACGCCACGGTTGCCAGACCATTCCTTCCATCTAACTGCGTATTACACAAGGGCATCGAGTTCCAGGTGCCCCCCTTTTAGGACAGAGTTGTTTCCCAATTCTGGAGGGAAGCTGAATGGACACGGCTTCGTCAGTTTGCATTTCTTTACTCCCACAAGGCTCTGCGGGGTCTTGGTGTGAGACAAGGCACATGCACGGGGTGCTCGGTCCCTCTGTGGGCTGTGCGTGGGTTCACCTGGGGCCTGCTTTTCAGAAGGCAAAGATAAGCCCGCCATGCTGGGCTGGGGAACTCTGAAGAAG…
71973	-0.153293012055448	-1.712	NA	0.604345383716581	NA	NA	NA	NA	0.2307	10.7664	integrin beta 2	Itgb2	NM_008404	AGCATGAGTTATCATAATCAAGCAGATGTGACCCCCTCAGACCACGCCTCCTCCCCTCTGCAAACACAACGTGGCTTACAGCTCACCCCAGTGCTGCCAAGGATCCAAAAGCCTGCTCGGTTTCTTTCCGCCATTATATCAAGTCTGCCAGGGTTTCCAGGGACTTGTCTTCCGACCTGCACAATCTTGCCGCAGAGCCCTAAGAATTGTCCCGAGTCCCAAGAGGTTCCACCCACATTTTCTTGCATAAAGGAAGACAGCAGTCTCAGTAAAGGTGGCCCCAACTTATTTATATTTAAACTTGTCAGAGTATAAAACTCCTATTATATTGTTAACATCCCATCTGTTGTATNNNNNNNNNNNNNNNNNNNNNNNNNNNNNNNNNNNNNNNNNNNNNNN…
75219	0.218278455434548	2.73	-0.125	0.581187973160983	2	0	0	NA	0.09052	10.7598	family with sequence similarity 100, member B | 1110014K08Rik pseudogene	NA	NM_176902	GACTGGACGCCACTGGGCTGGAGCAGGGGGCAGTNNNNNNNNNNNNNNNNNNNNNNNNNNNNNNNNNNNNNNNNNNNNNNNNNNNNNNNNNNNTTTCTTCACGATCGCACTGGAAGATTTTATAAGAGTTTTNNNNNNNNNNNNACAGTAAACGTCCTGAGCCACTTGGGTTCTTCAGGAGTTTCTCTTAGGGAAAGNNNNNNNNNCCTCTTTTTAATATATAACNNNNNNNNNNNNNNNNNNNAATTTAGCTAATGTTTGTGAGAGTGGGGCCTGCACACGTGTTCCTGTCAGAGGCAAGGCTCACATTCCTTGCCAGCACCTCTTTCTCTGCCCAATTGAGGGGAACAAAAGGGTGTTCACAGATGGAGCGAGCTTGCAGCCGCGTGGCTGTGCTGC…
94232	-0.0399024850507974	-0.472	-0.178	NA	0	0	1	NA	0.7359	10.7239	histone cluster 3, H2a | tripartite motif-containing 17	NA	NM_178218	GGCCCCTACCGGTCGTTAGTGCGACTTTTACAGACACCAAAGGCTCTTTTCAGAGCCACCCACAACCTCATTAGAAAGCGCTGTACACTGAGCCTGTCGCCAGTTACTGGCCAGGCCAGTTCTCCTGACTCCTTCCGTGCATTCCTGCATCCCTGTGCGGCGCTTGGGGAGCTCAAGGGAGACCAACGGCTTCATCTGCGGGTGGCCTGCGGGCCGTTGGAGGCGTTCGAGTTTCTCCCCACCACTCCGTGTCAGACACAAGGTTGCAGTTAACGTTCGTGTTTGGACATTAAGGGGATACTTAATAATAGAAATTAGTATAAGGTTCTGGTTTAGATGCTAGTGTTTCTATTGAAACTGGGTTAAATTGACATGTTCAAGTCTTCCAGTTAGGACGGG…
69585	0.000896453287150933	0.01142	-0.118	0.491587066231436	1	0	0	NA	0.9939	10.7231	low density lipoprotein-related protein 12	Lrp12	NM_172814	GACAGAATCGCCAGACTGTATGCAAGCTGGAGCAATATCCACTCACTGTTTTGTAACTTTACAATTAAACTAGTTTTAGTTTAAAATGAAAAGATGCAGGGTGATTTCTTATTATATGTTAGCCTGCATGGTTAAATTTAACAATGTGTAACTCTAGGAGCTAGAGTTTGCTGTTTTAGCAGCTAAAAATGCATTATGTATTCGTAGTCTTCAGTCATGTTCTTCCGTTTGCTTATACCTGNNNNNNNNNNNNNNNNNNAAATCCTGGTACTTAAGTTTAATAGTAGAAATATGGCTGCTTTATTCATGTAACTGCCATTTTATCTATCTTATGTTAAAAGGTTGGTTTGTACAAAACGGTACCTTCTTTCCATTGACTCTTGGATGCTCTTTGCCATC…
71279	-0.0646118658373869	-0.7565	-0.155	0.645406581424613	1	1	0	NA	0.5821	10.6959	ectonucleoside triphosphate diphosphohydrolase 6	Entpd6	NM_172117	CAGCTGAGCCCTAGTCCCTGCCTCAACCAGAATTCCAAGGCTCCCAACTCCATGGACCCCTCTGTCTTGGAAGTGACACCATCCTTGAGGAGCCTGCATCTGGCTGAGACCCTCTGTGCCTGCAGTGTCATCTGCAGATTTGCCTGGGACATGGCCCATGTACTAGCCCTGCTACACCACACTAGCTGGGGCAGGGCCAGGGTAGGAATGCTGCTTGGCCTGAGGCCATCTCCCTGCCTTACTTACCTCCAAGTGGGCAGGGAGCCAGGTGGGGCCCAGGGCACATGCAGCCCTGTTCTTATTCCATCCCTGTGCAGGATTGTGGCTGCTTTTATGTGTTTCTGTGACGTGAGTCTTGTTTTGTCTCCCAGCCCCTGTTCCCTCATGAGCCAGGCCTCT…
170442	0.0336139742061246	0.3678	-0.128	0.692037672767421	2	1	0	NA	0.795	10.648	tweety homolog 3 (Drosophila)	Ttyh3	NM_175274	ACCGCACACCGGCCAGCCATCTGCCCCCACGTGCCAATGCCCCACCCTTCCTATGCCAGCACCGCTGCTTCCGCCCTGCTGGACCTTCCACAAGCCACACCGGGCCAGCCCTAGGCACACCTGAAGGNNNNNNNGCTATACCCACCCTGCAGGAGGCATGGAGGTGCCCAGCATGAGCTCCGGGCCAGCCTGTGAAGTGAGGCTTCTGGGGTGCTCACCTGGACAGTCGCTGCCACCAGCAACCTGACCCTGCCTGCCTCCGTCTCCCCTGCCCTTCTGTCCTCTTGGGCTCCCTGAGCCCTGCTCTGTGCCGGGTGCTTCCACCCTGCCTGCGTTCCTTCTACAGGTGACCCTTCATGCTGCCCCTTGCACTCTGGGCGTCCCCCTCCCCACAGCTAC…
219135	-0.111395744070636	-1.434	-0.361	0.387205415251351	0	0	1	NA	0.3054	10.6441	serine incorporator 3	Serinc3	NM_012032	GCTCAGTGTGTCAAGGACACTGATAAAGCTGACCAGAGTCTCCTTTTCTGAAAATGCATATCCATTTTGCGTTTCATCAACGAGACTATTAAGTGAACGCTTTGCAGATTTGGCTGTATTCAGGTTTATATCAAAAGGCAAGATTGAGTAATGCTTGATGCAGAATCTGAGCTTTCNNNNNNNNNNNNNNNNNNNNNNNNNNNNNNNNNNNNNNNNNNNNNNNTATATATGTTTATTTGTAAGGCTATAGCACAAAGGGAACATTTTTGTGTTTTAACATGAACTACAGCTGTGCTGTGAAGAGAATTCTTTATAAAGACCTGTAGATTCCTACAACTTTGGTTTAAGTTTTAAGTTAGAAGATTGTTGGATATTTAAGGCTATTTTTAATTTCTATTA…
19704	-0.0941002783934852	-0.9703	-0.285	NA	0	2	0	NA	0.4794	10.6391	protein inhibitor of activated STAT 1	Pias1	NM_019663	CGCTCTCACCCTGCTGCTCCCACCCCATCCCAGATTAAATGACTTGGCAGAAGAGAACTCTATGCTCTGTTTTACCTTATCCTGTTTAGAAAAGTATACAAGCGTGGNNNNNNNNNNNNNNNNNNNNAGGGNNNNNNNNNTTAAAAGAAATGTACAGAGAACAAAACTATATTTTCAGTTTTACTTTTGTATATAAATCTAAGACTGCCTGTCTGATAAAACACTTGTTTNNNNNNNNNNNNNNNNNNNNNNNNNNNNNNNNNNCAAGCACCCACAAACCTTCAGTTCATTTTTTCTGGATTCTGAAGACTTCACCATTTGTCCTGTGGTTTGGGTTTTATTTTACTTCAATGGCATTATCTTTCTTGCAATAACGGAAACAATTGCATGTATGAGGTT…
68646	0.176555168991225	2.206	NA	0.551966306785175	NA	NA	NA	NA	0.1432	10.6352	neuropilin 2	Nrp2	NM_001077403	CCGATTGTGTCTGGATCGCTTCTGGCGTTTCATTCCAGTGAGAGGGGCTAGCGAAGATTACANNNNNNNNNNNNNNNNNNNNNNNNNCCCTTTGGAAACTGAATGCCATAATCTGGATCAAAGTGTTCCAGAATACTGAAGGTATGGACAGGACAGACAGGCCAGTCTAGGGAGAAAGGGAGATGCAGCTGTGAAGGGGATCGTTGCCCACCAGGACTGTGGTGGCCAAGTGAATGCAGGAACCGGGCCCGTGTTCTCTGCAGGGACACAGACAGGAGCGCATCTCTTCGGAGTCACAGTTCTGTTTCCTTTGTGGGTTTNNNNNNNNNNNNNNNNNNNNNNNNNNNNNNNNNNNNNNNNNNGTCTGTGAGCAACTCAAAGAGGCAGAAGAGGATGGCT…
214162	-0.320779955314631	-3.714	-0.221	NA	1	0	1	NA	0.0384	10.6288	protein tyrosine phosphatase 4a2	Ptp4a2	NM_008974	AAGTAGAAGCAGGCTGGCTGGATCGTGGCATTAGAGGGAACTCTTGGTACCTGGAAATGTGAATCTGGATTCTTACCTGTGTCATCAGAGTAGTAATGGATTCAGTACTCCTCAACTCCTAATGATTGNNNNNNNNNNNNNNNNNNNNNNNNNNNNNNNNNNNNNNNNNNNNNNNNNNNNNNNNNNNNNNNNNNNNNNNNNNNGGGATTAATTTAGTGAAAGATGATTTTGCTCCTAGTTTTGATTTCTGCCAGGATTGAATTATTTCAAAATCTCCTGTGNNNNNNNNNNNNNNNCAAAATAGATGTCTGAGGAAAACCAGCAGAATATTAACCAGTGTGGAGCCAGTTGTTGGGAGCACACACTTCCATTATGCTTGGCACATAGGTCTCCTTGTGG…
62578568050	-0.115423075681299	-1.466	NA	0.509780658254096	NA	NA	NA	NA	0.2956	10.6249	NADH dehydrogenase (ubiquinone) 1 alpha subcomplex 10	Ndufa10	NM_024197	AGGGTCCCCTCCGCCCAGCCGTGTCATAGCCATGGAGATGCCTGCTCTGCCCAACTCTGTGAACTCCAGAGCTTTCCAAGACAACAGGNNNNNNNGCAAATGATCAAGAAATTGCCAGNNNNNNNNNNNNNNN
226777	0.0878033770636932	1.089	NA	0.59621270552374	NA	NA	NA	NA	0.4279	10.6183	mitogen-activated protein kinase 6	Mapk6	NM_015806	ACCTCAGCAGACATTTCTCTTTGTTCTTCATGAAATGCGTTGTGTCNNNNNNNATCACTAATGTTTTAAGTCNNNNNNNNNNNACTTGAATCAGAAGGTGTCATTAATTTGCAAGGATTTTTCTTGGTTCTCAGTTTGTAAAACAGACNNNNNNNNCTACATGTGAGTTAGTTTTCATTTGAACTGGCATGTCGTTTGNNNNNNNNNNNNNNNNNNNNNNNNNNNNNNNNNNNGCAAAGAATAGAGCAAAACAATGCAGTGCAGGAGGAGACAAGATGCGCTAGGATGATTAGACATTCTCATAGACCAGTGACCTGCTTTACGGGAAACAAAACCTTGCCTTGAAACTTACACAGTGAGACTGTACATAATTGCATGAAAAGATCNNNNNNNNNNNNN…
15463	-0.389847010254389	-4.194	-0.153	0.768802971994278	1	0	0	NA	0.02496	10.6008	polycomb group ring finger 3	Pcgf3	NM_172716	GTTCAGCCAGACTCAGCCCACACCCAGCACTCTACATGGCAAAATGTGCTGTGGAACGTTGCCTCTGGGTGCCATGCGGACCAGATTTCTGAATAGAGAATATTTATAACTTTTGTATGAGAGAATCCACTCCCAACAAGACACTACCAGCACGCGTTTACAGAGGATGAAAACACTTCGCAGTTTGCTCGTCTCTGCTTCAGGTCCACAGGCCAGAGAAGAAGTGAAACATTAGCACGTCCCACACCACGTCTGACACGCAGCACCTCTGCTTGCTTTCCAGGGCTTGAGAATCTTGAGTTTCAGTTTAGTTCATGGATTAGGTTTCATAATAAGCCTCAAAAATATTTGTACTTTAAGTCCTTTGTAAGTTATTGAAAGTCTTTTCATGGTAAATAT…
53378	-0.0641071615651541	-0.6943	-0.219	NA	0	1	0	NA	0.6145	10.6003	lectin, mannose-binding 2	Lman2	NM_025828	GGCCGGTCTGGCTGGGAAGGGCCTGACCTTGGGCCAGGGCTCTTATGTGAACTTTTTTCTACTGGGATTGTAAAAACCAACGAACCTTATTTCTTAACTGTTTCAAAGAAATAATTAAAGTATTTTCATACATTTTGCTTCTTGCCCAGCTGAGACAGCGGGCAGGGCTGGGGTCAGGGTTTAGCATCCCCACAGCTGGAGGTTTTTGCTCCATCCCAAGGCTAGCTCTCAGGAGCAAGCAAGTCTGTATTTGGGGCCCAGGTGAGGCCCTGTGTATGGGATGGCTACTTAGGGTTCCAGGCAGTGGTTTTGTTCTGAGGCCTGCGGCAGCAAATGGGATTTGTGGTTCTGGACCTCCCAGTAGCTTTTTACAAAGACAGACCTCAGCCAAGGCTGGAG…
235050	-0.448835499218669	-4.719	NA	0.565981481186376	NA	NA	NA	NA	0.0164	10.5986	craniofacial development protein 1	Cfdp1	NM_011801	CATTCTGGGAAGGATTCCTAGCAGCTGAATCCTATTGACAATGTGAGCTCCTCTGAGTGTCTGTGAAATACTTCCAGTGTTCCTCATCATGTTTCCAGCAAGTCCCTTTTTCTACGTTGCAGTTTGTTNNNNNNNNNNNNNNNNNNNNNNNNNNNNNNNNNNNNNNNNNNNNNNNNNNNNNNNNNNNNNAAACAAACAGAACCCTCTGTGAGGTTGGTGAGAGT
433646	0.0938307408946901	1.093	-0.095	0.588112190330294	0	1	0	NA	0.4261	10.5974	protein phosphatase 6, regulatory subunit 1	Ppp6r1	NM_172894	CTGCCTGGTGACAGTGGTGGCCAAATCCTCTGTCCTCCCTGTGGAATCCCTCTGTGGGGCAGGATGAGTCCTTTGGTGGCCCTCTACTCTATTGTCCCACACCCTACATTCTCTCCTCTGGACTCCCAAGGAGGCTGGTGCCAGGGAGATGCCCTCACCCACCCCCATTTGCACTGAGAAGAGAAACTATGGAGTTTTGTCTCCNNNNNNNNNNNNNNNNNNNNNNNNNNNNNNNNNNNNNNNNNNNNNNNNNNNNNNNNNNNNNNAGNNNNNNNNNNNNNNNNNNNNNNNNNNNNNNNNNNNNNNNNNNNNNNNNNNNNNNNNNNNNNNNNNNNNNNNNNNNNNNNNNNNNNNNNNNNGTTGAGGGAGGAGTAAGAAAGAAAGCCAGGACAATAACTG…
382038	-0.031499105026997	-0.3868	-0.165	NA	0	1	0	NA	0.7847	10.5965	RAS-related C3 botulinum substrate 2	Rac2	NM_009008	GGGTNNNNNNNNNNNNNNNNNNNNNNNNNNNNNNNNNNNNNNNNNNNNNNNNNNNNAAGCTCAGTGACGTGCTGGTGGAATTGCTGTTTCTCCGTGTGGCGTTCTTTCCCAGTTAGCTGCAGAACTTGCCTCTCTCCTCCACGGAGGTCCCTGGGGATGGGCGGATGTTCATAGGCCACATCCTATTTGGGAGGCTCCTATGTTCCCAGGGGCCATCAGGGACCCCCAAGATGCAGCCATCCATCCTCATACAGAGTCATATGCCCACCTGCTCCAGGCCTTCCTGACACCTCTCTCGAAGCTTCCGGTCTCCATGGCCTGCCACTAGTGTGTTCGCCATGTTGGGATACCTTCTTCCCTGAACCAAAGGGAGAGATGTGGAAATCTGCTCCTCTGTTC…
64051	-0.044806164079997	-0.5713	-0.146	0.779678692600369	1	0	0	NA	0.6804	10.5795	apoptotic peptidase activating factor 1	Apaf1	NM_001042558	AATGGCTAAGCGTTAATGTAGTTCAGCTCCTTAAGTTTGAATTGGNNNNNNNNTCTAAACCCTCTATATCAACTTTTTATAAAGCTGTGAATTGTACTGCAGTATTGCAAACATTACAAAAGTGTTTACAGCTGGGCCAGTGCTCTGTATAGTTGGGTGAATCATAGTATATCTCCACAAAGGAACATACTTTTACTCTANNNNNNNAAATATAGTCATCATTGTTATTAACAGTTTGTCCTTAACATGCAAATGAAATGTAAATATGTACCTTGTTATGCTATTGGTAAATTCTTTGATGCATTCAAATTGGTTGGCAAAATTAGTGAGAATCATTTGAAGGCCTTCTATAGGTTGATGCTGTCATTATGTAGGCTATGTCCCAAGGTAATGGTGGTC…
22900772699	-0.0254682665425197	-0.2512	-0.321	0.706198725667019	1	2	1	NA	0.8611	10.5619	RAS related protein 2a	Rap2a	NM_029519	CATCCGAACATGGCTGCCCCGGACAGGATTCGTCTAGGCTCGTAGGCAACAGTAACCTTGTCTACTGCACTGCAGTTTGTAGGATGGGTGGTGTGTGAGTCCACGGTGCACTGCAACCTTCAGGCCGGATGGCCAGCTGATGCCTCTGAGTACCTGTGGGTTCCGTGACTACAGCCTCCACTTCTGTCCTCAGTCCTTGTACATCTGCAACCTGAAGGCCCCACCGCCAAGCTACAGGGTGACCTCATTTGACGTGATGATGGCATTGCTGTTGAGGTGACAGAAGCCACTGTTGTGTAAACTAAAAATAATCATGAGAGAGAAACCAGAATTCCTATGATCACTAACAATTAAAATATTTTGTTGTCTTNNNNNNNNNNNNNNGGAGAAATATTTTCC…
241547	-0.203840842758868	-2.129	-0.133	0.497034413879285	1	2	0	NA	0.1541	10.5597	solute carrier family 31, member 1	Slc31a1	NM_175090	TATCAGACTCCACATATGGCCTTATTAATTGCTGTAGGAAGCATCTTGGGACTGGAAGATATGATTCCCTTTCCAATCATCCCTTCTCTCTCCTGTCTATACATACACACCTACTGAATAGAAGCCTAGCTGACAGTCTCTGAATAGTGGTTTTTCTAATAAGATGAGANNNNNNNCTCTTGGGAAGTCACCTGTGAGATGTCTTCTCCCTCATCATCCTGAGCCTTATCTAATCCAGGTAGCTTCCTAGTTAAAGACTTGGTTATCTGCTTNNNNNNNNNNNNNNNNNNNNNNNNNNNNNNNNNNNNNNNNNNNNNNNNNNNNNNNNNNNNNNNNNNNNNNNNNAAACAGATATGTGTATTTGATAGGTGGGATTCTGGGTCAGTGATAAAAAAGGAT…
26369	-0.563037052900446	-5.652	NA	0.798218750194541	NA	NA	NA	NA	0.008727	10.5506	glutaminase	Gls	NM_001081081	TGGTCTGCACCCCAAGACTTCCATTACTTACCTAGTCATTGTGGAACATGACTATGGAGAGCATTGTATATTTCTATCTGGTAGTAATGTGTATTTACAACATCTGTCACTGCAGTGTTACCGGAGCTTCCTTCATTGTGCGCACACGACAAATCTGAGTTCTTTGGGNNNNNNNTAGAAATGAAGCAGCCTCCCTTCATAATGTGAGCAATAGTTACCTCGTGCATTGTACAATGTGGTGTAAAAGAGTAGTTACCAATGCCAGCTGAACTGTGTGGTCTTCATGGTTTGCGTTCTGTACATTTTCAAGCCCTGGTGATGATACGCTCATATGCACTTAGGAGTGAGCTTTGTTGTACAGTCTGTCCACGGGGTCGATGCTGTTATTAGGTGAAAATA…
237436	-0.160771585909592	-2.03	-0.124	0.665925000074758	1	1	0	NA	0.1694	10.5394	inhibitor of growth family, member 5	Ing5	NM_025454	AGAAGAGGCTGTTGTGCCAGACTGAAGAGCAAGCTAATATATTTCCTCACTCATGTTGCAATATGATCTTTCATTTTAAAACTACCTTATTTTGACTGATATTTAATAATTCAGTGGCCAGTTGTAATTTTGGATATTTCCTAAAACAAGAAGCCGCTGCACCATTTGCACAGAACAATCTCACAGGGACTTGCCACAGTGACTTTAGGAGCAGGCTCCCCCATCCCACAACCTCCCAGCACTGGGAATGGCCACACCATCAGTGATGTGTGTCAGTTTGAGCTGTAGGCAAAGTGCATGGTGCAGGGTGAACGCATTTTAACCTGTTACACTGCCACTGCTTTGTGACTAGAGGGTCAGCCTTGCGTGTCCACGGTTTCCAGGACTGTCTGTGGCAGC…
57913	-0.7278459037505	-8.925	-0.818	0.964485603378341	1	1	1	NA	0.002885	10.5046	suppressor of cytokine signaling 6	Socs6	NM_018821	GAGATTTGGAGCCCTGTTTCTTGCACTTTGGGGTTCAGAAACAAGACTTGAGTACAGTTTACAGACTTACATCGCCATTGAAGTCTTTGCTGCCATAACTTTTAGTTTTTATGTGTGAGAGTCATCAATTTGTTCAAGGGTGGGGAAGTGTCTGCAAGGCGTCCTGAGTTTATTTTGGTTCTTGAAAAGGGATGCCTTTAGGGTTTAGAAGTGTGAGTTATCTTTCCTTAATGTGCAGAATAATCACAATGTGAATGACCAGATTCTCTTTAATGCCCCTTCCAGTCCTTTGCTGCTATCCACTGTGATTCTTATGCATTAAAGCACATTTCATGTGTATTCAACCCTAAGTAAAGTTGAATGAAACTTAAATATAAATTGCTATGATGTTAAATGGCC…
69150	0.0275602799881955	0.3446	-0.296	NA	0	1	0	NA	0.8079	10.5046	C-terminal binding protein 2	Ctbp2	NM_009980	CAGAGAATGCCTGAAGCTAATCCGATAAACTTGGGACCAAGAGACAGTAGAAAACGGATGAATTTGATGGTCTTTTAAACTGATCCTGGACATCACTGATACTGCAGTGTTAAAGCTACAAAAGCTAGAAAACTGAAGATGGTATCTGCTTCCAGAGGTGTGGGAAGACTAGGACGTGATTATTAACGACCAACTTCTGTTATTGTGTGTTAAGTTTTTCATCTGTGCATCAAATCACAAAGAATAAATAGAGCTTTTCCTTTATCAATCCCCTGGGCACAGCAGGTCCTGCAGAGCTTGCTCTAGAATGTTGCATCAAGAGCTCCGAATATCAATAAAAAGTTGAGAGGAAATCCCCATCAAGACTAGTCCCTTTGGTCTCCAGGGGCTGGTGCCTCT…
77644	-0.198810622609606	-2.398	-0.19	0.634133705970707	0	1	0	NA	0.1203	10.5042	sideroflexin 5	Sfxn5	NM_178639	GTGAAGACCAGCCGGCCTGGGCACACAGCACTATCCAGGCCGGGCGTTCGGGGTGGGGAGAGAAGTCTCTTGAGCTGTCTCTGCAAGGAGGGGCTGCCTGGAAAGCAGCCAACCTCCGTCAGTAGGGAGACTAACCATTCACATTTTAACATAGGGGAGAGGAATTCTGACACATTTCCTACACAAAAAGAATCAAGTGCATCTCTGGGCCTTACATGGGGTCAGCTAAACTCCACTCAGCACAATTTCGTGTGAGCTAAAGAACTGTAGAGTGCTTCTGGGGTAGAAGTAGTATCCTTTTATATGTTCNNNNNNNNNNNNNNNNNNNNNNNNNNNNNNNNNNNNNNNNNATTAGAAGCAAGTCTGAGCCTTGGTTGCAGCTGACCAAAAGTAGCAGGA…
19283	0.0131606088490042	0.1218	-0.238	0.648382185842719	1	1	0	NA	0.9342	10.4976	5'-nucleotidase domain containing 3	Nt5dc3	NM_175331	TCCTGTGTTTGCCTGAGGCAAAAGCCAGAAGCATTCGTGGCCTCACAGAGGGTCAGGCAGCCTCAGAGTTGCTTCCCAGAGTCAGATGCGCCTTTTGTATTTTTTCTATCTTACTATGAATACTGTCCTGTCCAGGTTGAGGCAGGAGCTGGCCGCCTGGGGCCTCCCGGCCCTTCTCCACACAACAGTGTTGAAACCCTGATGAGACCTTGCTTATAGTGGAACCAGCAACGTGGGCCTCTTGATGAGTGAGACCTCTTGATGGCTTCTGACAAGTGAGACCTCTTGATGGCTGCCTGTGTTCCGTAGGTGGAGAGTGGACACTTCTTGATTCTGTGAGACATTTCTTGGTTGTTTACAAGCAGCACTGGGGACCGCAAGGGCGTGGTGATCTGCAGC…
16997	-0.108832980158969	-1.157	-0.286	0.467183787270762	0	0	1	NA	0.4006	10.4947	nucleolar complex associated 3 homolog (S. cerevisiae)	Noc3l	NM_021315	ATATCTGCATGTGCATGGCAGAGACACAAGGATATGTGAGGGCCTGTTTCTGTTTGTACAAGGAAGACTTCCTAAGAATGATTATTTGAGAACTGGAGCAGGGCCACAGAAGACCCTGCTCATTGGCTTGCTTTTCATGCCTTGCTCGGCCTGCCTTTTTATACAGTCCACACCAACTTGTCCAGGAATGGCACTGCCCATCAGTCATGAAATCTACAAATGCCCTGCAGACGTGCCATAGTCTAGTCTGTGGAGGCAGTCCTTCAGTTGAGATTTCCTCTGCTCAGGTTACTCCAGTTAAGTAGACAAAACCTAAACAAGACAGCTATTAAATTCTCTTTATAACTNNNNNNNTATTGTTATTGCAGCACCATAGTTGAAAGCAAATAAAATANNNNN…
170441	-0.639890002586698	-6.391	-0.107	0.536102210842023	1	0	0	NA	0.006201	10.4631	dyskeratosis congenita 1, dyskerin homolog (human)	Dkc1	NM_001030307	TTTAAGCCACTTCTGGAAGCATTATGTCCAGCTNNNNNNNNNNNNNNNNNNNNNNNNNNNNNNNCTTTTTGTTGAGGGAGAACAGAGGTCCCAGAGTAGAAAGTTCTGGTATACTTTTAGCTGCCACTTGTGACCTCAGTGGTTAGCTGGTGTGGCCATCTCATCCCATCCTGTCCTGTTTTAAGGATATGAGAGATAAAATCAGGCCTTTGCCACCAACCCCTCTGCTTGCTTGAGGAAGCCACACCTTTAGACATGGCATGGCCTAGTAACTATCTGCAGCTATTTACTAATGAGCATTTTCAACAATGCCATAGATAGTCCTCTCCTACTTTGCTTTTTAAAAAGTTGGTAAAAATTAAATCTGCTACATAAAATGGTATAGAACCTTCTGTGAGA…
11797	-0.473869394977008	-5.05	NA	0.918653090103222	NA	NA	NA	NA	0.01322	10.4513		AI314180	ENSMUST00000098054	GTGAAGTTCATAGAAGCTGAGCAGGTGCCTGAACTTGAAGCTGTTCTCCACCTGGTGATTGCTTCTAGTGACACACGCCATAGTGTCGCGACAGCCGCAGACCTGGAGTTGAAAAGCAAGCAGAGCTTAATTGACTGGAATAACCCTGCCATCATTAATAAGATGTACAAGGTGTACCTTGGGGATATACCACTGAAAACAAAAGAGGGAGCAGTTCTAAAGCCGGAGCTGAAAAGAGACCCAGTCAGTACTAGAGTGAAGTTAAAGATTGTTCCTCATCTCCTGCGCTCTAGACAAGCTGCTGAAACGTTCCCAGCTAACATTCAGGTGGTATATGATGGACTTTTTGGTACAAATACAAACTCAAAGTTAAGAACACTGTCCCTGCAATTTGTACAT…
110521	-0.695015669148308	-6.952	NA	0.578992163849432	NA	NA	NA	NA	0.005035	10.4403	plasminogen activator, urokinase	Plau	NM_008873	TGGCCCTCAGGTAGCTGAGGGAAGAAACAGATGGGTCACTTGTTCCCATGCTGACCGTCCTCTCTGCAACAGAGTCGTCAAATGGAGGGAAGAAGCTGAAAAGACAGGTTTTGCATTGATCCTCTGCTGTGCTGCCCACCAGGGTGAGCGCCAATAGCATTACCCTCAGACACAGGCCTGGGTGCTGGCCATCCAGACCCTCCCGACCAGGATGGAAAGTTGGTCCTGACTCAGGATGCTATAGACCAGGAGTTGCCTTTTTATGGACTAAAGCCATCTGCAGTTTAGAAAACATCTCCTGGGCAAGTGTAGGAGGAGAGCTGTTTCCCTTAATGGGTCATTCATGAGATCTGCTGTTGGGAAATAAATGATTTCCCAATTAGGAAGTGCAACAGCTGA…
94213	0.0340123971646697	0.4004	-0.311	0.697371812316136	1	0	1	NA	0.7772	10.4385	component of oligomeric golgi complex 7	Cog7	NM_001033318	CCAATTGTGAGAAGAGTGTCCAGGACAGGGTACAGGACTGGTGACTCTCAGAATGGATTCATTCTCAGTGGTGGGGCANNNNNNNNNNNNNNNNNNNNNNNNNNNNNNNNNNNNNNNNNNNNNNNNNNNNNNNNNNNNNNNNNNNNNNNNNNNNNNNNNNNNNNNNNNNNNNNNNNNNNNNNNNNNNNNNNNNNNNNNNNNNNNNNACTGGAAATTAGGCATGGTGGTATGTGTACATAAGCCAAGCATGGTGGTACATTGGTACATGTCTATAATCCCTTGGGAGGTAGGGGCAACAGGATTACTGTGAGTGTGATGTCATCCTGGACTAGAGACTCAGTATCTACAACAAAAAGGCTATAAATGAGAAGTAATGTATTATTTATCAGAGAGAAATTT…
654812	-0.0377902893295747	-0.4642	NA	0.626679207376388	NA	NA	NA	NA	0.7405	10.4248	StAR-related lipid transfer (START) domain containing 5	Stard5	NM_023377	CAGTCGCCTATTGGCAGGGATTGCCTATGGTCCTTCAGGAACTCCAGCTGTTGAGCCTCAAAGGACACGGAAGAGCTGCTGAGGCCTTTTGAGATGCCATAGTTAACAGCAAATCTCAGGGTTCCATTCCAGAGGAGCAGCCCATCCCCCCACACCACCCTCCGTCCTCTTGGGCTTGGTGTGGAAGGAGCTAACCACTAGCTTGCCGTGGTGCACACATAGGCCTGGCAGGCCAGGGCAAGTCCCTCTATGGCCACCTGAGAGATGGCTCACGTACTCTTTGATTCCTTGTGGTCCAGAGCCCTGTGTGCTGGTTGCTGTAAGACACCTTGTCCCTGTGTGGGTCTTAAAGAATCATCATCCATTGTGGTCGCTAAGTCCTGCTTCCTCTGGCATCTG…
67608	-0.825502936702354	-6.841	-0.386	0.846843232710916	0	0	1	NA	0.00526	10.416	arginine/serine-rich coiled-coil 1	Rsrc1	NM_025822	GCACGGACTTACGGTTGGATTGACAGTAACCTCGAAAACTTAGGTCGTAAAATTATATTACCAATATTAACTTTCACTCTTAAAAATAATTTAGCCAATTACATAAAAAAGAAATCTCATTTCTTCCCTCATGTTCAACTAAATATGTGGTAATTTGAATCTAACATTGTGAACAGTGAATCCGTTATAAAAGCTCTGAGTGCATGAAAACATATTTCACTATTAATAAAGTGAATAGTAAAAAATATTAGTGTTGAAATAAATGAACACTCAGTAGTGTTTCTCATTACAATTCTTACAAAGTCATGGTTTTCACCAACTATTAGATAATTTTCTTTACGAGGGCTATGTTATTTAGTGTGAGAATGAGGTTTCATCTCCTGTATTATGAAACCCTTC…
16513	-0.208015335958857	-2.271	-0.312	0.677047590298598	0	0	1	NA	0.1349	10.3992	pyruvate dehyrogenase phosphatase catalytic subunit 2	Pdp2	NM_001024606	GAGTCTCCCTCTGGTGCCAAGGCTAACAGGAATGCCCTTTAGACACTTCACTCCTTAGTGAGCAATCCAAACCTTAGTAAAGAATAGGCAGACATAGGTTGCTGAGTAATTAACAAAGGAAGAGAGGGAAAACCAGCCTTAGTGGTGGTGATGGTGGGGGAGACGACTACGAAGACAACGATGATGACAGGACAAAGACATTAGGAGTGANNNNNNNNNNNNNNNNNNNNNNNNNNNNGTCCTGTGTGTGCTGGTCAGCTCTTCTGTGTAGCAGGCAGAATAAAGACTAAAATTGGCTTAGGCTCACGTAGCCCATGTCCTTTATAAGACTGTTAAATTGTGTCATCCCGTGCTTTTAAAGGATAAATTTAATCATGAGTCTAAGAATAAAGAACTTCA…
72634	-0.330885705483722	-3.872	NA	0.485184527771494	NA	NA	NA	NA	0.03345	10.3955	proliferation-associated 2G4	Pa2g4	NM_011119	GGTGGNNNNNNNNNNNNNNNNNNNNNNNNNNNNNNNNNNNNNNNNNNNNNNNNNNAGGCTCTGTCAAGTGCAGTTCGTCTTCTCCACCCAAGACTACCAGCAGAGCGGGGGGTCTTCAGCCCTCATCCCGGTCCCCAACCCACCCACCCACTCCTTTCAACAAAAAACCAGCTCCGACTGACTCTGGTGTTGGGAGGCCAGGCTTCCCAGCCACCGAAGACTACTTTTAGTAGAAAAGAAATTGAATAATAAAATCAGGAGTCAAAATCCACCGTCGTCAAGCCCCTCTTTCTAGCCTTTTCTACTCCGCTTGGTCAAGGTTTGTGGCCCAACTACAAAACAGAAAGGAGGTGAGGTTATCCACCAGCATGGAGGCCTGGACTGGGGANNNNNNNNNNN…
11835	0.251645162398265	2.866	-0.143	0.639010215516496	2	0	0	NA	0.08046	10.3806	sperm antigen with calponin homology and coiled-coil domains 1	Specc1	NM_001029936	ACAGACCCACTGGCTGCTGCTTGACCTCAAGTTAGTCCTGGACGCGCCTGCTCACCGTCCATCACACCTGCTATGCCCACCACCTCACCACCTGGATTTCCAAGGAAAGCTCAAGCCAAGTGGGCCAGCACTCCATCGAGAGGCAGAGCTGCCTCTTCCATGCCCCACCATGCGGACCAGAGGCAACATGCCTGGAGCCTATGTTCAGCAACCCTTGCTCCCAGTGGGGAGTTTCTAGAGAGGCAGCCCCACTCCTCACACGCTGGGTCCCCAAACCCAGGCCCTCTTCTGTGAGATTCCACAATGGGANNNNNNNNNNNNNNNNNNNNNNNNNNNNNNNNNNNNNNNNNNNNNNNNNNNNNNNNNNNNNNNNNNNNNNNGTGTTGCCAGTCCCTTGTG…
50880	-0.673531068552244	-6.756	-0.126	0.450455731793451	0	1	0	NA	0.005431	10.2998	stearoyl-Coenzyme A desaturase 2	Scd2	NM_009128	GTGTGGGGTCTTGCAGTTCCTGTTCCAGAAGCCAGCTTGGCAGAGGCTTACTGTTCTGTTAATTAACTACTGAGTATTGCCACCCAGATGCTAAAATGATGACTGACGTTAACCCATTCTGGTACAGTATTGTAAAACGGACAAAAATCGGAAGTCGACANNNNNNNNNNNNNNNNNNNNNNNNNNNNNNNNNNNNNNNNNNNNNNNNNNNNNNNNNNNNNNNNNNNNNTCCCTGATGACCTCGTTTCTCATTGCTTCTCCCAAGCCAGCCGCCGCTCAGCTATAGGTCAGTGTTCACCTTCCAGAGTACACCAACTTCTCAAGGGTCTACAGTAAAGGTTCGTGCCCCACCCCCAACTCTTCTTAAGCTGCTCTGAGTTAGAAATACAAGAAAAATCT…
21942	0.119219389411597	1.329	-0.496	0.674228396228478	0	0	2	NA	0.339	10.2919	p21 protein (Cdc42/Rac)-activated kinase 4	Pak4	NM_027470	GCCCGAGCCTAGTCTTGAACCAAAGAGCCTGGCTACCCTTGCCAGGCAGAGGCCAGTAGAGGGCCAACCGGCTCCCACAGCCCAGGAGACATTCTAGGGCACCGCCGTCACTGTGCTGGGGCCTTCGTGGGACCTACTACTGAACTCTGGTTTTGATTCCATGACTTGTAAAGCCACACCAGGACATGTGGAGCACATGAGGCTCCCAGGAACCCAGGCCCCTCCCCTGGGCGCTGTCTGCAGGAGAGAGGCGGCTGCCCATCACTGGAAATCTGCATCAGGGGCCACTGGGACAGAGACGACACTATGAGAAAGGTNNNNNNNNNNNNNNNNNNNNNNNNNNNNNNNNNNNNNNACNNNNNNNNNNNNNNNNNNNNNNNNNNNNNNNNNNNNNNNNNN…
19219	-0.285009114282779	-3.157	-0.155	0.574272364881188	1	1	0	NA	0.06293	10.284	tRNA methyltransferase 6 homolog (S. cerevisiae)	Trmt6	NM_175113	CTCTTAGGAGATTAATGTTTGTTCCAAGGCATTCTGCAGCTGGTAATTACACTTTAAGTGTCATCACTAAAATTTTCTCCTTGTCCTAAGAGTGTGTGTACACCTGTTCCTGGGAAGAAGTAAGCCTTTCGTTTGCCTCTGTTGCAGAAGGATTAGTCAGGGCTGCAACTCTGATGGACAGTAATGGATTGGTACAGCAGTCCTGTATCACAGCAGGCTCGGTACTTAAAGGATCTGCAGATTCCTTGGGAATGTCAACACCTTGAAAATGTTGATGTGTAAGTCTTTGTTTATATTTTAAGCAAAGATGATAATACAAACTAGCCACAACATGGTGAGCAGTGAAAGGAAATTTCCTCTCATCCACTCTTCCTCCTAAGCAATATGGATGTGTGTGCC…
77864	-0.805375213427856	-6.298	-0.26	0.716778373409589	0	0	1	NA	0.006504	10.2735	galactosylceramidase	Galc	NM_008079	TCCACACGGGGCGTCAAGACANNNNNNNNNNNNNNNNNNNNNNNNNNNGGTTCAGGGCGAATTCTGATTTTGATGGATCTATATATGAGCCTTTGAGGCTAACGATAATGAGGAGTAAATAGGGGACATGGTGCATTTTTGCTGGATCCTGTGAAAGGTTTATTTAGAGCCGATTCCAGAGGGGATGCAGGTAGTCTTTGACACTCTCTGTGGTAGCTCTCAAGGCCCACGGTTGTTCAGTCCCATCCTTCAGGGGTGCTTGGGCGGGTTCTGCCCTTGCAGCCTTCGCACTAATACCAAGGTAGCTCATTCCACATTGTTTGTAAATGATCGTGCAGGCAACTGGGGCCACAGAGGAGCTTTTGTGAGCCTAGCCACACGCCTCAGTCAAGGCTTCCT…
11842	-0.0808362755665364	-0.9523	NA	0.478287150750297	NA	NA	NA	NA	0.4874	10.2592	apolipoprotein B mRNA editing enzyme, catalytic polypeptide 1	Apobec1	NM_001134391	CTTCTGGGAGTTGGGCATGGATGAAATGACTCCTTGTATGTGTATTGTCTTGACAGCAAGCATTGATGACCCACTAAAGAGTGACTGCCATGAAGAATCTAGAAATTGAGCTGGAGGTGTCATTCATGGGTAGGGTACTAGTTACACACGAGGCCCTTGGTTTAATTCCAAGAATGTCCAGAAAAAAGGAGAATCTAGAAATTGAGCTGGGAATGGTTATACACTCCTGTAATGTCAGCAATTGTGAGGCAGAGGCACCANNNNNNNNNNNNNNNNNNNNNNNNNNNNNNNNNNNNNNNNGACCCAGGCTAGCCTTGAATTACACAGTGAGACCTTGTCTNNNNNNNCCCCACCCCCATCAAGAATGTAGAAATTGAAGAGTCAGGTAAGGTGGTGCAT…
208777	-0.474868040614258	-4.944	-0.249	NA	1	1	0	NA	0.01428	10.251	thymopoietin	Tmpo	NM_001080129	AGAAATCATTTCGGCACATTCAACTTGATCTCCTGTTTTTAATAACTGTAGAAAAACATTTGTGTCCACTTGTTGACTGAAGAACTAAATTGTGATTTCACCTCAGTAAAGTTAGTGCTGCATTGAAAAGCAGACAGGATGCTTACACGGATCTCATTTCAATATTTTGGACCTTGGAGATCACATTGTGCCATATGAATAANNNNNNNNNNNNNNNNNNNNNNNNNNNNNNNNNNNNNNNNNAATGTGGACATCTTATTTCACTTTTGGGGAAAATGCATTGTTTTGTGTATTTGAAAAATAAGGCAAAACATGGTGATGTAATGTGAAGCTACACATTAAATACTTGGAATTCTTACGGAAAAGATTTATGACTTATTCTCTGCTGAGTAAAAATGT…
100038600	-0.179692241711919	-2.162	-0.186	NA	0	1	0	NA	0.1496	10.2423	mitochondrial ribosomal protein L15	Mrpl15	NM_025300	TAAAAAAGCCATTGAGAAAAGACATCTGACCANNNNNNNNNNNNNNNNNNNNNNNNNNNNNNNNNNNNNNNNNNNNNNNNNNNNNNNNNNNNNNNNNNNNNNNNNNNNNNNNNNNNNNNNNNTTCTAAAGTAAGAGGGAAACTTTTGTTATGATCTGAGTCCCTGGTCNNNNNNNNNAATTGTAAGTCTTTACAATTTTCTTTGGGAAGTAGAAGGTCCTTCTTAGGGTGGGGAGTGTCAGACGGGACCAGTACTCGTTTCACTTAGGGTGGAGGAGAGAGCTCTGATGTTAGTGTGAGTCCCATGACGGTTGTCTTTCGTGATAACTTGCTGTAGGCAGACCACTACACTCTAGCTTGCTCGTTACATGCTTGGAGCTGCACAGCCATCTGGGTGAAA…
140780	-0.0493926461774556	-0.5472	NA	0.492548390832373	NA	NA	NA	NA	0.6938	10.2214	eukaryotic translation elongation factor 1 epsilon 1	Eef1e1	NM_025380	AAGCCCTCGCTGTGCAGCAGCCAGAAGTGTAATGGAAAATGTATCTTGGACCATGGTACTAATGTAAATTAATATGGCATCATTGTTTCTTTGTTAATGTTGGTAGAATTTTTAAAGTGTAAGCTCAAGTCTAAATGTTTTATTTGTCCTGTAGTTGAGGCTTCGTAANNNNNNNAATGTAAAAATCAGCTGTTATCCAAACAAATCAGGATCAAATTACAGATCTTGTTTTTATGAACAAAGTTGATTTTGGTAACAGTTGAAAATCAGTGGCTCAACTTTNNNNNNNNNGCCCCTATTGATGTCACATCTGGCTGNNNNNNNNNNNNNNNNNNNNNNNNNNNNNNNNNNNNNNNNNNNNNNNNNNNNNNNNNNNNNCTAAAACCTATGACAAATTAT…
72668	-0.888620417550777	-7.237	-0.439	NA	0	2	0	NA	0.004751	10.2135	DEAD/H (Asp-Glu-Ala-Asp/His) box polypeptide 3, X-linked	Ddx3x	NM_010028	GCCTGCTCTGTAGTAGGTCACCCTGCCAAACANNNNNNNNNNNNNNNNNNNNNNNNNNNNNNNNNNNNNNNNNNNNNNNNNNNNNNNNNNNNNNNNNNNNNNNNNNNNNNNNNNNNNNCCACTGAAANNNNNNNNNNAAGGGAGCTCAAGGTCACAAGTAAAGATGAAAGGAACAATCAGCAGCCCTGTCTNNNNNNNNNNNNNNNNNNNNNNNNNNNNNNNNNNNNNNNNNGCCCCTCCCGCCTACCCCTATCCCAAACTGCATTTATAATTTTGTGACTGNNNNNNNNNNNNNNNNNNNNNNNNNNNNNNNNNNNNNNNNNNNNNNNNNNNNNNNNNNNNNNNNNNNNNNNNNNNNNNNNNNNNNNNTCCAATTGTTTTTGACAAAATAAATTTACT…
170728	-0.119977144003034	-1.294	NA	0.526847838025296	NA	NA	NA	NA	0.3501	10.2063	transportin 3	Tnpo3	NM_177296	CTCAAGCTCACACTCCTGCACTGTGCCTGTCATCCAGGAATGTCNNNNNNNATTAGAAGACAGGAAGAAAACAACCCAGACTGTGTCCCACAATCAGAAACCTCTGTTGTGGCAGAGGGGCCTTCACTACCACCAGACCATCCCGCCACACAGGGAGAGACTTCACCCTCCAAGGCATCCTAAGGAGTCCCTGTTTGGGATGTGAGGGAGAAACAGCGCGGTTTTTAAGGATGGCTGGAGCCTGTCCGACGTGGTGGGAGGGGAACTAGTTTCCTGGTGAACTTCTTTNNNNNNNNNNNNNNNNNNNNNNNNNNNNNNNNNNNNNNNNNNNNNNNNNNNNNNNNNNNNNCTGAGATGACACCAGAACTGAAATATGCACCTGGTNNNNNNNNNNNNNNN…
386750	-0.08153903749057	-1.033	-0.163	NA	0	1	0	NA	0.4519	10.1996	ribosomal protein L7-like 1	Rpl7l1	NM_025433	AGCAGGAGCAGGTTTTCCAAAAGCACCCCTCGGAAGTGTTTTTGTCGTCGTTTAAAATTATCAAGTATCTTCAGAGAAGATTATTTTCTGCCTTCAGAAACTGAAGGAAGGCTTGGGCCTAGAGAACGACAGTAAGGTGCGAGCACCGGAGACACTTAACACAGCTCAGTCCATGGAAGGACGAGTTCCCTCATTGGCTGCCTGTCTCGAAATCCACGCAAGCTGTGGAGGAAAGAATTACCCTGCTCATCCTGCCTTCTATCTTGGTGTTTAATGTTGGGTGGGCAACAAGCACAAACCTCCCTCCCACCCCCTCCAAGACTGTTAGAGCAGTGGGCCAGACCAAGCGGCGCACTTGAACATGGATCAAGAGGGTCCCGGNNNNNNNNNNNNNNNNNG…
217378	-0.926452094811729	-7.19	-0.354	0.987562650973736	2	1	1	NA	0.004771	10.1697	family with sequence similarity 126, member B	Fam126b	NM_172513	TTCTGATGCCCCTTGTTCTGCTAACCTTCTACACTGAACATTTCATTGTGCAAGACACGTCATCCCGCATTGTGAAAAGATGTCACTGTCATCAGATTTGACTTAGCTTAGGTATCTCATACTGTATTTTGTATGGAAACAGCAATAAGGTTTTCCTTTCCTTTCTTTTAACCTCTCTACCTATTCCCTTAAATGTGTTTGTGAAGCAGTGTAAAACGTTTGCCTTTTCCATGCCTTCCTTTCTCCTTGGGTGATGTGCAATCCATCGTAGGCTGATCGGTCCCATTTCAACACTGTGAGACTGAGGAGATGTCGAGGAAATGGTGTATAAGATCCCTATGAAATGATTCTTTGGCTTTTGTTTAAAAACAAAACGGGTTTGTTCACATAATCTATGAA…
67028	-0.196846909272557	-2.414	-0.125	0.510580396031397	0	1	0	NA	0.1192	10.1613	LIM domain and actin binding 1	Lima1	NM_001113545	CCGGCCGCCATGGTTCTGGCCTTAGATTTTGGTTAGCAACTCACTGCCCTTTATCAAGTGGTGCGCAGAAACAGGCAGCTTGGCGCCAAGGGTCATTCATGTGGGAGCAACTTTGGAAATGAATTCCCGCTNNNNNNNNNNNNNNNNNNNNNNNNNNNNNNNNNNNNNNNNNNNNNNNNNNNNNNNNNNNNTTCTAAGCGCATTGTCAAAACACCAGTGATCTTTTAAGCCTGGTGTGGTGGTAAACACCTTTAATCCCAGCACTCCACTCGGGAGGCAGAGGCAGAGGCAGGTGGGTCTCNNNNNNNNNNNNNNNNNNNNNNNNNNNNNNNNNNNNNNNNNNNNNNNNNNNNNNNNNNNNNNNNNTCCCTCCATTTTTTCAGGGAAGGGCTAAGTAGG…
56809	0.104985596048619	1.208	NA	0.634583526037528	NA	NA	NA	NA	0.3811	10.1518	zinc finger protein 652	Zfp652	NM_201609	CCCTAGCCAGTGCCGTCCCCACGGTGAGCTGGCAGAAGGGACGCAGCCGTACTTCTCTGGGGTCTGCCTGACTCCACGGCCTCCTTCAGGGCCTTCACCGTTGTCCTGGTGAGCCCTCAGACTGGCCTGACGGAGTGAAGACGACGACTGCCCTTGAAACCAGGGGAACCACCGAACTAAAGCCCAATTTGCTTGCATTTTCTGATGACTTTTATAAATTTCAGATACTGTGACTGTGGGATTTTATAATTTCATATCAGCGGATGAGGTATGCTTGCTTTTATATCTCGGTCTTCTCCTCAGAGAGGGGTGGGCCTGTTTCCTTTATACTGATCGGGAAGGCTGTGAGGTTAGTCCAGAGCATTAACTATATCACTGTGTACTGCAATGAATTCGGTT…
12766	0.00393972198721926	0.05013	-0.083	0.563595895756212	1	0	0	NA	0.973	10.1373	pleckstrin homology domain-containing, family A (phosphoinositide binding specific) member 3	Plekha3	NM_031256	GGAAACAGACATGCCCAGCTTCCTCCTGANNNNNNNNNNNNNNNNNNNNNNNNNNNNNNNNNNNNNNNNNNNNNNNNNNNNNNNNNNNNNNNNNNNNNNNNNNNNNNNNNNNNNNNTGTCGCTATGCAAAAGCTGCTGTAATTAAACTCGGTCTGGGCTAGCTTTGCCCTCTCCTTAGGATTTCTCTGCACTTTATAGAATATTGTAAACAAACAACCCACATACTTTTGAAGTGTATTTTATCTTTCTATAGTTTACTTGCAAGAGTATTTTCCTAATAACTTCACAGTATGAATGTGCATCNNNNNNNNNNNNNAAACAAATGATGGTGTAACATTTTGACATCCATAAGGACAAATGTAGATATTTTTCTAAAAAACTGTGAGGGACTGACAGCTT…
238673	-0.499208941129833	-4.041	-0.585	NA	0	0	2	NA	0.02875	10.1238	ubiquitin-conjugating enzyme E2D 2	Ube2d2a	NM_019912	TTAAAGAAATTATTGGATAACCTCTACAAATAAAGCTAGGGGAACTCTNNNNNNNNNNAAGTCCTTTTGATTTCCATTTGACTGCTTTCTATGAGCCCACGCCTCATCTTCCCCTGTGCACATGTTTACCTGACACAGCAGTGCTGCGTGTTGTACATACTTGGAACAACAAACTAGAAATACTGTACTTCTGTACCAACATTGCCTCCTAGCAGAGAANNNNNNNNNNNAGAAGCCAGTTCTCCGGGCATAACCTAGGTGTGAGACTAAAAGCTTTCCTTATTGACTTAACTTTGGATAATGGCAAGATGTGAGGGGTAGTAGGTACACAGTGTGTGCTTGGATGGGAGGAAAAGCTCCAGTGACCCATAGGAGATTGTCCTTAAGTGGAGTCCATCC…
243548	0.047946078296933	0.4284	-0.188	0.432374429189728	0	1	0	NA	0.7613	10.1071	RIKEN cDNA 1700034H14 gene	Timm21	NM_025969	AAGCCTCAAGCCAGCGTACTGCTTCCTGCCAAGAGTGAACGGATCTGTTCTCACTGTGACCCTCAATTCTCTTCCAGAATGTTCAGAACAAGAGTAAAGTGCGTCACACAGAAAGGAAGTGCAGTGTGAGTGTTCATGAGTTTGGATCAACTGAGGTCTTTCTTACNNNNNNNNCCATGAAATGTAGCAACTTTTACATTATATTCAATTGCCAATCATGACAGTATTTCAGCTCTACCTTCATGATAAACTTTTGTTACTAAAATTTATATACACACATAAGTAAAGTTTTAAGTATTTTATGCTGTTTAATGTTGTGTGGCTTTTATACAATCTACAGAATAAAGAAAACT
208117	-0.431289336714702	-4.522	-0.168	0.623748981212298	0	1	0	NA	0.01919	10.078	DnaJ (Hsp40) homolog, subfamily C, member 9	Dnajc9	NM_134081	TGGAGTTTTTCTCTTCCTGAGTCCTTATGTGTCAGTGGTACAGTGTAGACAAAATGATGACAGCCATTAATGTAACCTTTGAGAGGAGTTGTCTGTCCCGCCTAAGCCGAGCAGGGTTCATCGACCTGATCTTAGTAGTTTCTAGAATTCGCCTAACACTGTGTGAGGGTTTCATGTGAAGGATGTGTAGTGGTGATAGTTGGGAGGGTGGGTCTGACATTTGCTTTTGTGGGCCCCTATTTAGAATATTAGTTTCTCTTGCTGCTGTGCATGCACTGACGAGAAACACTCCACCTATGGAGAACATCCTCAGAACACTTGCTGAACCGCTGACTTCTAAATAAATGCTACCGTGCTTTTGGGTCTTAATCCTACACGGATCTTCTTTTCTTGGTCTAC…
384763	-0.00242296356891458	-0.02826	-0.253	NA	0	1	0	NA	0.9848	10.073	glutamate receptor, ionotropic, N-methyl D-aspartate-like 1A	Polr2m	NM_178602	AGACAGGGCTGGGACACCCCGAGAGCTGGCTGCAGAGCTCTCATTGGCTCATCGAACTTCCTAACAAGTATCAAGACCAGCGTCAGACCTTGTTGAGGGACAGCAGGTTTTTAAGTTACACAAAGGTAGCTACAAAGTAAGAACCCAGTTTGTCTTTCAGAAGACGCTCTTCACAGCTTGCACAGTTTAATATGTGAACCTTGTATTTGGCCGTATTGTGTTACAGTTTTGCAGTATGTTGTGCATTGGTCTGATATTTTAGTGTGAGTAGAGCACACGTTTTCTTTAGCTGCATTTTCCTTATCTGTACTCTTATCAGATAGTGCTGCTTACACCCTTTCTGGTGAAATACTTTGTTACCCCAGGCACCTAAAGTGAATTAGGAAGGCCTGGTTCCCT…
214137	-0.070347980546158	-0.8023	-0.289	NA	0	2	0	NA	0.5594	10.0711	E2F transcription factor 1	E2f1	NM_007891	CAGAAGCCTAGGGATTCAGGGTGTCTGGAGATGCCCACCTGTCTGCAGCTTTGGAGCCTCCTGCCCTGGGCCATCCTTCCTGCCTCATTGGAATAGCACGATCCATACCCTCTGTCCCAATAGCTTCTAGCTCTGGGGTTTGGTTGCTGCCACATTGAGCAGACCAAAATGGGAAGGATGTTGTACAGTGTGTGTGCATGCACCCCACACTGCGCANNNNNNNNNNNNNNNNNNNNNNNNNNNNNNNNNNNNNNNNNNNNNNNNNNNNNNNNNNNNNNNNNNNNNNNNNNNNNNNNNNNNNNNNNNNNNNNNNNNNNNNNNNNNNNNNNNNNNNNNNNNNNNNNNNNNNNNNNNNNNNCCCGGGAATGAAGGTGAACACATCTGNNNNNNNNNNNNNNN…
105171	-0.0113503895603007	-0.1048	-0.101	0.501648127361037	1	0	0	NA	0.9437	10.0711	N-myristoyltransferase 1	Nmt1	NM_008707	CCAGTTGCCAGTGAGATTCTGGATAAAGCCACTGAGAATTCAAACCAGGAAACGGAACCCTTCCACTTGTTGGTCCAACTTTCACAGATGTGAGATCTCTGGCAAACAAAACAGAACTGAACCGGCTTTACCAAACCGCCAGCGAACTTGACAATTATATTGCGATGGCGTAGGCTGCGTGATGTCACCTTTAGCCATGTTTCTGGTCTCCCTATTTTCAATGAATTAACATGCTCATGCAGCCGTGATCAAGGGAATGTAACTGCTGAAACCTAGCTCGTGATTGGCATATTATGGAGTTAACGGGTGAATAATAAAAGNNNNNNNNNNNNNNNNN
13798	0.18049836379978	1.793	NA	0.541678525648915	NA	NA	NA	NA	0.2128	10.0652	cleavage stimulation factor, 3' pre-RNA, subunit 1	Cstf1	NM_024199	ACTGGCCCCATCCTAGGGTTCTTGTCTCAGGACTCTGCCCTCCTCCCTGTGTCCTCACCGGCTGCGGAAGTGAGCAGCTTGCACCATCTGTGGCGGGGGTGTGGCCGCCTGGCTCCTGCCTTGGATCTGTGTGTGGAAGCTTGTTTTTTGACCTTGACGTAGACGCGTGGTGGGAAAAGTCCTATTACAGTGATTTCCATGTGGTCTCCACCAGCTTAGTGAGTGCAGGACTTGGCACAGCCTTCAGCTCTCATTCCTGGAGAAGGACGGCGTGTGGCCTCGGGATCACACTTGTCACTTCCTGCGTTGTCCTGCCCCCTCTGTATTTTCTTTCCAGATGCATTTTGACACATGAGGAGGGCTACATCTCTGAGGAGCCGGGTTCCATGTAGAACCATC…
14348	-0.0485170633656775	-0.5729	-0.122	0.511515549933813	1	0	0	NA	0.6798	10.0403	recombination activating gene 1 activating protein 1	Slc50a1	NM_009057	CCCCAGGCACCCGAGTGCCAACTGGATACCAAACAGAGCTCCTGTTTCTGCTGGTCCTTGTGACCAGTTCCATGGATGCAATAGGTTGTGAGAAAAAGATGACTTTGAAACTAAAGGGACCAAAGATCTTTCCTTAGATCAGATAGGACCTGTGGGATGAAATCACATTTTTACAGGAGATCATCTTTTCTCATTTCGGAGGCTGAGGTGGTATTAGAATGTGCCTTAAAATAAACTGTTCCCCACCCCTGNNNNNNNNN
77590	-0.235473284456834	-2.855	NA	0.689071654354546	NA	NA	NA	NA	0.08117	10.0394	diacylglycerol kinase, delta	Dgkd	NM_177646	CCTCTGCGTTCTCTGCCTGCATTCTCCGCTCCTCCCGAGACTGAGGCCTAGGGAGGACACTGCCAGCACTCAGCCCCTGGCCTTTCTCATGGTGCTATTCCTTTTGTTAGAGACAGGAAGCCCAATGCCCGTTGGTAACAGCTTTGGAGTCTTGAACATACCAACACAGCTACCTTTGAGAGAATACTTTTCCTAGCTGCAGTCATTTGGGGCAGACTGTGTCACATCCACTTGTGGCTCTTGCTAACCTGCCTTGTGGGCCACAGGGAATGTGGTGAATGAAGCCTGACCACCCAGCACCTGGCATCCCTGCAGAACCTTCTTACCTGGGGCACATGCTTGGATTGTGCTGTGCACTCCTTTTCTGTGTCCTTTATTGGTCACACTGGGTAGTACCAT…
20893	-0.298854461717184	-2.995	-0.217	0.677629366543388	2	1	0	NA	0.07249	10.0284	UBX domain protein 7	Ubxn7	NM_177633	CACCATGGCCTGACCTCTCTCAGCTTACCCCTTTTTCTCTTTTCCTGTGAGATACCATGTCACTAAGTATGCATTTTGGCTCATAGGACTAACTGTAGAGCCAAAGCTGGGCAAGCAAGTCACCTGCCNNNNNNNNNNNNNNNNNNNNNNNNNNNNNNNNNNNNNNNNNNNNNNNNNNNNNNNNNNNNNNNNNNNNNNNNNNNNNNNNNNNNNNNNNNNNNNACCAGATGTGGTGACCAAATGGAAGTGTATGAATAAGAATAACATCTCTCCTAGTACTGGTAGCACGAAATGTGTGTTCTAACAAGTGCTCTTTTGCATGACACCTTTTGGGGACCTAGTGATGTTACTACTTCTAGACTCTGTTGACAAAGAATGGCTAGAATCAGAATTAAAAAC…
57266	-0.324147683695731	-3.678	-0.211	NA	0	1	0	NA	0.0398	10.028	non-metastatic cells 1, protein (NM23A) expressed in	Nme1	NM_008704	CAGGACGGTGCTGGTTTTCTACCTGCTTACTCTTGTTCTCACAGGCAGGGGACCAGCAACCCTAGATATTTCTGGAACTTCTTTGACCTGGAAGGAACCTTTGGGAGCTGTGACTCCCTGTGCAGTGTTACGTGCCACTGTTAGATTAAAGTGTTTAATCTGTACTTTGTATTGCTGTACAGCTCTGCATTCCTTACCTCCTTCAGGCTTCTGGATAATCTGAGTGGACAGAATGTAAATGTTTTACAAATTACTTATATTGGCCTCATGTGCACACAGAGATTCTTTTCATTTGTGGTTTGAGCCACCACCCTGAGACACAAGGGCATTTCTTTGTCTATCTCCCTTCCTATCACCTGTGTTCTGTTCTCTCCTGGCACAGTCAGACAACAATTTGTG…
19225	-0.00699255254956732	-0.08766	-0.193	0.507953854540611	0	1	0	NA	0.9529	10.0272	inhibitor of growth family, member 3	Ing3	NM_023626	AGAGGGACTCTATTGTCACTGCAGGAAGGAGGAACTCCAGCTCGCCATTTTATACAGGACGCTAGGAGGAAAGACACGAGGACGAAGAAGCAGCTCATCTCCAGGCCACCACTTAGAGGATTACAGAGACAATCCTATAAGATCTTGAACTTGAATTTTATGAGTTGTATTTTAATAATGTAAGTAAATTATTTATGCACTCCTGGTGTGCTATGAATATTATTCCAGTTAGCCTTGGATTATTTCTGTGGCCAACATATGCAGACATTTGTACTCCAACCATTTTCTCAAAGTAATGGGCATTCTATAATTTAAACTTCAAAGAATTCCAACGATGAAGATTTTAAGAAAGTATTTTATATTCAACAGGTATATTCAGCTGCATGTACTGTACTCCAG…
13640	-0.300996351312188	-3.047	-0.092	0.5547802205391	0	0	1	NA	0.0691	10.0243	calmodulin binding transcription activator 1	Camta1	NM_001081557	AGACATACAGCAGCATCCCTTAGCAATGTGACATTGCTTCTCAGACTCTTTCCATTTCTGTTTTTAGCAGAGACATGCNNNNNNNNNNNNNNNNNNNNNNNNNNNNNNNNNNNNNNNNNNNNNNNNNNNNNNNNNNNNNNNNNNNNNNAAATCCCTCTGCAGTTCTGGGGAGTCAGCTGCAGGATTTTAACGAGAATGTTTGGTCATTACATTTGCACTCTCATGGACAACTTTTAATTTGATCAGCAAGACATCTTGGAACTCAAATCTTCTGTTGGATCACAGGAAAAACAAGACACCAGGAGGAACTGGAAGGGCTTCATCTTAGGAGGAAGCCGCTTTCCTTGTCATTAGGGCTGTATTCAAACATCGTGTGGAACTGTACAAATATTTATACCA…
140488	-0.0349034045723489	-0.4281	-0.309	0.609383677653648	1	1	0	NA	0.7614	10.0239	RIKEN cDNA 2700007P21 gene	Arl14ep	NM_001025102	TCACCCAAATATTGACCAACAAAGACGAAAACGAGGAAAAGAATTGAACAGTGATATTTCTGGAAGTGAAGTTTGGATCAGTCCTGAATGGAATTGTAGACATCGCCGCTGGTCATGGGAGTGTTGGTTACCATTGCTGTTCTGGAGACAGATGCATCAGAGGAACCTGATGATGGAAACTTAACCCACATTGCTGAGGGAAGCAGCTGGGATGAGCAAGAAGACGGTCCTAGACAAAGTTATGGTAAAAACTTAACATTAAAGACTGTATTGTAAATAGATAACTTCACAACATTGGAGTGGTCAGAAAGGTACCTGTTAAATGTTACTAACGAAACAAATGCTCTTCAGACTACTTTTAGGCAAAACAATAAAACTCCAATTCTCAATACATAAACT…
10776929877	-0.0827460566763936	-0.9118	-0.167	NA	0	1	0	NA	0.5061	10.0219	four and a half LIM domains 3	Fhl3	NM_010213	GTGGAGGATCCTGACTCTCCTCTTTCCCAAACCAAGAGTTCAAGACTTTGGCGCCTTTTCTGAACCACTTCTGGGGNNNNNNNNNNNNNNNNNNNNNNNNNNNNNNNNNNNNNNNNNNNNNACTCATTGGGACTTCAGGATTCAGTCACCCAATTTTAACACACCCCAGTGGTACTCCCCGACCCAGGCCCCCAAATCTGGGCTGTTGTGGAACACCCATGACTTAAGCCTTTCTCCAAGTCTGGATTCCAGAAATGTTCCCCACATCAAGGCTCTGACACCCCAGCCCTCCAAACCTGAACTCTGAGGCCTAGGCCTCTTTAAGTCAAGACTTCTAGGGTAGANNNNNNNNNNNNNNNNNNNNNNNNNNNNNNNNNNNNNNAGTTTTTCTGCAGGTGC…
20680	0.0866803612454561	0.8544	-0.369	0.806949668769581	0	0	1	NA	0.5337	10.0201	nuclear apoptosis inducing factor 1	Naif1	NM_194335	AGGCAGAGGTCAAGCCAGTACTCTGCTTGTGATTGAAGGACACGTCTATGGAATTTTAAGTGGTTTCTATGGGCGGCTTTAAGTGGGCCACGTGGATAGCTCCCTCTTGGATAGATACATGGGGTTTGTTGGTGTGAGAAAAATGAAGGAGACTGGGAAAACTAATTTGTTGGGCTCCTGGAACCCAATATATCTCACTTCAACCTC
22774	0.110255694631849	1.235	-0.213	NA	0	0	1	NA	0.3711	10.0085	ubiquitin-conjugating enzyme E2R 2	Ube2r2	NM_026275	CATGTTCCTTCAGTGCCCCTGTACTGCCCTGACGTCTCAGGCCAAAGGGAGGGAGCAAGTGGGGATCTACAGTGGCCACTCAGCAAAAACTTACTCCCGGGGCGGGGAAGCAAACAGCCCCTGCTGACCCTTTGCGGATCTCAGTTTGCTCCTTTTATGGACCTTTACTGGAGAGAGTTCCCTCCACAGAATGTCTGAAGTCTTGCATTCTTTCCCTTCCATCACTGTATTGATTCTTTTTTAAAAACAGCCACCACCCCTCAAACTCCCACCTCACCTCATCTCTGCAGAATGTTCACAGCAAAACACCTTTGTCTGTTTTTAGATTCTTGAAGAATTAGTCTGTTCAAGACATTGTGTTTAAAGCTGGGAGCCCACTGGGAGTCCACAAGTGCTGCA…
13244	-0.0659150209153143	-0.768	-0.269	0.839145572410041	0	1	0	NA	0.5763	10.006	formin homology 2 domain containing 1	Fhod1	NM_177699	GGTGCTACCACGCCTGGACATGACAGCGACATACACAAGAGATGGAGTGCGGAAAGGGCCTGGAACAGAAACCTGGTTTCAGAAGCTTATACCCAGAAACCAGTATTGTGAACAGTATTAGNNNNNNNNNNNNNNNNNNNNNNNNNNNNNNNNNNNNNNNNNNATACACGTACATGTATTTTGCATGTGTGAGTTCCTTATTTGGAACAAAATAAAGTTTACCTAGCTAATC
14420	-0.134906939069777	-1.469	-0.075	0.646012388477733	0	0	2	NA	0.2948	10.0044	Ras association (RalGDS/AF-6) domain family member 4	Rassf4	NM_178045	CTAGCCAGAGCTTGCCTTTTGTGATGCCTGCAGTAGCAAGTGTGCATGGAGTCCCAGGGACCCAGCTCTAACTGATCGCTGACCAATGGTTGCTGCCCAGTACCCATGCTCATTCCACCTCTCCACGGACGACATAGCATCCTGCATCTCTAGTCTTGGTACCACGGTGAGCATGCACAGGCACACCCAGGAACTTGCTGGCTAGGATCTATGCGCAAAGCTGGCCTACGTGGTAATAAAGAGCCTTGGAACTGTGGTACCAGCCACATTGTATGGTTGATTAGTATGGCCAGCCTTGTTCCTGTGTATTTCCAGCTTGAGAGAGCTGTATAGCACCTATCCCTGGAGAATGGGTTTCATCTGCTTGCCCAGTGCCTGTCCCTGAGCCTCTGCATGGCC…
70508	-0.154584435528461	-1.97	NA	0.498391945901252	NA	NA	NA	NA	0.1791	9.99797	serine/threonine kinase receptor associated protein	Strap	NM_011499	GCATCAGACGTGTGCTGCCGAAACCATATGTTCATGGACTAAACAAGCAGAGACAAGCATCCGCCTTCAGAGTTACTGTCTGCCTGAGGCAAAGAGGGCAGAAAATATTGGGGCATATGAGTTAGCTCCAGTGCACGAACAGCTACTCAGTGTTGCCCGTGAGTGAAAATGGCTGAGTGTCTGAGGTGCAGGCAGGAGGATTGTGCTCACATAGTGCCATAGCCTGCTGTTTGGAATGAAAAGCCAACTTACAATCTCCATTTTACACCTAAATTTCTTTTAGCTGTTTATGTTATGAAGAAGAAAAATATATTGGCCTATTTTTCTGACTTTCCCTTAAAGAAGAATGCCTTTTTGTCCTTGCCTAGTGATGAAGAGGAGGAAATACATGATAAAGTA…
12988	-0.428349716635708	-4.52	NA	0.515543017739935	NA	NA	NA	NA	0.01919	9.99481	cell division cycle 5-like (S. pombe)	Cdc5l	NM_152810	AGCACAGTGGATGCTCTGCCACAGGAGATCGAGTTGCTGGTTTCCTACTCAGCAAGGCTGAACTGAGCTTCCTCTTCATTGACAAGTTACCCAGCACCGTGGTTTCTCAGTTGTTTGTTTTGAATGATACTGATCTTTGCGTTCCGTGTTACAGACTTGGACTCCAGGATAATGAGGGTTTAAATTATCCAGATGCTCATTCTTTGCCAGTGTCATATTTACAAAATTTCGTAGTTTAGGCCTTTAATTTAAAAAGCCTGACTTTAAATACTGCCTGTGAGTAAACCCTTGAATAAAAAGAACATGTGAAAAA
217866	0.399705592799137	4.485	-0.29	NA	0	0	1	NA	0.01968	9.98477	regulator of G-protein signaling 2	Rgs2	NM_009061	GACCAGGAGTCCCCCCACACACAAAGGACATTCCATTCTGTCTCCCAAGAGCAAAGGCTGTGACCTGCCAGNNNNNNNNNNNNNNCTGACCTTGAATTCAGCCTGAGTGTTAGGAAAACATCGCTCAGAACTATTGATTCAATGTTGGGTAGTGAATCAGGAAGTCAGCAACCTAGGAGAGGCTCTGTGTGAGAACGGCTTCCCTCACTGTGTGAAGAACAGAGGGAGGGAACAGGCCTCTGAATGTGTTCTTCCTCCTTGTCGGGAAAGCAGAGTTTGAGATGAAAGATCCGATGCAATGTTGTTGGAGCATTTAAAATCAATAGGTCTGGGATTATGTGGCCTTAGCTAGTTGGCTGTACACCTTCCCTAAACTAGTCCATGTTACCACATAGTGGT…
67760	-1.06522644168551	-3.412	-0.147	0.668823326980399	1	0	0	NA	0.04976	9.96221	RNA binding motif protein 25	Rbm25	NM_027349	AACTTTTTACATTCAGAGTTACATTTCAGATTTCTTCTTTCACACCCTTCAAAGGACTTTGAATTTTCGGTGTCTTCAAAGACATTTGTGAGATCTGTAATTTTTTAATGTAGAAAATGTGAATTCTTTTGTCCTCTAATTTGTTGATGCTCTGTGTACTCACTCGGGTGTAAAGCCATCTGTGTCCTTGGTCCTCTTTATGCTCACCAGGCACAGACTACTGGTGTGTTTTATAAGCTGCAGCTACTGTACACAGCCTATCTGATAGCATCTTGTTCTGCTGATTTGTTCCTTGTAAATATTAAAATGGCTCCCCAATTCTTTTGCAGAATTCTACTTACTATTAAAACTGTATTGTATAGGCGCCAACATGAATAAGTTGAATACTAGTCATACCCT…
329659	-0.651804281439635	-5.057	-0.176	0.47923236568032	0	1	0	NA	0.01322	9.94648	zinc finger, CCHC domain containing 8	Zcchc8	NM_027494	GCCCTGGCTGCGTGGTGATGTGCAGCTCTGATTGTCCCACCAGCCTGAGGCCAGGTGACCCGTTTGTCCCTCCCACCTTTCAGAATCTGGTGTAATTGTGATCTCGAGTCAAGGCTGTTTTACAGAATGAAAGACTGGGTGTGAGTTTGTTCTTTTCTTCTCACTGACAGCAACCCAGAGTTTGCGTGCGGGAGCTGGTTCAGGGATGCTTGGTCCGGGTTAGACTATTTTTGGATCGTGAGTGTCTGTCAAGAGTGAAGGGNNNNNNNNNNNAATGTCTTTTGTAAATTGTTTTCCCTTTCTACATTTTGCTATTATCCTGTATATATAAGCTTAATATATCACTTTTTAANNNNNNNNNNNNNNNNNNNNNNNNNNNNNNNNNNNNNNNNNNNNNNN…
21985	-0.0932084201516279	-0.7152	-0.317	0.726146016720668	0	0	1	NA	0.604	9.94579	basic helix-loop-helix family, member e40	Bhlhe40	NM_011498	ACTCTGGAGGGATCTCCTGCTGCCTTGCTTTCTTTCCTCCCTAATTCCAAAAACCACAAAGGTTTCCCTGAGTGCAGAGAGATCAGCCCACCCTGCAGACCCACAGAGAAGATTCNNNNNNNNNNNNNNNNNNNNNNNNNNNNNNNNNNNNNNNNCTTGTATGTATGTTTGTATATGTAGGACAATAAGTTCCTTCTGACACAAGGGAGACACGAGAAGGATAGCCTGACATCAGATGACAGACTGGAGGACTGTAGCACATCTCTGGGCGTTTCCCTACCCAGAGAAGAGNNNNNNNNTTTGATACAAATCGGTTGGATTTTCATATGCTTCAAAGGCTTGATCTGTGAGTCACTCTCCAGTTTGGGACATGGGTCTGTCTGTGGCTTTGAGAAAAGG…
232333	-0.571462914205952	-5.806	-0.121	0.573535680617585	1	0	0	NA	0.007988	9.94051	RIKEN cDNA 1700029F09 gene | KDEL (Lys-Asp-Glu-Leu) containing 1	NA	NM_029368	TTGTCATTAAAAGCCATGTTCTGAATAAAAGTACGGTTGGTTAATTTGATAAAGTATACCTCTCACTCAGCATTGTGAGATGTATTTCAGACTAATGTTCTTTAATGTTGCCCTATTTTTTAAACATTGTATCGTGAAAATATCCTTTACAAGATGTCTTTTGAAAGCACTGTTATAGTTATATGAAGATAATGTACAAATATTGAAGGTTGTCTATAATTTATTTTCATTAGTATAGTTAAGTTTTGAAAAATTAAACATTTGCATTTTGTT
225283	-0.168342038018267	-1.838	-0.138	0.811941798001522	0	1	0	NA	0.2041	9.94027	INO80 homolog (S. cerevisiae)	Ino80	NM_026574	CCATGGTAACCATCTCTGCCCTCTAGCTTCCTTCAACCAAACCAGGGGCTACAGTCCTGAGCCATAGGTGGTCTTTGGATGGCTTGCCTAGTGTGGCATCTTGCATCCTATTTGGAGAGTGGAAAGGACCAGTTGTAGCAGGAGAGAACAGGCAGGTGGTTGGTGTGAGCACTTTTATCACCTGTTTCCAAAGGAATATCCTGGGTTCGGCCCCACAGCATCTTAGATGTACTCTGCAGCCGTACTCTTAACCTCTTTCTGGGGACGGGCCTGACACAGAACCCTTTTATAGATGCTCAGGCACACTGTCTCCATCCCCATCCTACTCTTCAGCTCTGACCATGTCCCTCATGAAAGCTCCATGGGTGCTGTGAAGAGCCTTCCATAGTGGAGACTTGT…
74533	-0.601646776293583	-6.107	-0.243	NA	0	0	1	NA	0.007071	9.93023	atlastin GTPase 2	Atl2	NM_019717	CAGTTCATCTGCTCATGGACTCCACTCTCCCTTGTTCATGCTTGCTGTACAATGAGAACTCAGATAAAATAAACCAAAGTTTACAATCAACTGTAGAAGTAGTTTAGTGTAACTGGCTTCACAGATGGCCGCCACAGAGTGTGAACGTTGTTTGTTGGTTTGCAGCCTTCTTTGCTGTCTCCTTAGACTCGGTGACTGCCTGAGGAGCATCAGGTTATCATGCACACTTGTGCCATGGTTAANNNNNNNNNNNNNNNNNACCGAATTCAATGTTAGTGAAATTTGTCTTATGTAAAAGGATATTTCAGGGAAATATTTTAAGAAATCTATTTAGAGTCTCTTTAATATAGTGTCCCATTGAAATTTTAATTTTTAGAGAATTTATGAATCACTGTATCA…
269016	-0.19855358866176	-2.139	-0.209	0.791548497093983	0	1	0	NA	0.1528	9.91769	integrator complex subunit 6	Ints6	NM_008715	AAGAAAATAGAATGAGGCCACTTATTTCATTGTCTTCTCCAAATACAAAATTGGGCATCCTTCCACTGGCCTGTGAGCAGAAAGCCCTGATTTCCTCCGTTTTCCGAGGCTGGTGACAGGCACTTGGCTTGGACGACCACACCCAAAACACTCACGGAGGAGAGAACCGAAGAGAATGGGGAGAAAAAGCTATATCCCATATTTTAAAAAGAAAGTGAGGAAATATCCTTGGGGAAACTGCTGCACTTTATGATAACCAGGAGGCTCTCCAAGGAGGAGCAAGACTCACTTTGGATGTGTGAGTTACATAGTTGGGGTATTACTTGAGTGTTTCCACAAAGCTTCTTCTTGTGTTGGAAGCTTGGCTCCCTGGGTAAGTGGTATTGAGTGGGTGGGGCC…
18576	-0.100734746304907	-1.159	-0.067	0.617669678975133	2	0	0	NA	0.3996	9.90922	ubiquitin-conjugating enzyme E2K (UBC1 homolog, yeast)	Ube2k	NM_016786	GGCACAGGAGCTGCGCCAGCATCGCTCTCGCCTCTTGAGGAGCATCAACACCTGTTATTTTTAGGATTCTGCATAAAGTTCTTTTAAACTGGCATTCTTGCCTAATGATGTTACCTAGGCACCATTGGAGACTGCNNNNNNNNNNNTTCCCTGCTCTGTAAATAAAGCTAATTAAACGTCTGTGTAAATTTAAAAAGGGGAAATACNNNNNNNNNNNNNNCTTAATAGTGTAAAAATTCTTTGAGCTAAGCTAAAACCATGGGAAAACATGCTACTTTAGTGTTTAGCAGTGTAACAGACTCGAGAGTTTGCTTCAGGGTTCTGTTGACTAACTAGGATAACACTCGAGTGTCGGCCCTTCACATTGTGGTGTAGAATCACAGCTCCCTTAAGTCTGAA…
67792	0.115162075762097	1.357	-0.188	0.880677932831853	2	0	0	NA	0.3299	9.8997	ataxin 1-like	Atxn1l	NM_001080930	ACCTCTTTCCCAACCCAGGACTGGGGCTTTCTCCCCAGAGGTGAGCCTCTGTGAGCATCGAGAGGATTTGCACATGCCAAGCAGAGGGTGGCTCTCTTGGCAGTGAGATTTGGGGGAAACAGACATTAAGACAGCCTCCCAAAGCAGGGTGTGTTGCTCGTGACCCCATGGCACCCTCTCAGGACACCTTTAGAGGGTGCTGAGATGGGGACTTGCAGGCTTGGAGCAAGAAAGGGTAGGAGTGCACATAGGATAAGACACATTCCAAAATCAGGGCCTCCCTGTTTTTTCCTACTCATCCCTGGCTCCTACAAGGGAAAGTGCAGGCTTTGGGAGCAGGTGGCAGAGGGAGGAAGCAAAGAAAGAGCCAAATATGATGATCACAGCTTATAGTAGCAG…
67812	-0.516118165352207	-5.235	-0.188	NA	0	1	0	NA	0.01181	9.88957	CCR4-NOT transcription complex, subunit 6	Cnot6	NM_212484	TCACTTTCAGAGGACCTCAGATTTACTTGTAAACTCGTGAAAATCTGAATATAGGAGAGTAAGGTATGGCCACTAGGGATTTTTCTCAATGATCATTTGAATTTTCAGTCTGGTTATTTGATAAAGGGTATAGTATGAAAGCCAGGTGCTAGCAACAGACAAATTCTGAGCCCAGTGTACTTTATATACTGCTAGACAGGGACTGGTGTGTTTACACCTTTTAATTTGTTACAAGTAATTTTCCTGTTTCTTCTCTCCAATGTGTTTTGTCATGCCTTGAAATAGGAAGATGTGTGAGCAGTGTGCTGTTTGCACAGAAATCCACAGCACTGTTTTCTGAGGCCAGTAGTAACATCAGAGACCGTTCTTCCAGACTTTACTCCCTCTTTTTTCAGACTT…
20505	-0.189986038806254	-1.713	-0.293	0.465968628314174	0	0	1	NA	0.2306	9.88255	RIKEN cDNA 1190005F20 gene	Trmt1l	NM_026876	CTGTGAGGGGGTTCTTCTCAGGGTTCTGTATGATGGCCCAAGTCTCTGTACCGCTGCAATCCTTTTTTATTCTTGCAATTTAGTGATATGAGATTTNNNNNNNNNNNNNNNNNGCACTGTTTTCATTCAGAAAATTGGCTGTTTCTGACTTGGCTGGTGTGAGAGCGTTGNNNNNNNNNNNNNNNNNNNNNNNNNNNNNNNNNNNNNNNNNNNNNNNNNGAAGCCAAGTTTCTGACTGGGCTCGCGTGNNNNNNNNNNNNNNNNN
18440	-0.730760206363574	-5.104	-0.334	0.846716597546624	1	1	0	NA	0.01282	9.8794	RIKEN cDNA 4930547N16 gene | pro-melanin-concentrating hormone	NA	NM_029249	TTTTGCCGACTATGTACTTTAGATTTCAGTAAGACCATTCACCAAAGCCCTGAACTAACTTTTTAAATCTTAAGATATGTTGTGGNNNNNNNNNNNNNNNNNNNNNNNAGTGAACGCTTTCACCTTTGTTTCTCAATATTCGTGTGATACGAACAGTTCACATGTAGCATTGTTTAGTGACTTGTGTGAGTTTTATACCCAGACCTGGGTGGAATGAAGGATAAAGACATTTATTTAGCCCAGCTTCCAACAAATCAAAGAGGGTGCCCAGAAGGTCCTCACCCACACTTCAGTGCCCTGTATCCCTGGGAGGACAACGACTCCGTAAAGCGTAAGGAGGGGCGAAGAGCTCTGGTTCTTGAGGTCCAGTGGGTTATTACATCGTTTCCCAAGATGTCC…
56494	-0.0787955723354177	-1.029	NA	0.467152615970399	NA	NA	NA	NA	0.4535	9.86066	glycoprotein (transmembrane) nmb	Gpnmb	NM_053110	GTCTTTGGCCTTCCCTCTGACCAGGAACCCACTCTTCTGTGCATGTATGTGAGCTGTGCAGAAGTATGTGGCTGGGAACTGTTGTTCTCTAAGGATTATTGTAAAATGTATATCGTGGCTTAGGGAGTGTGGTTAAATAGCATTTTAGAGAAGACATGGGAAGACTTAGTGTTTCTTCCCATCTGTATTGTGGTTTTTACACTGTTCGTGGGGTGGACACGCTGTGTCTGAAGGGGAGGTGGGGTCACTGCTACTTAAGGTCCTAGGTTAACTGGGGGAGATACCACAGATGCCTCAGCTTTCCACATAACATGGGCATGAACCCAGCTAATCACCACCTGAAGGCCATGCTTCATCTGCCTTCCAACTCACTGAGCATGCCTGAGCTCCTGACAAAAT…
73251	-0.120431871708735	-1.368	-0.302	0.943964677324959	0	0	1	NA	0.3263	9.85962	leucine rich repeat containing 47 | RIKEN cDNA 1190007F08 gene	NA	NM_201226	CAGGCTNNNNNNNNNNNNNNNNNNNNNNNNNNNNNNNNNNNNNNNNNNNNNNNNNNNNNNNNNNNNNNNNNNNNNNNNNNNNNNNNNNNNNNNNNNNNNNNNNNNNNNNNNNNNNNNNNNNNNNNNNNNNNNNNNNNNNNNNNNNNNNNNNNNNNNNNNNNNNNNNNNNNNNNNNNNNNNNNNNNNNNNNNNNNNNNNNNNNNNNNNNNNNNNNNNNNNNNNNNNNNNNNNNNNNNNNNNNNNNNNNNNNNNNNNNNNNNNNNNNNNNNNNNNNNNNNNNNNNNNNNNNNNNNNNNNNNNNNNNNNNNNNNNNNNNNNNNNNNNNNNNNNNNNNNNNNNNNNNNNNNNNNNNNNNNNNNNNNNNNNNNNNNNNNNNNNNNNNNNNNNNNNNNNNNNNNN…
20397	-0.125511338935253	-1.235	-0.412	0.432020551235274	0	1	1	NA	0.3712	9.83913	procollagen-proline, 2-oxoglutarate 4-dioxygenase (proline 4-hydroxylase), alpha 1 polypeptide	P4ha1	NM_011030	CAACCAGGCTTCCCTTGGCTCCTGTTGTCCTCTAACGCACCAGGCACGATGGCTGATTATAACTCCGACGTTTACAGCTGACTAACACTCCATGATTAATTGGGCCATGAGCCTCAGCCCCATGTCTCACCTGTGGACAATCACTTATTTTGTGGATTTCTTTAATTAATACTCAATCACCACATGATGTAAAACTTATGGTTCAGTTTTCACAGGATACAAGGCATTGAAAATGAGGAACNNNNNNNNNNNNNNNNNNNNNNNNNNNNNNNNNNNNNNNNNNNNNNNNGCATCCAGAAGTAGATTTCACCACAAGTCAGNNNNNNNNNNNNNNNNNNNNNNNNNNNNNNNNNNNNNNNNNNNNNNNNNNNNNNNNNNNNNNNGGCTTACAGACGGCAG…
244562	0.000867623758924907	0.01108	NA	0.468846846224008	NA	NA	NA	NA	0.994	9.83817	cysteine-rich protein 1 (intestinal)	Crip1	NM_007763	ACCGAGGTTGTGGAAACTCTCCCTGCCCGCCCAGGCACATGCCAGGCCTTACCCCCGGACAGCAGGGCTCTCGGGAACCCTCAGTGCCTTTAATAAACCTGATCTTTGGNNNNNNNNNNNNNNN
14823	-0.24486818103777	-2.646	-0.147	NA	0	1	0	NA	0.09743	9.81629	protein disulfide isomerase associated 3	Pdia3	NM_007952	AGCAACAGCCAAATGCACCACTTTATAAAAGGACTCTTACACCAGAGAAGGCAAAACCAGAGAGGACAGAATGGATATACTCTGAATCCTGTTAAATTTTCTCTAAACTGTTTCTTAGCTGCACTGTTTGAAAATACAAGGACCAGTTTATGTTTGTGGTNNNNNNNNNNNNNNNNNNNNNNNNNNNNNNNNNNNNNNNNNNNNNNNNNNNNNNNNNNNNNNNNTTATTTTCTAANNNNNNNNGTACATTTGGAACAGTGACAATAAATGTGCCCCCTTTATACTGTCGNNNNNNNCCCCTCATGGGATGGAGAATCAGGGTCTCTAAACTGTAATACAGTAATAGATAGAAGTGTTTGAGCTATGCTGTTCAATGCTGTAGCTAAACCAGATATGTTA…
268890	-0.231554839610743	-2.609	NA	0.504454612204601	NA	NA	NA	NA	0.1007	9.78641	HECT, UBA and WWE domain containing 1	Huwe1	NM_021523	TAAATAAGGCCCTGCCTACTTCTGTGGGGTTTTTCTACCATTGTTGGACCTNNNNNNNNNNNTGGATTNNNNNNNNNNNNNNNNNNNNNNNNNNNNNNNNNNNNNNNNNNNTCACCAACTCACCATGTGTGTCCCAGCTGCCCATCTTCCCTAGTGCATANNNNNNNNNNNNNNNNNNNNNNNNNNNNNNNNNNNNNNNNNNNNNNNNNNNNNCATGCCGTCCATGATCCCCACCCCATGTGTTAAGAAGGCAGTAGCCTTTACAGGGACCTGTTTGTCCCAAATGAACAGTGTGCTCCTCAGATTCTGTGTTCAGAAGGATTTGCTGCATTGAGACTTGAAACCTTTGGATAGGGGAAAAATNNNNNNNNNNNNNNNTTTTTTGTTCTGTTTGCATTT…
76108	-0.179702104351351	-1.917	-0.112	0.605144352328819	1	0	0	NA	0.1889	9.75588	aminopeptidase puromycin sensitive	Npepps	NM_008942	GGCCTCCTCCGCACCTGGGCCTCACTGCCTCTCTGCAGGGATGAGGTGGAGCTACCAAACAGCTGACTCACATGCCAAGAATCTGGAGTCTTACACCAGTGGGGGTTGGACAATGAATGTAGTAGGTCCCTGCTCACACTCCAGAATTAAATTCTATTGNNNNNNNNNNNNNNNNNNNNNNNNNNNNNNNNNNNNNNNNNNNNNNNNNNNNNNNNNNNNNNNNNNNNNNNNTGATAGTAATAAACTAGAGCATAACGAAACTGTGAAACTTCCTGAAGCCTGTCATGGTCAAAGTGTTGAACACTCTCCTGTTAGTGACGGATATTGTTTTATAGCCTACCAGAAGGAAAGAGGCTTTGGGGGAAGAGGGAAGAGGGTTTTGTGAAGTGGGTGTCTGCA…
72313	0.0358591137547108	0.4569	-0.214	NA	0	2	0	NA	0.7447	9.74359	PRP31 pre-mRNA processing factor 31 homolog (yeast)	Prpf31	NM_001159714	AGGAGCCCGCACTCCAGGTGACCATCCACTGAAAGGACATAAAGGACTGGAGCTTCTGAAGTGACAGATATCCAGCCAGGAAGTTGTGGTGTGGTGGAGGCAGCCTTCCATGCTTTGCCTTTGGCCCAAGGCCATAGCATCCAAGAAAAAGGATGAAGAACCTTAGCCTGCCTCCCCCAGCATCCATGCTGCTGCTTCCCTAAACGGGCAGAAAGGTCTTCCTCACACTCAGCTTTTTTACTTACAGGGGGAAAGGCAGTGCTTTTATAGAACGAGTACAATTAAATGTGTAGTGTCGGGCTCTGAACAGAGGGTGTGAGTGATTATGAAAGAACCAAAGGACTCAGAGCTGTGGGGCTTCCAGTGTGAGCAGCATGGACCCAGCTCTCTTCTGCTCTT…
20969	-0.00397510191776895	-0.04985	-0.094	0.678636774997841	0	1	0	NA	0.9731	9.74327	vascular endothelial zinc finger 1	Vezf1	NM_016686	ACAGTATTATAAAGTCAAAATTGGGTTAAAGTAAATATTTACCAGCAACTTAACCTTAGTTGATTAAAGCAAAAAGCAGACTATGAAATTGGGAGGTTTTATTATGTTAGTTAATAAGAGTGTAGTAGCTCCAATTTTGCTGGGGTTGTTCAAAGTAGGGTATATGTGTAACTTATCACTGGACCACTTTAGTTTACTCAGAAACCCCTTTAGCTGACACCATTGCTTAAACAGGATAGTAGCTGGCAAGACGAAATGCCAGAATNNNNNNNNNNNNNNNNNNNNNNNNNNNNNNNNNNNNGNNNNNNNNNNNNNNNNNNNNNNNNNNNATACAACAGAATCATTTTATTGTAAACACTAGCAGAGTTCTTCCCTCTGTACAAGGTGGACGGTTTTAAC…
208146	0.0150804360506829	0.1228	-0.346	0.98185194255304	0	0	1	NA	0.9339	9.72086	zinc finger and BTB domain containing 26 | zinc finger and BTB domain containing 6	NA	NM_199025	ACAGGGCTTAGTGCTCACAGCCAGAGCTGGCAGTATGGCAATAGTCGCTGAGTCTCTTTAGAAGTCACTTGGTAGTTTCTTCTACAAAGCCTCCAAGCAGGTGGTAGTGAGTGAGTTGAAGCACTAGCAGACTAGGTGACTCCCTCTTATGGTAGCTTTGNNNNNNNNNNNNNNNNNNNNNNNNNNNNNNNNNNNNNNNNNNNNNNNNNNNNNNNNNNNNNNNNTCTAAGGAATAATTCCATTTGTCTACCTAGTGTTGATATATGTCTTAGACTGGCACTATTTTAAATTTTTTACCAAGCACATTCTGAAGGTACCAACAAATGACATTATCTACTTCCTACTAGTAAACTGTGTTTAGGAAAGTTAATATTTCTCCTTGGGGGAAAAATGAGGCTG…
20299	-0.010907284467887	-0.1243	-0.14	0.656212933302536	0	2	0	NA	0.933	9.72013	solute carrier family 41, member 2	Slc41a2	NM_177388	TGGGACCTAGAAGCTGTCGTGGGGTCACACAGGGGAAGGATACAGGCAGCCATTGCTGCCCCTCCCCAAAGCTCTTCATCTGTCCTGTAACTTATGCCAGGGTAGTCTGCAGTTCACCCTGACTCCGTAAATGGCCTTAATGTACTTTTTAAGGAATTTGTGCCGAAACCACAATGAATGGTATTTGTGCTGCTTTTTGTAGAATAAATAATTTGACACAGACATAGATACAAGCTCACATTCTAAAGTTAATTAGGAAAGAATTTAGGATGTTTACAATGAGTTAATTTTGAAACCACAGACCTAGCAGAAATAGACTTTATTATTAAGTTATAATGCACAGTTAGAGGCAAGGGAGTGTTAGCCTTGTCTTACAGCTGTGTCACACTACAGAGTGCC…
26456	-0.11315573729846	-1.219	-0.183	0.421243449131245	0	1	0	NA	0.3766	9.69618	transforming growth factor, beta induced	Tgfbi	NM_009369	CAGGAAGACCGAGGAGGAGAGCCCTGCAGCAGCTTCCCGCCAGTTTCTCTCAGTTTGCCAAAGAGACCATTGAATGTTTTTGAAACCAAAGAGCACACTTCAACATACATGGGCTGCACCATATTGAGATCTGAGCCTTGGACGGGTAGGGAAGGGGTTAAGGGGAGAAAGGTTCTTTTTAGCTTTCGATCCCTCCAAACGTGGTTGTTAACCCATTGAATATACAGATCTGGCAGTCATAGCTTGGCACCAAATTCCCGAAAGGACCTCTCGAAAGCATGGAATTTCCTGACTGTGCCAAGGGCCTGGATAAAGGGGAACTACGGCATCTTGGAGCTCACAAATGTGAATCAAGCAGTCCGGCATTCTGGAAAGCCTTGGCATGGTTCTGTAAAGCTC…
20464	-0.128310134249334	-1.664	-0.16	NA	0	2	0	NA	0.2418	9.69381	zinc finger protein 706	Zfp706	NM_026521	AGTTGTTTACAGGTGACTTCACGGCACCTTTGACTCTACTGTCTCAGACCTTAGGTAACAAACCTGCGGCTGCTTTTTTAAACAAACTGTTGGTCAGCAAACAATAAAGGGGCTACAGAAACACTCGTTTTTACGCTGTTCCCTTTGGGCTTCATGCAAAGACAACTCTGTGTAAATGTACAGTTGACTCTGATGTGGAAATCTGAAAAATCAGTCCATTCTTGTTATAAANNNNNNNACAATTGTAATTATATTGATGTTCATATTGTGTAAAATAACTCATTTAATAAAGTAGTGCTTTGATTTTACAACACCGCAGGATAAATGGTTCTAGAAATTCTGTTCTAACTTTCCTTATTATTTGCCTTATAACAATGAATTGATCAGCTAGTGTTGCAA…
17355	-0.0726935242872457	-0.9328	NA	0.469528183227622	NA	NA	NA	NA	0.4963	9.68996	vesicle-associated membrane protein, associated protein A	Vapa	NM_013933	AGTGAAGCATGCAGAGTGCTGTTTCNNNNNNNNNNNNNNNCTTCTCTCGACCAGAAAAAGATTTGTTTACCTACCATTTCATTGGTAGTATGGCCCGCGGTGACCATGGCCCGCGGTGACCAANNNNNNNNGTGTGTACAGCGTCATATAGGCTTTGCCTTTAATGATCTCTTACGGTTAGAAAACACAATAAAAACAAACTGTTCGGCTACTGGACAAATTGTATATTATCAGATCATCACTAGCAGATGTCAGTTGCACATTCAGTCCTTTATGAAATTCATAAATAAAGAATTGTTCTTTCTTTGTGGTTTTAATAAGAGTTCAAGAATTGTTCAGTCTTGTAAATGTTATTTTAATAATTCCTTTAAATTTTATCTGTTGCTGTTACCTCTTGAA…
74256	-0.0309262051705179	-0.3692	-0.188	NA	0	1	0	NA	0.7943	9.65974	oxoglutarate dehydrogenase (lipoamide)	Ogdh	NM_010956	ATGCTCCTGGAGTTGATGAGGCCATGGCCCCCATGTCCATGACGCTCTTTGCTTCTCAACTAAAGAATAGTGCCTCAGCACTGTCCACACGTCCCTTCGCTGTGCCACACCACCCCTGTTCTCATAGGAATTAAGTTGTCCACTGCAGTGCTCAGCTGCTCCCCGGTCACATGCTGCCCAGCCTGTGCCGACTTCTCTCAGGCTGCACACCGTTCATGGAGACCGGAAGGAGCAGAATAAGGAAAGGGCCCCTCTCAGGACATCCTAGAGAAGGAAGGCAGCTCTGGCCCCACCCATGCCCCCAGTGCAATCCTCCAGGGTAGGAACAGAACCCTATGTGGCTTCCCAGGGTACTAGCACTCAGCCCTCGTCACCCATCAAGTCGCAGATTCAAGGCCA…
64383	-0.301505556424651	-3.32	-0.189	0.588212196414825	2	0	0	NA	0.05416	9.65223	microrchidia 2A	Morc2a	NM_001159288	GGAGCCGGGAGGCTAACTCCTGCTCATACCTGCCCTCAACACAGCAGCTTCGGGGAGGGGAGTTCATTTGTGACTTGGTGGACTTGATCTTGGTTTGAGTCATGTGAGACATTTGTGCTTTGGGAAGGAGATTCTTTGAATCTTCTTCCCTAAGTTTACATAAATATTTATTTTTTAAAAGAGAAGATGTTAATGCCTGCTGTGAGACCGTACNNNNNNNNGTGTGACTCTTGAAAGGGCACAGAGTCTGAACCATTCAGCTCCTGGCACCTCAACATAGGATGAAGAAAGCACCATCCTGAAGTTGGAGAGGCTCTAAGGACATCAACAATGGGATATGAAAGATACATGGCCCCAGGGACTCAGCTCTGCAAGACCCTCAAGGGGTGATCAAAACAG…
320435	0.344036349488766	3.149	-0.452	0.795053007498315	1	0	1	NA	0.06321	9.63839	transmembrane protein 170	Tmem170	NM_025781	CCTCCGCCCTTTCACTGTGATGGCGTCCCTGAGTTTTATAGACTCTCCTCAAAAGGAATGGACAGTGTCATGGTTTCTTCTTTCCTCAAATGGAACCAGCTAGAAGGTGTGAGAGTGTGAAGACCACCACAACCCTTTCCTCTAGTTGAAGCTCCAGAAATTGAAGACCCTGTGGACGCCCGTCATCCTCCTTGGCATTTCCTCTCTTGAGGCAACTTAAGTTTTACAGGCGCACACTTTCACCTAAGCCAGCAATGCCTTGGAGTCTGCGTCCTTCCTGTGCAAGAATGTATCATTGCCGTTTCCTAGCAACAGTGGAGATTGCTGCTTGATTTCAAGGGGGCAGGCTACACTCTACTGAGAGCTTAGCCAAGCTGGCTTGGGTTGGTTGAGAACAAA…
12057	-0.0387327387264911	-0.4724	-0.115	0.527884423582623	0	1	0	NA	0.7357	9.63279	zinc finger, AN1-type domain 5	Zfand5	NM_009551	AATTACTACATGTGAAGAGACTGAAACTTTGTTTTTATTTTAATATATCGTAGGAAAACATTAAAGAGCAGATGCATGGCCATTTTCCTTTGATGTTCTCCAGAGTTTTGCTTTATACTTGTCTGTCATATAATTGATCTTTTAGGATGTTTGGGTGTTTGTTACAGGCAGAATTGGATAGATACAGCCCTACAAATGTATATGCCCTCCCCTCAGTAAAATTGGACAAAAATATGCACAACAAATTGAAATACACATATACTAGGAACAAAATTTAGTTCCACGTGCCAAACTAAAGGAATGAAATCTCTGCATGTTTGCAGCATATCTGCCTTTTGGGAATGTAATCAAGGTATAATCTTTGGCTAGTGTTATGTGCCTGTACTTNNNNNNNNNNNN…
66921	-1.29935240506233	-8.783	-0.166	NA	0	1	0	NA	0.002885	9.62581	isopentenyl-diphosphate delta isomerase	Idi1	NM_145360	ATGTGTAAATGATTTGAAAAATTTTCTACCTGGTAAGAATGGTTTGGTTTGGTTTTAAATTGGGCCCTCTTATATGATACATAGGTATTTTACAACCAGAATTTGTTTTGAGAAAAGAAAAACTCAACTAGCTTACAGTTTNNNNNNNNNNNNNNNNNNNNNNNGCACTGATGTCTGTAAAAGATATTTAGGTGAGGTTATTGCAAAATTATGCCATAAGTAAAACTTAATTTAGCCTGTCCAAATACCTGGCTATGACAAGATTGAGGAAGTAACTAGAACTCATATTTTACATTTGATAGACACTTTCAGAACTCTTTGCTAATTGTCAAGTGTTGTTTATATCTTTAGATTTTTATCATACATCAGAAAATTGAGCAGCTGCTTTGAAACAGCACT…
72821	-0.189792207164441	-2.255	NA	0.60061420476488	NA	NA	NA	NA	0.137	9.62458	phosphotyrosine interaction domain containing 1	Pid1	ENSMUST00000051845	AGGAACTTAAGATGTTCCAGCGAAGGCAGCATTTGGGCAAGGAGTTTCAGAAGCTAGACATGTCTGCAATGATTCAAATTTGGTACGAAAGGACTGCCAACCTATTGGCTGATCATGCTTTTTAAATTCAGAAGAGTGATTCTAAATCTAAAGAATCATATCATTAATTATGTGACATTGAAACCTGCTGCTGCCGTGATCTTGAGGAGAGTACAGATGGGGAGGAAGGTTCCAGACTCTCCTCTCACNNNNNNNNNCCTCTCCTATTCCAACACTTCCTGCTGGGAGATCTCCACGCCTATTTTCACCATTCTCAGGCAAATACTCCATGGCTGTAGTTTGACGGACTGTTCCAATCTGCCTTATGAAATCCAACAAGAATGTTAGTGGCATCTCTGT…
14405	-0.0437371832305988	-0.5068	-0.315	0.731497795510905	0	0	1	NA	0.7159	9.57371	chemokine (C-X-C motif) receptor 3	Cxcr3	NM_009910	TTCTGGACTGGAACTGTAGCCTGCGCAGCCCAAGTCCTAACACACTCCAAGTGCTTGTCCTCCTTGTAGTTGGGCTAGCTCGAACTTACCCGTAACTTTGCTGCCAGGATGCACTGACAGCTCAGCATATATCCAGGTCTCCTGAGAATCAATCTCAGCAACAAGGACAACACCATTACTGTGCCTTAGCTGCCATGCCCTATCTTGCTGTTTTAGAACTAGCTGCCTGGAGCCCCACCGCCCTACTAAATTAGCAAGTAGAACTCAGCCATCCCTGTGTGAGAAGAGGGAGAGGCAAATAGCACAGAGGGCCAGGCGTTGTCAGCACTGAATGTGCCCATCTCAGTATCTCAATATTTGCCCAATTTTATTTCTAGAAACCTCACTTAAACTTTCAAT…
140477	-0.0815344868937213	-0.8764	-0.114	0.570411443842207	1	0	0	NA	0.524	9.56183	dedicator of cytokinesis 8	Dock8	NM_028785	AAAAAGCCACCTTTGCCGGTGACGACTGGGGCCCCACTACCTGGAAGGACTCGCTGGTACGTCCACAGCAGCCACCCAAGACTGACTCCACAGTCCCTGCCCAGCCAGTGCTCTGGAAACTTGGGGGGTCTATGACCACAGAATGATACCCAAGTGTATTGTGGACTATCTTGACCATGTCANNNNNNNNNNNNNNNNNNNNAAATCAGGGGATAATTGTATTTATTAAAGTATTTTTCACAGTGCTGTAGAAGGAAGGCCTAAGCTGTTTCTGCTGAGTGGCTTGGCTGGTCACAGGCCTCCCAGAAAGTGACTTCTTCTGACCTATGTTTGAATTCCTAAGATAAACTCAAATTGTGGACAGAAGAGTGGAACACTGTCCAGCAACCTATTCCGAGT…
19275	-0.566796244985731	-5.743	-0.252	0.53743767321075	1	1	0	NA	0.008258	9.55663	ribosomal protein S6 kinase, polypeptide 1	Rps6kb1	NM_001114334	TGAAACAATGCTTTTATTAATGCAAAATCAAAAAGGAAACAAATCCGGGAAGGGGATGTGTGAGCATCCTGCAATATAAAAACAAGAATAAAATGGCAGTCTCAAAGAGTCAGTGTCATTACCTGGAATGCTTTCGATGGAGGNNNNNNNNNNNNNNNNNNNNNNNNNNNNNNNNNNNNNNNNNNNNNNNNNNNNNNNNNNNNNNNNNNNNNNNNNNNNNNNNTAGTATTGTGGAATCCACAGACACATCAGCTGACTGGTTCCTATCCTAGCAACATCTCGGCGTTCGCAAGGGTTCTCATGCTGATGGCTGCAAACTGACAGTATTAAGGGTAGGATGTTGCTTCGGAATCACCGTTGAAATCTGATGATGTCAAATAAGGGTTATCCTAATAGGCA…
69707	0.0331178730628334	0.411	-0.163	NA	1	0	0	NA	0.7711	9.55656	IscU iron-sulfur cluster scaffold homolog (E. coli)	Iscu	NM_025526	GCCCTGGAGACACTCCAGCCAGTCACAGCAGCTGCTTCCTGCCACCCTGCACATCAAAGAAGCTACGCAAAACGCACACTATTCACCACTTGCACAAAATGTGCCGTTGATTACACCTGATCCCGTGTTCCTTTCAGCTCACGTGTGTCCTTAGTGCAGTTAGTGTCTTGATTTAGTTTGTGGCCTGGGACTGAAATCAGCACCGAAGTCTTAAGCTCTGGAGAGTGACAAGGACTTGTACCTGACCTGAGGTAGATTGCCAGCAGAGCGCCTTATGCTGGCTATCTGATAGGATCTATTACTGAGTATTTAGCAGATCTGCNNNNNNNNNNNNNNATAAAAATGTGAGACAATGGTTTTCTGT
70686	-0.146974135818493	-1.866	NA	0.610271501338339	NA	NA	NA	NA	0.1985	9.55402	ERO1-like (S. cerevisiae)	Ero1l	NM_015774	GGAGGACGGTTGGAATGTGCCTGTTTCTGCACAGGGGAATCTGAAGGGCAGAATCTCTCTGAGCACCATGGTTGCAATGACTGTCCTAAGCCAAACGTTTATATAAAGCTGCTTTTGTAAAAGAAGAGATACATTGTCTTAAGTAAATGACATTTTTAAAAATTGTGTTCATGTTTAATATTATTGTGAATAGAAGTAGTATTTTGATAATATACAAATTTTAATACTAAGCAAAAGTAAGGTCATTAAACTCCCTTATGATAAAGCTAGGTAAATATTGCCTTAGGCTCTCAAACTAGAGTTGAATTTAAGAAGGTAATGAAAGCTAAGCTAAGGTACCTGTGACAAGTGTTTGGTAATAAAATACTAAGAGGCTCAGCAGTAAACCATGGTTATCAG…
11841	-0.173134193784126	-1.962	-0.238	NA	1	1	0	NA	0.1806	9.5398	transcription factor 12	Tcf12	NM_011544	ACATCAGCCAGTTCCAGAGTCATCAGTAGGCTAAATAGAAGGTGACCTCTCCTCATAAGATTTGGACAACTCAGATTATCTGAAGACACAAACCTGGCAGGAGGGAGAAGAAAAAGCAAAACACTTGAAACCAGAAACTCATATGTAATCCTGTGATCAAAGCAACTGGTCAGCACTTCATCAGACGTGAGCATAGGAAGCTCAGCAGAGACCGTCGGCCGTGAGGTGTTTGCAGCATATCACTCTGCTGTAATCAGTGTGTCGCTTCTGCACAATCAGAGACTGTCTCATCTCTCCACTCAACGTGGAAGTTGCCTTGTGCCTAAACTGAATTGACAAATGCATTGTAACTACAAATTTTATTTATTGTTATGGAACTGTGAGGTCTACATATAAAGG…
20475	-0.139006927562169	-1.512	-0.177	0.551328252770602	0	1	0	NA	0.2817	9.53419	GRAM domain containing 1A	Gramd1a	NM_027898	GGACTCCTGATTGAAAAGCCACACCCCTAAACGGACAGAAGGACACATGGAACCCTGGCAGTCACTGCTGGCACAGTGCGAATGCCGCCGGGAGGTTCCTGCCTGCCCCTCACTGTGGCCCTGCCAAGAGCCACACAGACCTGGGGACCATAGAACCAAGATGCACTTTAGATCTGTGTGAGCGATTCCAGCTGCCACTGCCTGCTCAGCCAGGGAGCTGGCCTGGTCTTTGGCAGACTCCCCCTCCAACTAACTTATTTTGCCCAGCTGGGGTTGTGGGGGGCACCTTTTGGGGTGCACAAGAACCCTCTGGGTTTAATGTATTTATTTGGGAATAATGACCCCAATAAAGGGTTGGAAATGGC
246198	0.0309704238888759	0.395	-0.114	0.457042113901498	1	0	0	NA	0.7798	9.53335	oligosaccharyltransferase complex subunit	Ostc	NM_025509	TGTCTTTTGAGAGGAAATCAGTGGATCCCGGATTTGCTCCTGTTAATGAAGTTTTAAAGGCTGACCCACTCCCTCGTGCAATGTGGNNNNNNNTGAAGAGCAGTGTAAACGCTGCACTGAGCGACACCCTAGCAAGCACAGCAGAGCTAGGACCGGAAGTCACGGGATCAGAGACAAGTTCATTACAGTATTTCCCTTGATGACCTACCCCAGTGTACCAGCTATGTTAAACGGCNNNNNNNNNNNNNNNNNNNNNNCTTAAAGAAAATATACTCCTCCTAAAACTTTGGTATTGAATAAAGTGATTATTTTTTACAAACCCGTCATCAGCTTTTGGACATGATATTTCTGATTTTCAGAAATTAACGCAAATTGAGAAGTATATTGTGAGAGCTGAGA…
233824	-0.401309790531313	-4.206	NA	0.476987179980733	NA	NA	NA	NA	0.02477	9.51955	heat shock protein 1 (chaperonin)	Hspd1	NM_010477	CTCCTAGAGTAGTGCTTTGCCCTTATCAATGAACTGTGACAGGAAGCTCAAGGCAGGTTCCTCACCAATAACTTCAGAGAAGTCACCTGGAGAAAATGACTGAAGAGAAGGCTGGCTGACCACTGTAATCATCAGTTACTGGTTTCCTTTGACGATATATAATGGTTTACTGCTGTCATTGTCCATGCCTACAGATAATTTATTTTGTATTTTTGAATAAAGACATTTGTACATTCCTGATGCTGGGTGCAAGAGCCATATACCAGTGTCCTGCTTTCAACTTAAATCACTGAGGCATCTCTACTGTTCTGTGAGCATCAGGACTGTAGCGCTGTGTCACCACATGAGAGTTCAGAAGCAGCCTTTCTGTGGAGGGTGGGAATGATTGTGTACAAAGTA…
223827	-0.0402411729306351	-0.4632	-0.204	NA	0	0	1	NA	0.7409	9.51744	zinc finger, MYND-type containing 8	Zmynd8	NM_027230	GGGTGCATTGTGAGCCAGAACACCTCCCTATAGGCGGGAGAAACAGCCCAAACCACAGGAAGCAACAGAAACTGGAGAACCGCCACCTTTAGAATTTCCAACACTCAGGCTCTGCCCGTCGGCTTGGCTGCAGGACAGAGACTTGACTCCATCCCAGCTCTGGTCTTGGCTGGGATGGCACTACCCTGTGAGCCAAACACTTTAGGTGTAAGTAGGTACACTTGTGACGTCACTGACCTAGCGTACCTTTCCTTTTCATATCTACACTGACCTTAACTTATNNNNNNNNNNNNNNNNNNNNGCAAGTTTNNNNNNNNNNNNNNNNNNNNNNAAGATCTACAATTAAAAGAATGTTTTGATAATCCAGGGGCTGGTTAGTGAGCCCGCTGGCCTCACTGG…
19736	-0.110964861945979	-1.141	NA	0.486054647306045	NA	NA	NA	NA	0.4067	9.51688	signal recognition particle receptor ('docking protein')	Srpr	NM_026130	TGTGGCTCTTGCCTAATACCAAATCGCCGCTTGCCCCAAGTCCCTATTCCTATATCAAGAATGTGCTTTAGAGTATGTGAGCAACTTGTCTTCAGTGTAGTACAAAGGCAGAGTGAGGGGAGCTTTGGAGACTTGCAGCTCCTTCTAACCCAATCCTTTGTTCAGCCCTACCTCCTTCTGCAAGGAGGGCCTAATCATGTTACAATCACTGCCCAATGACCCTCCCTCTTCCTACTCAGGCATCCCCTTCACTCTGCCTACAGACTCCATATCATAGCTTTGACCAATGGTTGAAAAACCCAACACCTGGAGTGTTGCTAACTAGTGTGATCACAGAGCCATGGTGAGATAAGGAGCAGTTTGAGGTCCCAGCTCTAATGGCTTAATTCCAGAGCCAGC…
243372	-0.646244641925248	-7.592	-0.276	NA	0	2	0	NA	0.003993	9.51517	BCL2-like 1	Bcl2l1	NM_009743	CCAGNNNNNNNNNNNNNNNNNNNNNNNNNNNNNNNNNNNNNNNNNNNNNNNNNNNNNNNNNTCAGCCACCATTGCTACCAGGAGAACCACTACATGCAACTCACGCCCCTTGCCCTATCACAGGGTTGGGCCTAGACGGAGTCCCCTGCAATTAGCTTTCTAGGATCTACCACACTTCTGTGAAAGCCACCTTCCCCCCACATCTCAGTTCTCTTGGCCTCAAAACTCACAAGGTTTTCCCCTAAACCAGCTCCTTNNNNNNNNNNNNNNNNNNNNNNNNNNNNNNNNNNNNNNNNNNCCTGTCTTGTTGGTGGGACCCTAATTACCCCTGAGCCTCTCGGGAATGCTTTTCCAGCAGGGAGCTCTTCCCCTGAAGGAGACTAGCTTGCCTTGGTTTTG…
68732	-0.0643494017755497	-0.7609	-0.073	0.71634799805852	1	0	0	NA	0.5799	9.51154	c-src tyrosine kinase	Csk	NM_007783	CCTCTGCCTCCGCCAAGGCCATGGGCCGGCAGGGACAGGGCCTCGGAGATTACAGATCTGGTGCCCTGCTGCTTGCTGGGCCTGAACTTGAACTGAGCCCCAGCCGGCTGGTAGGCCTCTTGCCTCTGACCTGCCTGTCCCTTCTGGCCCCCAGGGACCCCACCTAGGCCTGGCATCTTCTCTCATGGACCCACCTATAGGGCTTGGGGTGCCCACTGAAGGGGCTNNNNNNNNNNNNNNNNNNNNNNNNNNNNNTGCCGTGCAGCTGGCCTCCTCAAGGCCCCACCATTCGCCTTCTTAGAGNNNNNNNNNNNNNNNNNNNNNNNNNNNNNNNNNNNNNNNNNNNNNNNNNNNNNNNNNCAACATAAGGAGAAAGAAAGTACCCAGCAAATGGGCATT…
17342	0.0493319232067826	0.5884	NA	0.573992432306584	NA	NA	NA	NA	0.6714	9.483	adaptor protein complex AP-2, alpha 1 subunit	Ap2a1	NM_001077264	GCCCTGGACTTGCCCTGGTATATGGCCAGTGCCAGGCAGCCCTGGGATGGAGGCAGCTGTGGTGGAGCGGGACAGCGAGGGGCCCTCCAGTGGCGACAGCAAAGAGCCCGGGGTGGGGGCGCCTGGGAGCTCCCTCTGGCCNNNNNNNNNNNNNNNNNGTTCATCTGCTGCTGTTTACATTCTANNNNNNNNTCAAGGGAAGCACCCTCCCTCCCTTGTCCCCCGAAGCACAGAGGGGAGAGGGGCCGAGGAAGTAGGTANNNNNNNNNNNNNNNNNNNNNNNNNNNNNNNNNNNNNNNNNNNNNNNATCCAGGGGCTGTGTATTATTGTGAGCGAATAAACAGAGAGACGCTAATATTACCCCNNNNNNNNNNNNNNN
29863	-0.569781187578865	-5.71	NA	0.572595221777572	NA	NA	NA	NA	0.008332	9.46903	E2F transcription factor 6	E2f6	NM_033270	GTGAAGAACTCAGAGTGAGCGGCTAGTAGCAGTGCAGAGTGACGAAGGTTTTTGGAGTATCCCGAGTGGGTGAATCATGTGCCCCATCCAGTGTGGGTGAATCATGTGCCCATCGTTTGATTTTCAGCAATAAGTCTCCTCGGAGTGCTCTTGTGCTCTATTGTAGACTGGTAGCCGCACCGAAGGCCAGTAGTGTTCTCCCGAGTCGCCTCCAGCACGGGGTCCTGATGGGTTCCCCATCCAGAATCAGCTCTCGAGATAACTCTTCGCTGCCCTTGGTCAGTGAAATAGACCTCTTGCCTCCTGAAATCATGTTATCACAAAGACTAGCATAAGGACAGACAGCTGGACAGCTGGTCGTGGACTGTGCCCTGCCCTGATGGATAGTGTTTGCCTCAC…
18020	-0.643827688255646	-7.063	-0.078	0.591466034558116	0	1	0	NA	0.00483	9.45858	chromobox homolog 5 (Drosophila HP1a)	Cbx5	NM_001076789	AGGAGGAGGCAGTCTCTGTCGTTTCTCTTTGTATATAATACCTTTACTTTCCTGNNNNNNNNNNNNNNNNNCACCCCTTTCCATCCTAAACGCATCCATAAACCACTGCGCTCATCACTGTGCTCCACGGGGGAGATGCTGGTATTGGTTCTCCTGTAATATAACTGATGATCTGATTCCTAAGTGTAGCTCTGTGAACGTCAGGCATTACGTCATTCACATGCTGTGTGGTTCCCATAGTGTTCTCTTTCACCCTGATCTTTTCCTTCTGTTCCCCTGTAACTTTTTAATCACCTTAGAGTCATGATCTTTGGGGTTGGTTGCTTTGGGAGATTTTATTATGACGATGACTTCAGTTTCTTGATTGTTATTAGATTATATTGATGACCAGCTGGCCTT…
22415	-0.153767413766801	-1.874	-0.199	NA	1	1	0	NA	0.1972	9.45376	tyrosyl-tRNA synthetase	Yars	NM_134151	CCAGCTCTGTGCCCTCCCACCATCCCGTCTGCCGGCTCGACTTGTTGCATCTCTCACCCGCTCCCACCAGGTCTGAACTGCTGACAAGGTGCAGGACTTGGAAAGGGACAGCTCACCTTCCTACTGTGTGGGATCACCCAGCCTGGCTGAAAGGAAACGGAGTGCCTGGGCTAAGGAGATGCTGCCCAGCGGCAGACTGGCCCTACCTTCTTCCCTTGGCAGCTGACTTGAGAAATCTGGTTTCAATAGAACCCACAGAAAAAGTTTATTCCATGGTCCCTGTAATTGGAAAAACACTGGTTCCCAAGTTTCCATGGGGTTTTCCCTGCAGCTGTACTAGCTGAGATCGAGTGCCTGGTCTGAGCTAATTACAGCTTCTCCCCGTCAGGAAATTGTGGG…
66607	0.0318115185663448	0.3075	-0.158	0.567852089103519	1	1	0	NA	0.8286	9.44642	plexin A2	Plxna2	NM_008882	AAGGAAGACATCTTGTTCTTGGAAGAGAGACTCATATAAGCTATCACACTGGCTTCTCAAAAGGAAAGATGGGATGAGTGAAGGGTATCAGACCCCAGAGCTGGCTATCCTCTGAAACCTCACTGACGGAAGAAGGAAAGGCTCCTCTGTCAATGGCAGCCATGTTTCATCACAGCCGGTTCCTTCCAGAAGGACAGTGAACACCACCCATCACAGTGTGAGCTCAGGACACAACGGGCAAGGAGAAGGTGGCCCTTTAAGCTGAGAGGCTTGAGCCAGATGGTTCTGCCTCTGTGACTGCTGCTTTGCATGAAAATTCATTTGATGTATATTGGGAAATAATGAGAACTTTATTTAATTTTTNNNNNNNNNNNNNNNNNNNNNNNNNNNNNNNNNNNN…
56214100113398	-0.134547850704182	-1.507	NA	0.465104980015292	NA	NA	NA	NA	0.2835	9.4447	chaperonin containing Tcp1, subunit 3 (gamma)	Cct3	NM_009836	GTGCTGAGCACGGTGACTTCCATGCACAGAACCAGCAGTCTCCCCTTTCCTGAGCCAGAGTTCCAGGAACACTGTGGACATCTTTGTTTGCGAAGGATCAGGTTGAGGGGCAGCCCCCAGTCTGTCCCATCTCAGTTTGCAAAAAGCACTGACACGTATCTCTTCTATTGTAAGCTTTCCATTTAGTTTGCTTCCAATGATTAAATCTAAGTCATTTG
12807	-0.196473487328245	-2.33	-0.102	0.569526471141307	1	0	0	NA	0.1279	9.41721	NADH dehydrogenase (ubiquinone) 1, subcomplex unknown, 1	Ndufc1	NM_025523	ACTTTGGAAATAATACAGTCAGCTTCATGTGATGATCACAGTCCTTCCTCTGGATTCACCCTCAGTGACGGATGTGAGAAAAGAGTTACATGCGAATATGAGTCAGTCAACACGTTTTGCATGGTTAAGTTAAAGAAATAAAAATACTCGCGCTCCTC
18534	0.196339106171774	2.358	-0.124	0.516990824075728	1	0	0	NA	0.1248	9.4094	glycoprotein galactosyltransferase alpha 1, 3	Ggta1	NM_001145821	CTTCAAATTGTGATGGAAACTTGACACTATTACTCTGGCTAATTCCTCAAACAAGTAGCAACACTTGATTTCAACTTTTAAAAGAAACAATCAAAACCAAAACCCACTACCATGGCAAACAGATGATTTCTCCTGACACCTTGAGCCTGTAATATGTGAGAAAGAGTCTATGGCAAGTAATCAGGTATAAATTCTCAATGATTTCTTATATATTCTGGGTCTTGGGAAAACTTGATTCTAGAAATCAAAATTAATTTGACAAAGGAAAAGCAGATGCCGGAAACTTCTTCCCAGTCTGTCATACAATTCACCACTGGCCAGGTGCTGAGAGAAGCATTAGGGAACAGTGTGGGTTGTGTCAGAGTTGGACGGCTCCATCCCTTTGGCTTCATTATCTTC…
66680	0.13368675383049	1.344	-0.131	0.755077281481748	0	1	0	NA	0.3341	9.38558	UPF1 regulator of nonsense transcripts homolog (yeast)	Upf1	NM_001122829	AAGGTAGCGGAGGAAGAGCTAAGCTATGTGGCTTAGTCTATCAGCATCTTATTCTGGGNNNNNNNNNNNNNNNNNNNNNGGATACCTGTTTTCCACTGCTAAAACTGAAGCACCACTGTGTGAGCAGCNNNNNNNNNNNNNNNNNNNNNNNNNNNNNNNNNNNNNNNNNNNNNNNNNNNNNNNNNNNNNNCGNNNNNNNNNNNNNNNNNNNNNNNNNNNNNNNNNNNNNNNNNNNNNNNNNNNNNNNNNNNNNNNNNNNNNNNNNNNNNNNNNNNNNNNNNNNNNNNNGCCTCGCCAGGACCGGCCCCGCTGTTCTTTTTCTTTGTTTCTCGTGATTGAGGGGCTACGTTTTAGCAGGACGAACTTCGCGTTTCTGTGCCCAAGCGGGCGGCCAGGAGC…
668171668166	0.0727910405952645	0.9204	NA	0.65369988775111	NA	NA	NA	NA	0.5019	9.37577	helicase with zinc finger domain	Helz	NM_198298	CCCCGCTCGCGCTGTCCTCAGAGAATATGCGGTTCCTGTCCAGTCTGCAGGATGGAGGTGGCGGCTCTGTGTGCGTGCAGCCCTCCATTACGTTCACTGCGCTCTCAGCCCCCTTGCTGCTAGACCTGCGCCTACGTTTAAAAGTATATTCCATTATTTTGNNNNNNNNNNNNNNNNNNNNNNNNNNNNNNNNNNNNNNNNNNNNNNNNNNNNNNNNNNNNNNGNNNNNNNNNNNNNNNNNNNNNN
327987	-0.0318564142043662	-0.3591	-0.219	NA	1	1	0	NA	0.7996	9.3663	pituitary tumor-transforming gene 1	Pttg1	NM_013917	CACGTTTTTGTTGTCGGGACTGAATTGTACAGGTGAGTCTCTGGGCAGCTTCGGGATATTGGGGCCAAGTTTAGAATAAGAACTTCCCTCAGTCATTGTGTATGGTTGAGTCCCAAAAGAAGGTTTTCTGGAACCTTGGCCAGCCTTTGGTGATAGCAGTGGGTGAAGTTGAACACAGAGCTGCTTAGGCTAGGAGTTGAAGTCTGTGGTAACTGAGACTGGATGAGCACTCCAGGTTCCACCTGTGGCTGTCAGAGGACCAGTGTAGACTGACAGTAACTTGTCAACCACTGAAAGCTTAAGGCTTTAGTTAGAACGGNNNNNNNNNNNNNNNNNNNNNNNNNNNNNNNNNNNNNAGGNNNNNNNNNNNNNNNNNNNNNNNNAAGTGCCTCAAATGAG…
16521	-0.170139582037789	-1.824	NA	0.464603036580691	NA	NA	NA	NA	0.2067	9.35922	heat shock protein 4	Hspa4	NM_008300	TTCCAACACTTGTTTATATTAAAACAGACTATTATAAAGCTTTAAGTTGTCAACTTTGTTCTGAATATCAACTAGAGCAAGCAAATACTGGAGATTTCTTAGTCAGTTTTTAGGGGACCTCGGGGGTGGGGTATATAGGTAATATACAGAGCATTTTGACTTCTAAATAGTTAGATCCAGAGATGAAGTGCACTGTTCTCTCTTCATTACGGTCCTGTTTAAGAGCCCAGCTAGTCTATCTGAGCTCTCGCCTCCATCCTTGTTTTAATCATGCTTCTACAAGGTGAAGTGTGTTTGGGGAAACTGAGCTCTAACAAAAGCCGCGACAGCCACCAGGCAGGCTTTTCCTTATACATGACAGAAGTTCGTATTACGCCTTGGAAGGTCTAGGTGGAGATC…
67422	-0.14741780808057	-1.578	-0.223	NA	0	1	0	NA	0.2642	9.33684	alcohol dehydrogenase 5 (class III), chi polypeptide	Adh5	NM_007410	GTTCTGAAGAGAACACTGTCCATCCTGCACTCTTTCCTGTGATTGGCTAGAAACAGACAGGATTTACAAGCTAACCACGTCGTAGACTTCAGAAATGACTAGAAGGAATGTGCATAATCGAGACTGTAATCATGAACTAGGCAAATTCCACATAAACAATTGCTGCTCATTGTGCAACATTTTAACATAATAAAAATACTTTCTGCANNNNNNNNNNAGTTGAACATCTTGTCATCTTGTAGGATCCCAGTTCATTGACAGTCAACTGTGTCTAGAAACAGTGCTAACCCAAAAATGAAGGCTGATCTTGAATTCATCCACATGGGTTTAGAATAGCCGAAATCAGAATATTCTTTCTTTCTCAGCAAATAAATTTTAGAAGTGTATACT
74048	-0.250916573445421	-2.085	NA	0.463508901748488	NA	NA	NA	NA	0.1605	9.31581	EF hand domain containing 2	Efhd2	NM_025994	CCAGAGCCAAGGCCGAGACCTGGCCCTGCCCCGTGTGCGGTCTGGGGGCACGGGTGGGTACAGGGGATCTGTGGGAGACTAGCTCCCAGGTCCTGCTCTCTGTGCCCGGACCACTACTAAAAACCGCAAACGATATGTGACCCGATCTCATTCAGGAGTCTCCTCGGTGGTTGGTCCCTGCCCTGCCCTCTCCTGCGGTTCATGCGGCTGTGATGCCAGCCAGCAGCATCCTCTCTGGCCATCCCTACGTGTCTTGTTCTCTGGCCACCTTGCTGCCTGCTCTAGCCCAACTTCAGCCCATTCACGCCCCTGCCTTTGGTACCAGCTACTTTCTCCACCCACCCAACTCCCCTTAACTATAGGCCGCCCTGCCATGGTCCAGCAGAGAGTGAGACCCTC…
78339	-0.297848703034772	-2.976	-0.121	0.604228442617328	0	1	0	NA	0.07356	9.29036	SEC22 vesicle trafficking protein homolog B (S. cerevisiae)	Sec22b	NM_011342	GATGTGAACCTAGTCACTAGTAAGGGAGAACCTAGAACCCCGCAGTGTATGTTTTCAGGAAACTGAGCTCACAGGGCTGTGTATTAGAATCCACGTGGAACTTCTGCCTCTAAAGACCTTGCAAGAAAAGACCTGTCCTGAAAATGAAAGATGGCGCCTCGTTTAAGGAAGCTTGACCCATGTGGAAGTCTCTCTGGGACAGACTTTCTCTGGGTGCTGAGCTATATGTATTAGGGAACAGTAGGTTGTCTGTTTTGTTTCTCTCCCTCCCAGTACATGTGTGAGGCAGCAGAACTGGGGCATTCTCTCTCTGATGGAGCCATCAGTGAGATTTAAGGTAGCCAACCCATTCTAGCAGCATCCTGAAATTCTGTCAAAGAAGGCGGCCCTCTGGGGAGT…
99982	-0.0276247066502187	-0.294	-0.238	NA	0	2	1	NA	0.8368	9.24654	exocyst complex component 6B	Exoc6b	NM_177077	ATGTTGGCCTTGGGCCCACAGAGGGCCACTTGCTGTAGCCAGTGGTCCAGGATCTCCCCTGGGCTGGCCCTGCATTTGTGCATTCTTCCTCAAAGAGAGCATATGTANNNNNNNATTAACCCCTGTACAGTTTTCACATAACCTTTCCCTATAGTAAGAGAGGCACAAGAGTAAGCAAGAACCAGGGCTTAGAGGAAGTTACTGCTACACTTTCCTGGGAAAGCTACACTGTCAGTGCCAACATGGTGAGCCGCATCCAGTGCTCCACGAATTTAGTGGGTACCTAGCACTGGGAGTTGAGATGAGAAAGTAAAAGGATAATAATATATATCCTGTTTGCTCTCAAGTATTTGCTTAAGTACATAAGTAGAGCCTGGCAGACATGACTATGTAGTATGC…
76365	0.109686639416932	1.177	-0.309	0.604105424608089	0	1	1	NA	0.3928	9.23227	SKI-like	Skil	NM_001039090	GAGCTGAAGAAGACACACCTGTGTGTGGTTGACAGGGCTTTGTGTTTGTCGCTTGCTTTGAAAATTGAATTCTAACATCTTATTTGCATGAAGGTAGCTAGGCATTCTGTTCATTTGTATGGCAGCAAAAGTGAAGATTATATATTAATACAAAATTTTCCATTTCCAAATGAATGAAAATGTATGCTTCTTTGTACTTTTCCAGTGGGCTTGGTAATAATAACCTGTGTAATTTGAGCCTGTGGTCAGTCTACCTGTATTTCTAACAGTTGCATACTTTCCAAAGCTGCAGTCTGTGGTGGAGAGTACCTGTGTCCATGGTATGCAATATTTCAGGCTCAGCTTAGATACAGAGGTAATGTTTATGATACAAAGCTATTTTGTATCCTTCTCATTACA…
140489	0.0324624610323845	0.3988	-0.08	0.592171936118284	0	1	0	NA	0.778	9.20342	dihydrolipoamide S-succinyltransferase (E2 component of 2-oxo-glutarate complex)	Dlst	NM_030225	GAGGAAGCCACACATCCTACCTATCGATCATGCAGGAACTGAAAACCACTCTTCTCCCTGTACCCTCATCAATCCCAGGTTAGCCTGATGACAGGCAGGCACATACTATTGGCCTCAAGCACGGAAGCCAGGGCACGATGTAACCAGCGTTCACAAGTCTGTTCTTAGTGTTCCCTCGAGGCTCTTTCTCTCTCCCTGAGACTCTTATCTTCTGCTATCTTGGACCTNNNNNNNNNNNNNNNCCTTAATGGATGCTCATTAATGTTCCTGCCTTTATTCCAGTCCTCTACAAAGGCAATTTTGCTTTTCTCCAGTAACAGTATGCTATAGGGATACCACCAGGGACCATGTGATTTGAGTTTCTATCTTAGGAAAGTGTTCTCCAGAGATGCCTAGGGG…
110524	-0.649312610409664	-6.35	NA	0.461741186768748	NA	NA	NA	NA	0.006346	9.19093	transmembrane protein 50B	Tmem50b	NM_030018	GATCACCGCACACCACCCCTTCCTCTTGTATTCCATGGCGAGCTCCGTTATCTCCAGTATATGACGTTACAGATTGCCAAATGGAGCGTTGTGTGCTCAGGGCTTCATTTCTTCATAGTTTTGTGCCCTGAGTTTGTCTTGGTTTTTCATCGACTAGGCAAGCTAATATGTTGATAATATATCACTACGTATACATGACGCTGAAGTCAGGTTTTTACTCCCAAGACTAAGATTGGTATGGCTCCCGAGCCAGGGTTATGCTGTCTTGGTGTTTAGAGGTAAATACTTTGTCTTGGTATCTCTGATGTTTGAAAATGTGCAAAATACACAGCTCCGTGTCCCTAGAGGCCCTGAGCCATTAACGAAGGCATTTCTGCCAGGTGTAATTTATTCTGACTT…
83602	-0.354923826169189	-3.707	NA	0.499685190254853	NA	NA	NA	NA	0.03867	9.19067	nardilysin, N-arginine dibasic convertase, NRD convertase 1 | oxysterol binding protein-like 9	NA	NM_146150	ACTGCAGTCTCATTGGCCTGAAGCAACGTGTATTTAAAGACGTGTGTGCATTTTATGGAGTTACACTGCTGCCTTAGGGCTTCCATTGGATTTTTTCGATGGCAACCTAGGATTTGATTTACTTTTTACCTTTCCTCTACAAGATTAGCTCAGGATGGCAATGAGATAGTAGGCAAGTGTGACCCAAACACTTACGTCAGCAATGTGGGGGCCCCTGGCCTGTGTCCTCTGAGGAGAACCCAGCTCTTGTGTGCCTATCTGTAATTAATTTGTTATAGCACCAAACTGCCCTGGNNNNNNNNNNNNAATGTACTTTAAAGTAAACATAGTTCTGTATATCCCTTCACATCAAGCCATCTGCCGTGGCTTTTTNNNNNNNNNNNNNNNNNAAGTGCAGTC…
72948	0.175863707794646	1.719	-0.352	NA	0	1	1	NA	0.2294	9.18934	WW domain containing E3 ubiquitin protein ligase 2	Wwp2	NM_025830	CTGAGGCTGCTGTCTCACACCCTCTAGCACATGTAGTCCTGAGTCCTTCCTGCCGGAGATGCCACCGGTTGCACAGCCCTCAAGAGGCCCCTTTGGATAGTGGCCCTGCACGAGACTGTGCCTTGATCATTTCGGTGACTGAAGAGTCTGACCCCAGAGGCCTTGGGGACCCTTTCTTCTCTCTGATGATGGCAGTCTGGAATAAAGCACTGTCACCTTTGACTCTATTACCTGTTGCAAAGCCAGAGGGCTGCCCTTCTCTGCAAAACTGCCCCTTCCACTAGGACTGAGTCTGNNNNNNNNNNNNNNNNNNNNGGAACATGCCCTGCCTTAGAGGGCTGCCACTGAAGCTGGGCCTCATATGTTCCATGAGGAGCTAGGCCTCGTGGAATGGCTGGC…
22165	-0.513937650914876	-5.906	-0.186	NA	0	1	0	NA	0.007598	9.1858	ubiquitin-like modifier activating enzyme 3	Uba3	NM_001111106	NNNNNNNNNNNNNNNNNNNNNNNNNNNNNNNNNNNNNNNNNNNNNNNNNNNNNNNNNNNNNNNNTTGAAGAGCCTGGAAGATGAGGCAGAGGGGAACATCCAAGAAAGGAAATTTAATTGGTGTCATTTTTAGCATTAGTGTGGCTAGAATTTGACTTTNNNNNNNNNNNNNNNNNNNNAAAAAGGACTGACTCTTTTTTAACTTTATAAGTTTCTCTTGAAGACTGAACTTTGGGGTTGGGCTAGCAAGCATTTTCATTTTATTACTATGGAAAGCTATGCCTTCAGGAGAGATTATGAACAAGTGTGTTGCTTCTTTAAAGCAGGACAAACACTGTCTTGTGTGTGAGTTTGTTGTGGTCAAAGAGCATATTCCTCAGCGTGTATCTGAAATCCACA…
227333	-0.246370675956944	-2.037	-0.159	0.649544596373766	1	2	1	NA	0.1684	9.18438	formin 1	Fmn1	NM_001043322	GATGAAAACAGAAGGAAGTTACAATATGAAAGACAGCACCTCACTGCTCCTGCAGACACAAGGGCCACCGGGGAGTTCCTGAAAGACTAGTTAGGGACATTTGCTCATCTCCTTCTGAGGCCATCTGCAGAAAGTCCCCTGTGCCTTCTTTGGGAAGTCTCTTGTCAATCCACAAGAACAATGCAAAGTTATGTTTGGGAACACTACAGGAATATGTAATTGTTTCTTGCAGAAGTCTTAAGTCCACCCAATAATAAGATCAGAAGNNNNNNNNNNNNNNNNNNNNNNNNNNNNNNNNAAGTGGAAATTCTAAGCCTTCCAGTATATACCCTTGTCATGAGAAAAGAGGTACATGGTGATCCCCAAGAGAACTCAAGCCTTATTCCTCACACACTACAG…
107605	-0.240618734670365	-2.594	-0.146	0.755504559071362	0	1	0	NA	0.102	9.17914	myotubularin related protein 6	Mtmr6	NM_144843	CCTCCTTCCGTGATCCCTGGATGACTGTAGTGTAAGAAATGTATAGTTGTGAGGATGGTCTGTACACATGGGCAGGAGGGGTTGTTGAGTGACTTTGGGGCTTAGCAGTAAGTGAGAAAGTAGGTAGCTGAGAAAAGGATCATAGCAACTCTTGAGAGGAGTGAGTCAGCTAAGTGCCATTTGTAACAAGAACATACTCATTTCTGTAGGAAGTGAGTGCTAGTGTGTGTATGTACTGGAAAGGGGTTACACAGGACTGGTGAGCTGACAGTCTGTTGATTCAGATGTTAATTCCAGCCACGCTCAGTAGCTTTCCTCTAACTCTGAGAAAACAGACCTGACAACCTGAACCCTCAGTGACTGATGTGGCATGTGCTTTCAGTTCTGGAGCTGTGTGAC…
170790	0.420719393652121	5.154	-0.258	NA	1	0	1	NA	0.0125	9.1706	solute carrier family 43, member 2	Slc43a2	NM_173388	TGCCCACCCACCGCCTCAGTTGTGGCCTCCTGCCTGTGCTTCAGTGACTGACTGCAGTCATCTCCCCACCCCAGAGGACCTCATGCTCTCCCTGGATCCTGCCCTTCACCACACTGGAGCCCATACTTCCTCAGAACCACCTGGCCCTGCCGTGGAGTGCTGGTGTGGAGGGACAGGAGAGGGCCTGGGACAAGTGAACCTCCCACTGCCAGAAGCTGGGCTGCCCTGGCCTAGCTGTCACCCCAGGGGCTCTGAAGTCTCCCGATCTCCATGGGGCTTGTACCTGGAGCCAAGGGGACCTTTTCAGCGAGCNNNNNNNNNNNNNNNNNNNNNNNNNNNNNNNNNCACTGATCGGATTCTGCCTCTTGCCAAAGCAGAGGGGCCTGCCATCCTCCAGCA…
75785	-0.130793538005902	-1.667	-0.105	0.453314071120493	0	1	0	NA	0.241	9.15338	prosaposin	Psap	NM_001146120	TTTCCCAGCTGCAGAAGTCACCTACTTGTGGGTCTAGGGTAATGAACACATAGATCTATTTGACTTAATAAGTAGGANNNNNNNNNNNNNNNNNNNNNNNNNNNNNNNNNTACTGTAGCATTTCTGTCATGTAAGAGGTGCTGACAGCCACTTCCGTGTCCCCTTTCTGCTCGAAGGATGAGGATACCTTGGGCATCAGCTCCCCGGCTGCCCTTTTCACCCACCTGCTGGAGGGGGGTGGTGAGCCAGAGGGCAGGAGCATTTTCTGAGCCCTTTCTTGGTGTGTGGGGGATCTATGGCCATCTCCTACCATGAGGGAGCTACCCAGCTTCCTGTGGTACCAAGGAGTTATTTTGGATGATTAGAAGCACAGAATGATCAGGCCTTTAGAGCGATGGA…
269695	-0.444157381987546	-3.818	-0.174	0.679718756289963	0	2	0	NA	0.03481	9.13022	protein phosphatase 2, regulatory subunit B (B56), epsilon isoform	Ppp2r5e	NM_012024	CAACAGCCTGACAGCGACACACTAACCCGTGGGTCACACGCTTATGTAGTAGAAGGATGGAGCAACAGTTTTCTGTATTGTGCAACTTTACAGTAGATTTCACATTTGTCTCATTATTACAGCAGCACTGTATATACCTGTCTCTAAGTAAAGGAAAACATAAGGACTTCAAAGTGTGGACAGTAGATGGACTCTCAGAACTTTGCAAACATAATCATTGTTCTAACCCTCTTTNNNNNNNNNNNNNNNNNNNNNNGGTCTACAGAGATCTGTCGGGGAAATTGCTATGTTAAAATTCCATTATCAGGAGTTCCTTATTTATCACTAGCAGAGAGTATGATACAATTTTCAAATGTGAACAATCTTAAATTTAGCTTGTCTTTCTGCTAAGCTGTTAAA…
320383	0.0375624757047852	0.3712	-0.262	NA	1	1	0	NA	0.7932	9.12633	SMT3 suppressor of mif two 3 homolog 3 (yeast)	Sumo3	NM_019929	GCAGTGACCATGCAGCCACACCCAATCACACAAGAGTCAGCAGAAGCCAGAGTCACCGAAGGATTCTCCTTTTCCGACGCGCTTGGAGTGAACTACACATAGACCACACTGCGGGGCGAGAGCATTACATAACATGGCCACTAGGAGGGTTTGGTTTGGGGGAAATGAGGTGTGAGGCNNNNNNNNNNNNNNNNNNNNNNNNNNNNNNNNNNNNNNNNNNNNNNNNNNNNNNNNNNNAAACTTGGGTCTGGATGTAGATTCTCACCCTATGGCCTGAGTCCAATCCCTAGAACTGTGGTTTCCTCCAGTGTGACTTGTCCTGATCAGGTAGAGAGAGCTTGTGGTCATATTCCCCAATGGGCATGCCTGTGGGATGTGGGGAGGGGCAGAGAGGCAGAA…
19108	-0.073016186579844	-0.8169	-0.081	0.51038665488985	0	1	0	NA	0.5523	9.12558	anterior pharynx defective 1a homolog (C. elegans) | carbonic anhydrase 14	NA	NM_146104	CTACCTGGACTGATCGCCCGACAGATCCCATCTGCCTATCCACTGCCCATGACTGAACCCAGCCCCAGCCCGGGTCCATTGCCCTCATCCTCCGTCTCCTCGCTGATGTGCCCCGCTTCCTTCCGGGTTTGGCGTTGTCCATTTGTGACCTGTAGTCTCTAAGCTTTCTCAGGAGCAGCCTGGGTGCAGCCAGTCAGGGACTGGTGGGTTTGAATCTGCATCTCTCCCCACCACCTGGGGACCCCCTTGTTGTCCAGGTCTCCCCATGTGTCAGTGCTCCACCCTCACCCTGCCCATGACTCACCCCGCTTCCCCTCTGCAGGCCGCCGGCAGGAGGACAGTCGGGTGATGGTGTACTCTGCCCTGCGCATCCCACCCGAGGACTGAGGGAACANNNNN…
234854	-0.0272889293750307	-0.3164	NA	0.466635498122411	NA	NA	NA	NA	0.8235	9.11654	RIKEN cDNA 9530068E07 gene | immunoglobulin kappa chain variable 4 (V4)	NA	NM_153117	AGCACTTGACTGGCATTTGCTTAGTATGCTGTTTTATTTGCTTAACTTTTCTATGATGTGCACATGTTTGCCACAGGGCAAGAGGTACTTAGCCGAGAAGGGGCACTCTATTTTGCCTTGGTGCTTTGAAAATTAACTGTCACAAACAAGGAGTATATGGNNNNNNNNNNNNNNNNNNNNNNNNNNNNNNNNNNNAGAGCTAGATTCAATCAGGTGTCTGAAATGTGAGTTAAACATTACTTTATCCTTTGGTGTAGTTCTTATTATTTTCCATTTATTGTGCCTCTGGCAGCAGTGTTCCCTTTGAAAGGCCCATCCCAGAGCTCAGGCCCTGCGGGGTCAGCGCTGCTGGTTCTTATCACTTGCTGCCCCCCAGATGCTGTTTCCGGTCCTTTATTC…
56501	-0.00429926717216489	-0.04743	-0.11	0.795007786561094	0	0	2	NA	0.9744	9.09996	kelch domain containing 5	Klhl42	NM_001081237	CTGATTCAACGGTATTTAAAAGAAAAGTCTGGTTCAAGGGGGAAAAAGCAAGCCTTTGAAGTCCTGACTCCTGAAGGGACAGAGCGGGCTAACGTAGGTCACGTATGTAGGCGGCTCAGCTGTAAATAAGCTTTCTTGAACTAATTACTTGAAAACTTGGGGTGAAGAGACCAACCCTATTTTTTCCAGNNNNNNNNNNNNNNNNNNNNNNNNTTGTATCATGGGAACAAATATCATGATATTCATCCAAACCTAACAGTCTTGGACCAACAGCTAAAACCCACCATTAAAAAGTAGACTGCTAGGGTCTGCTTTGTACGGGCCAAGGTCAGTAGCTAACCTGTTAGTAATGNNNNNNNNNNNNNNNNNNNNCCTGCTGGGAATGGAATCCAGGGCCTC…
53859	-0.592154962939849	-4.953	-0.172	0.739931197631018	0	1	0	NA	0.01422	9.09696	tudor and KH domain containing protein	Tdrkh	NM_028307	AATCTGGGCTTCAGCTGCTGGATCAGCCATCTGCTTTGCTGTGTGAGTGGTGCTGTCATCTATCTGTAGCAACAGGAAAGTAACAGGGATGACAAGACCCTCTTCCCTGTGCTCCTACGTGTGTACATTTCTCTGTGGCATCTTTGATGCAGCTTAACTTGCTCTAGAGTCCAAACTTTTAAGTTTCTTGTGTCTGTGTCTTTGGCAGGATGTGGTGCCGAGAGAGGAGTCTATGATAGAGAGATCCATGAAGTCCTTTACTTCACATGGTGTGGCTTGCTGTGAATCAAATCCATTTTTTGTTTCATTGGATCTACCAGAAAGTAACAGACGGAGGCAAATGGAGACAGATTTCTCCACTCCACTCCTCTGGTTCCTCCCCTATCTTTCAATGTTTGA…
269642	-0.431446031144691	-5.346	-0.294	0.896354071637155	1	1	0	NA	0.0108	9.09638	helicase (DNA) B	Helb	NM_080446	GGATCTGCGTTCATGGCCAGCCTGGGCAACATCGTAAGACCCTGCTCAGCCCATNNNNNNNNNNNNNNNNNNNNNNNTGAAAACCTCAAAGCAGNNNNNNNNNNGTTTACTTCATATTAATCAAGAAATTATTANNNNNNNCCTCCCAAGACAAGATGAACATTTTAGCTTCAAAGTTTCAAACTTCAAACTCTGAGAAGACAGCATTATGGTTTTGGGCATTTGTAATTTTGGGCACATGACCNNNNNNNNNNNNNNNNNNNNNNNNNNNNNNNNNNNNNNNNNNNGGAGGTATTCTAAAATCACCCAATCCAAGAAAACCATGATGATTTCAGCCTCTGTCCTCGTGAGAACAGTTGACAGGGGACACAGTTAGGGGAAAAGGTGCTGTATGCTTAA…
625421	0.10866976680837	1.305	-0.142	NA	0	1	0	NA	0.3467	9.08712	transmembrane protein 184b	Tmem184b	NM_172608	GTGTGGGCCCTGGAGGGGAAGGAGAGGTGCTTNNNNNNNNNNNNAGCCAGGCTGGGGAGCAGAGCAACCAGCACAGCATGGCTGCTGCCCTTTTATTTATTGGACCAGAAACTCGCATATCACTTCCAGAGGAACAGGCCTCAGGAATATTTCTCCCTGGCCAGCCCTGCACTAGCTGGGGCAGGGGCAGAGGACAGCGGCTGTAGCTGTCACATCTCTGCGACTCATCCTGTACCGTGTGTTGGCCAGAAGCTGCATCCTAAGCCCCCTCCCCAACAAGATATCTGCCGAGCTGTCAGGCCCAGCCCACCCTACACCGTGCAATACCCAGACCCAGCCTGGTCTTTCCCCAGGCCTTTGCCCGCTTCTCCCTGGTCACCCTTGTCCAGTGTGAGTTTT…
14609	-0.0173488576101057	-0.1801	-0.237	NA	0	1	0	NA	0.9019	9.07119	low density lipoprotein receptor adaptor protein 1	Ldlrap1	NM_145554	GGACCCGAGGCTGGCAATACACTACTGGCCTAGACATGGGACGGACCATAAGCCACCAGCAGCAGGCAGCCAACTTCAGGAGCCATCAGCTGCCTTTGGCCAGGGGCGTCAGAGCCTACAGATTCAGGTTGCACAGTCACTCGGGGAGAGGGGGAGAAAGATGCCTGCGGTATCCAGTTGGTGACTCCTGGTTTATGCTCGGAAACCAGTTTGATTCAGGTGCTCATGTGTGTGGGGCAGGGCCTGGCCTCCTGGAGCCAGTGCCCCCTCCTGCTGTGGGCGTCAGGACAATGACCAAAGCCGTTGATGTTCCTTTTCTCTGGGCATCCTCACTCCTGAAGCAGTAAGAGCCTGCCGTTCTTTGTGTACTGGATGGGACGTGGCTTTCAGGAAAGTTGG…
13803	-0.810102516668491	-5.217	-0.257	0.659273263234718	0	0	1	NA	0.01197	9.07012	ataxia telangiectasia mutated homolog (human)	Atm	NM_007499	CCTTCACCCTTAAACTCGAACTTCAGAAATGACATCTCACCCACCATATTTGGACAGGAATTACTTAAGTGAATAACTGCTTTTGATCCAATTTTCTACTTGACTGATCACCACCTAAATATTAGTATTTCTACTCTCTTCTGTTAGAGGTAATGGTCACTCAAGATCCATTCGTAGGATACGTGCTGACTCTTAGGTCATGCTTGTGCTACTGCAGCAAGACCGCCGCATACACACTGAACTGCAAATGGTGGGGGCAGCAGAGTGAGCTTTACTGCTGGTGTACATGAAGACAAGTTCGTAACTTCTGCTCTAAAACAACCTTTAATTAAAGCATGTTTTCCAGACNNNNNNNNNNNNNNNNNNNNNNNNNNNNNNNNNNAGAGAGCATGTCACACA…
15161	-0.19545012411951	-2.228	-0.062	0.668387446661975	0	1	0	NA	0.1402	9.04792	protein kinase, AMP-activated, alpha 1 catalytic subunit	Prkaa1	NM_001013367	ACCTAAAATTTTGCTTATTTCTTTGATGCAATAAGCATGNNNNNNNNNNNNNNNNNNNNNNNNNNNNNNNNNNNNNNNNNNNNNNNNNNNNNNNNNNACTGAGGATTGGCCTTTTGGAATGCAGTTTGCACAGGGACTGGAAAACGATTGATCGTTAAAAGCCTGATGTGCAGAATTGAATGAGGATCACTCTGTTATCCCGTATTCAGTAGGTNNNNNNNNNNNNNNNNNNNNNNNATGGACTGTAGGTCTCAAGCTTACTTGACTTTTGGCCATTTGAATTTGCTGTAACAGGTCTCAGTCGACCATAAATTTACCATAAAGCCTTCACATATTAGTACATGTTGATGTATTTTATATTAGCTTCATGAATTTATTGAGTTGCCTGGAATCCTCATA…
223978	-0.36260434961326	-3.931	NA	0.506543469176748	NA	NA	NA	NA	0.03159	9.02806	RAD18 homolog (S. cerevisiae)	Rad18	ENSMUST00000113178	GGAAGTTCACAGTGAATATCGTAAAAAGCACCAGAATGCATTCCAGCTTCTGGTGGATCAGGCCAAAAAAGGGTATAAGAAAACTGGCAGAGTTTCACAAGCTGCAGCGATGAGAACAGATGAACCTGCAGAGACACTGCCGTNNNNNNNNNNNNNNNNNNNNNNNNNNNNNNNNNNNNNNNNNNNNNNNNNNNNNNNNNNNNNNNNNNNNNNNNNNNNNNNNNNNNNNNNNNNNNNNNNNNNNNNNNNNNNTGAGTGTATCGCACAAGAAGATAATGTGAGCTTCTCAGATACTGTCTCAGTAACAAACCACTTTCCTCAGCCCCAGCTGGACTCGCCAGGCCCGTCGGAGCCTGAGAGGCCGGATGATTCTTCTAGTTGTACTGATATTCTTTTCTC…
15560	0.231798683550469	2.532	NA	0.456462047692212	NA	NA	NA	NA	0.1078	9.01738	perilipin 2	Plin2	NM_007408	ACCCCTCCTTGTCACCAGAGCATGATGTTGCTGGCCAGATGACCCCTTTTGCTGTATTGAAATTAACTTGGTAGATGGCTTTAGCTTAGAAAAGCAGCTTCTTAGAACCAAGGGCCTCATTATGGTCACTCACAGCTCAGTTATGGTCTTGCCCCAGCTGGCCCTGGCACAGGAGTTCTCTTACCTGGCTGGTGAGTGGCCTGTGTTAGTCTTGTGAGGACCTCGAGGAACCTAAAAGCTCAGATGCACTTACAGTCTTGTCTGTGGCCTTTGTATTGTTATTGGCTGTAAACGTCTGTCTGGACCGAATAAAGATTCATTCACGTGGCCTCTGCTCCTGTGTGGTCTGAGCAGGCTTCATCTCTGTTTCTCTCAAGGCGTGTGCTTGGGCAGCTTGAG…
240185	-0.0598624515037471	-0.7582	NA	0.512941254923114	NA	NA	NA	NA	0.5812	9.0158	GRAM domain containing 1B	Gramd1b	NM_172768	CAAGGCAGGACCAGGGGTGGCTACAAGAGGCCTGTGCAATACATGTACATAGACCCNNNNNNNNNNNNNNNNNNNNNNNNNNC
18491	-0.00333379954530422	-0.03195	-0.444	0.844984612229246	1	0	1	NA	0.9829	9.00132	ORAI calcium release-activated calcium modulator 1	Orai1	NM_175423	GTCCTCACCTTCCCACTGGCCCTTTGAGGCCTTGGCCTTATGCCCTTCTCCATGACCTTGTCCTGGCCCAGTCCGGAGGACGGCCTGTGTAGGCAGCTGGCTTTGCCAGGGCAGAGTGTGGAAGGAAGAGGCTTTNNNNNNNNNNNNNTCACTGTACTTGGAGATTTTCTTCTGTGAGAATAAGCTTTCCCTGTTCTTCCAGCTGTCTGTCCCCCCTCCTGGTAGGATNNNNNNNNNNNNNNNNNNNNNNNNNACAGTTGCTCTCTTTGTCCCTTCTTCTCCCCTGCACCAGTGCCACCCGGATGCTTCCTGTCCTGCCCTCAAACTCCTTACTCCTTAGCCAANNNNNNNNNNNNNNNNNNNNNNNNNNNAGAGAGAATATGTNNNNNNNNNNNNNNN…
14799	0.434792037011709	5.395	NA	0.451863402680547	NA	NA	NA	NA	0.01036	8.98441	catalase	Cat	NM_009804	CTCCGGTGCTCAGCCTCCGCTGAGGAGACCTCTCGTGAAGCCGAGCCTGAGGATCACCTGTAATCAACGCTGGATGGATTCTCCCACTCCGGAGCGCAGACTCACGCTGATGACTTTAAAACGATAATCCGGGCTTCTAGAGTGAATGATAACCATGCTTTTGATGCCGTTTCCTGAAGGGAAATGAAAGGTTAGGGCTTAGCAATCATTTAACAGAAACATGGATCTAATAGGACTTCTGTTTGGATTATTCATTTAAATGACTACATTTAAAATGATTACAAGAAAGGTGTTCTAGCCAGAAACATGACTTGATTAGACAAGATAAAAATCTTGGCGAGAATAGTGTATTCTCCTATTACCTCATGGTCTGGTATATATACAANNNNNNNNNNNNNN…
57813	-0.427790804991439	-4.724	NA	0.450448618495001	NA	NA	NA	NA	0.01637	8.95659	DAZ associated protein 2	Dazap2	NM_011873	GGAGCCATGGCCACTCCTGTGCCGGGGAAGACATCACATACCTTCAGCACTTCTCACAATGTAACTGCTTTAGTCATATTAACCTGAAGTTGCAGTTTAGACACATGTTTTTGGGGTGTCTTTCTGGTGTCCAAACTTTTGAGGCACTTTTCAAATTTAATAAGGAACCATGTAAGGGTAGCAGCCCCTCCCTAAAGCATTCTGAGGTAAGGAGGTATCCATTCTTCAAATGAATGTGAGTGAAGCAGCCCAAGGCTCTTCCTTAATTCCTCTGGAGTGATGCTGTGCCATGCTGGTCTTTGCTTCTAGTAATAAAACATCAAATTAGGTTTGGAGGGAACTTTGATCTTCCTAAGAATTAAAGTTGCCAAATTATTCTGATTGGTCTTTAATCTCCTT…
26936	0.10293759086427	1.062	NA	0.467248870252766	NA	NA	NA	NA	0.4393	8.95469	adenine phosphoribosyl transferase	Aprt	NM_009698	GGAGCTGGCTAGATGGTCACACCCCTGCTCCCAGCAGCACCAGGAACTGCTTGGTGGCTCAGCCCAGGCGCCTAAGTGACCTTTGTGAGCTACCGGCCGCCCTTTTGTGAGTGTTATCACTCATTCCTTTGGTCAGCTGATCCGCCGTGCCTGTGGACCCCTGGATCCTTGTACTTTGTACACGTGCCACACACCCTGGAGCATAGCAGAGCTGTGCTACTGGAGATCAATAAACCGTTTTGATATGC
72895	-0.66393411685813	-4.395	-0.161	0.642046751558437	1	0	0	NA	0.02121	8.95367	zinc finger, CCHC domain containing 10	Zcchc10	NM_026479	AGCTCTGTACACCGGGACGGTGGACCCAAAGCACCTGTGACTCCCAGGGGAACTGAAAACCTGCTCAAGCAAGCAAGCCAGACGGCCAGAAGTGTTAAATAAAATCCAGAACTTTCCAAGTATTTACTATTGTATAGAATATTTNNNNNNNNNNGATGTTACNNNNNNNNNNNNNNNNNNNNNNNNNNNNNNNNNNNNNNNNNNNNNNNNNNNNNNNNNNNNTAAAGACTGGGTCTCATTTTGTAGGTCTAGCTGGCCTTGAATTTGATATGTAGAGGAGACTGGCCTTGATTTCAGAGAGATCTTCTAATGTTGGGACTAAAGATATGTGCCACCATGCTCAGCNNNNNNNNNNNNNNNNNNNNNNNAAATATTTGAAGTCTATCTGTAGTACATAAT…
75723	-0.408196096323538	-4.194	-0.176	NA	0	2	0	NA	0.02496	8.95041	neuroblastoma ras oncogene	Nras	NM_010937	TAAGACACTTTGAAAGTTCTGTCATCAGAAAAGAGCCACTTTGAAGCTGCACTGATGCCCTGGTTCTGACATCCCTGGAGGAGACCTGTTCCTGCTGCTCTCTGCATCTCAGAGAAGCTCCTGCTTCCTGCTTCCCCGACTCAGTTACTGAGCACAGCCATCTAACCTGAGACCTCTTCAGAATAACTACCTCCTCACTCGGCTGTCTGACCAGAGAAATAGACCTGTCTCTCCCGGTCGTTCTCTGCCCTGGGTTCCCCTAGAAACAGACACAGCCTCCAGCTGGCTTTGTCCTCTGAAAAGCAGTTTACATTGATGCAGAGAACCAAACTAGACATGCCATTCTGTTGACAACAGTTTCTTATACTCTAAGGTAACAACTGCTGGTGATTTTCCCCT…
100038712	-0.203432269848804	-2.617	NA	0.447591643661227	NA	NA	NA	NA	0.1001	8.93947	granulin	Grn	NM_008175	GGAAGGGCTACAGACTTAAGGAACTCCACAGTCCTGGGAACCCTGTTCCGAGGGTACCCACTACTCAGGCCTCCCTAGCGCCTCCTCCCCTAACGTCTCCCCGGCCTACTCATCCTGAGTCACCCTATCACCATGGGAGGTGGAGCCTCAAACTAAAACCTTCTTTTATGGAAAGAAGGCTGTGGCCAAAAGCCCCGTATCAAACTGCCATTTCTTCCGGTTTCTGTGGACCTTGTGGCCAGGTGCTCTTCCCGAGCCACAGGTGTTCTGTGAGCTTGCTNNNNNNNNNNNNNNNNNNNNNNNNNNNTGCTCCAATAAAGTTTGTACACTTTCTGNNNNNNNNNNNNNNNNN
212518212508	-0.0422588700922351	-0.4674	-0.189	NA	0	2	0	NA	0.7385	8.93349	ADP-ribosylation factor GTPase activating protein 2 | RIKEN cDNA 1110051M20 gene	NA	NM_023854	TCCAGGCTCCATGGCTCAGGCCTGTGGTGACGACAGCAAGAACCCTGAGTCCCAGGCTGGAGATGCCGGTCTTGTGGGTCTGGGGAGTTGTTGACTTNNNNNNNNNNNNNNNNNAGTTGGATGACTTGGGAGGATCTTGGAGCGGGGAATGGTCGGCATCAGCCCTTGTCCTCAGCCTGTGCATCGAGTCCTTGTCCTCATCCCCTCACACTCTCCCTCCATGCTAGTGTTCTTCTCCAGTNNNNNNNNNNNNNNNNNNNNNNNNNNNNNNNNNNACTGGGAGTGAGGGGGGAGCTCCATCAGGATGGCTTTATGGATCTAATTCTTCCCCAAGGAGGGAAGGCACAAGGCTTCTGCAGGCTCTAGGATCCTTGTAGGTGGTCTGGGGGCTTGGGCGTC…
224742	0.0737129529151677	0.8925	-0.149	0.824825000091263	0	1	0	NA	0.5157	8.91226	T-cell lymphoma invasion and metastasis 1	Tiam1	NM_001145886	CTTCCTTGTCCCTGTAGAGAATATGTGTGTAGATATGATGCCGGCCCCACCCTCACTCCGCCCACCCTCCTGTGCCGTCCACGAGAATGTCCCCTTAGGTCGCACTCTTGACACAGATTTTGGCAGCTGACTTGGGTCTGAAGCCATGTAGCCACCCACCTTCATCATTCTTAATGACACCAGAGAGAATCGTTCAGAATCCCAGACAAACAAGCTTGAGTCCTTTCCTCTGTGCCAAGGGCTTTCTTTTATTTATTCTCAATTCATCGGGGCCTGAAGATTTAGAACGAAGAACCGATAGCGCTAGAAATCAAACCGTCCCCACCCCAGCAGTCAAAACAGGGACAGGACGGTGTGCACAGATTGTCCCAGCTCCACCTCTCTAAATCCAGTCTCGCA…
50876	-0.551844866811605	-5.775	-0.123	0.61009449292412	1	0	0	NA	0.008097	8.90652	G protein-coupled receptor 183	Gpr183	NM_183031	AGGCACTTGGGACTTCACAGCACAGCAAGCTGCGGGATGGGCCCCGCCCACCGACTGGTCGGCTCCCAACCAGGATGCCTTCCACTGCCGCCCCACCGGCCAATGCACTGAGATCCAGACCAGATCGAGGAGACAAAAAAGCAAGTTCAACTTCATAAATGAAATATAATGTATATAAAGGAAGGCTCTCATAAGTCTCAATGTAAAAAGAAATTCTTTGTGAAATTACTATTTCTTGTCAATAGTTTGGCAAAAGACGACTAATTGCACTGTATATTGCCAGTGTAAAAATGTTAATACTGTAATATATGAATATATTTCTTAATTTACACCTCTTTCAATTTTAGATATTGTCTCCTTAGTAATANNNNNNNNNNNNNNNNNNNNNNNNNNNNNNNN…
1184753612	-0.241837915112786	-1.992	-0.155	0.638957900398784	2	1	0	NA	0.1754	8.90579	progesterone receptor membrane component 2	Pgrmc2	NM_027558	ACTTTGTGAGCAACCAAAGCCAGGGGCCTTCAGAACTGCAGCTCGTACCCCTTTCAGAGAATGTCCAGTCTTTGGGTGTGATGCTCCTGCTGTGAGAAACACCTCACCAGCGTGAACAAGATAATCTGCCTGACTGAAGATCTGAGGATGAGGCGTTGGTTGTGCTGCCAGGTGAATTTGTTGCCGTTGGTTGTAATGTCTGGTGGGCTTCATCATCCTAAACAGGAGACAGGACCTTCTTAACAGCAAGAAAGTCACCGGGTCGTTTNNNNNNNNNNNNNNNNNNNNNNNNNNNNNNNNNNNNNNNNNNNNNNNNNNNNNNNNNNNNNNNNNNNNNNNNNNNNNNNNNNNNNNNNNNNNNNNGTATCAAAGACAACCAGATAGGTATTTGCTACTCAG…
104245	-0.475496750967119	-5.121	-0.348	0.383163484567055	0	0	1	NA	0.01273	8.89997	linker for activation of T cells family, member 2	Lat2	NM_020044	GAGAGAACCAATCAATCGGAAGGAAGAAGGGCCCGAGGATGGGGGATCTGAGCGGGAACTGAAGCCTTTACTGCCTGCTGAATAAAGCCTGTTCTCCAGGGATGCTCAAGTTTCACACCCTGGCCGTGGCTGCTCCACAGCCTGGGAGACACTGGGCATCGCCAGAGCCCCAACCCTCAAGTGATGCCCTGGACTTCTTTGGGGGCAAAGCAAGTGCCCAGAGGATATAGACTGTGCTGACTGGAAGCCCAAGACCTGAGGCAAGATGTGTCCCCAGTCTCACATCTAAAATGAGGCACAACAGTGGCANNNNNNNNNNNNNNNNNNNNNNNNGCTGCAGGATCTCACTAAGTTACTCAGGCTGATCTCAAACTTGTAACCCTCAGTCCTAGTGTTGGG…
26932	-0.215902834320367	-2.562	-0.096	0.470923502737431	0	1	0	NA	0.105	8.89198	pleckstrin	Plek	NM_019549	GGACACCGAGAATCACTGAGGAGCATCTGACTGGCCAAGATTCTACAACCCATATAACAGAGATGGAATTCAAGGCCAGACTTTGAACTTTGAGTCGGCATTCTGTTTTGTCTTCACCTTCCTCACATGCTTTTGGGGTGCATCATTTTAATGTGTTGTTTATTTAATATTCACTGAAGCAAGAGTTCTCAAGCTTTATGGGTCTGTTCCCCACACACCAGCACTCAAATCAAACAATATTGTGCTTGTATAACTTTCTATGGGAAGTCTAGAGACTTTACAGATAGTCCAGAAAGTCTCAAGGCTGGAGGAGCATGAGGCCTTTCATCCCTTTGTATTCTGAGTTCTCCTTCCTGTTTTCTTCTCACCTGAATAAAACAATTACCATGACACTTCACA…
353190	-0.568262383869788	-4.932	-0.162	0.71302170525951	2	0	0	NA	0.01441	8.89125	regulation of nuclear pre-mRNA domain containing 1A	Rprd1a	NM_144861	TGGCCAGTCTCCTCCAGGGCCAGGACTTTGGCAGACATGGAGACAGGTTAGGTGAATAGTCCTGTAGAGTTATTTTTGTACATTGTTGAGAATGGTACTAACATAAGAAATGACAAGGAAGTATAAAATGTTAAAATGTTGGTTTGTTTTGCTATTTTATTAGTGAGTTAACATGACTTAGTTAAAACCAAGTGATGATTTCTGTGTATTAATGAACTTAATGATTATTTTCNNNNNNNTCTTTTGTAAGNNNNNNNNNNGATCCAAGGCCTTGTGAGAAATTCCATGNNNNNNNNNNNNNNNNNNNNNNNNNNNNNNNNNNNNNNNNNNNNNNCAGTATCTAATCACTGTACACTATCTAATTCCTAATGGGAAGAACTGATCAGGAGCTGATGTGAG…
72023	-0.15765020197632	-1.301	NA	0.569781417316994	NA	NA	NA	NA	0.348	8.88977	ring finger protein, LIM domain interacting	Rlim	NM_011276	TGAGACCAGAACTCTGAGCTGTGTAGCTGGAATAGTGATGGGCAAACAAATCACCTGCTTTATGTCCACNNNNNNNNNNGAGTGGTGCTTAAAATATAAAGTCACAAGCTGAATTGAGTCATTGCTTTCTTAGGGTATCATGCCTTTTCTCTAGTTTCTCTTTCAGGATGGAAAGAATATTTTAAAAACAACATTTTAGGACTTAAACATTTGATTTCGGTACCAGATGAATTGCTAACCTGTTACTGATAATTTACCCATGTCCACTTGTCAGTTTTTCCTTTGTTGTCTTAAGGGCCGCCTTAGCAGTGGCTCCTTTCTATATTCTATATCCCATTGACCTCTTTTGAAAGTTTCCCAGGCCATAAGAGAGGCATGAAGAAAGTCCCCACTCAAGAC…
98366280645	0.194822025454343	2.259	-0.175	NA	0	1	0	NA	0.1365	8.88262	mediator complex subunit 29	Med29	NM_026042	GGTCTTTCGGGGAGGGGCAGAGAATGAAGTATGGCCTGAGGCAAAACAGGTGGTTCCTGTTGCTGATTTATTTGTCCGTGCCACAGTAATGCAGCTNNNNNNNNNNNNNNNNNNNNNNNNNNNNNNNNNNNNNNNNNNNNNNNNNNNNNNNNNNNNNNNNNNNNNNNNNNNNNNNNNNNNGCTGCTCCCCAACCTGGAGTGGACCTTCCCACTGGGCCGATGATTACCTCTGTTCTGGGGACTCTGACTCCCCACCTGGCCCTGGGTTAGCACTAACTGAGCCCTTTAGACCTTCCTCAGTCTGTCCCAGTGTATGGATTTCCTTTTAACCCACCTTTTTCCAGTCCTGCCATCCTATCTCAATCAGTCCCCTTTTGTTGCCCCCAACACCTAACTGGG…
22344	0.0535137557987753	0.6824	NA	0.465741839213716	NA	NA	NA	NA	0.62	8.85288	ER degradation enhancer, mannosidase alpha-like 1	Edem1	NM_138677	CCTGCTCACCTCAATGTGGCCAGAACTTAAACCAAACCCAAGTGTACCAAAATCTCCTCTGAGGTGGAAGCGGTGGAGCCTGCCCATCTGTGATGCTGTCGAAGTTTCTGTCCAGCTCTTACTCACCTCTGGTTGAATCTTGCACTTAGTGCTTTTTAGTGTTTCCCTTCTGTTTAATAAAATACTCTATTTTTTCTGAAGGATAAAACTAGAAATGGGAAGCTTCGTGGAGAGCTTCTTGCGCTATGCTGATGTTGTTAAGCACAATGGATATTAGCCTCTTTGGATTCTTCTTCCAGCTTCACACATAGCACCCAGTCTCCTTGCTTTGCCCCCGTTGCTGTGCTGAAGTCTTGCTACCTCTTTGCTAGAGGATCAGGAATGCAATTCCTGTGCAAA…
12388	0.261184190329113	3.257	NA	0.497001308239018	NA	NA	NA	NA	0.05729	8.85211	solute carrier family 36 (proton/amino acid symporter), member 1	Slc36a1	NM_153139	GGATCTGGGTGTGCTCCCTCCACCAGCCTCACCCTGTGTGTCTCCCAGTAGTGTCCCCACATCCTCAGGTATAGTCCAGCCTCTGGAAAAAGGCAGGGTTGCTGCCTGGGCACTGCTCTATCTGGCATTGGACCCTTGGGTAACCTGGGCTAGATGAGACTGAGACTGGGGGAGGGCGGGGAGCAGCCCCTCCACTTGTGATGGTGCCGTCGCTGCTCTCCTTCATCACGCCTCCTCCCTCGGCACTGNNNNNNNNNNNNNNNNNNNNNNNNNNNNNNNNNNNNNNGTCTGACCAGCCACGCCTAAATTATTCCCATTGCACAGCTCACTTTATTTAAAAGGTAGTCTCTGGCTCCCGACATTTTCTCCTTTCCTGGGCCAGGCCTAGATTAAATAAGT…
170799	0.113762752874781	1.259	-0.09	0.87996512377396	1	1	2	NA	0.3626	8.84246	INO80 complex subunit D	Ino80d	NM_001081436	GCGCGTCTGTACTGGCAGGCAAGTGGAACCCGGTGTTTTCTCTTTGTTTCCTCTTTTACATCCCTCTCCCCGTTTCCTACAGAAGATTTAAAAATGACATGGGGATTAGAGGGACACCCCTTCCCGGTTAACTGGTGGCCGTGCAGTGGACCTGGCGTCAGTGTTCACGCGTGCTCCTTAGCACTGGTGCTCATTCCCTCCCGGCGGGTCCGCTCGGCCTGGCGGGCTTTTTGGTGGCTCAGCACAGTGACTGGGTAGGATTGNNNNNNNNNNNNNNNNNNNNNNNNNNNNNNNNNNNNNNNCAGCAAGTCCTAGAAGTGGAAGATACCTCAGATTACCAGTGCCCTTTACTGTCTCCTAGTGTTGAGAAAATGCTTCCCATTCTCTAGCCAGGTTTCC…
102954	-1.22407151150369	-12.91	-0.072	0.880523696927507	0	0	1	NA	0.0009721	8.82237	muscleblind-like 3 (Drosophila)	Mbnl3	NM_134163	GCAGCAGAGTTACAGAGTATCAGAATCTCTCAACAAGAAACTCCGTGTGGCCTTTCTATATGTATTCTCGTATGTCTTCTTGTACCAACACGACAATAAGCATGGTGCAGTCAATATACTAAAGCGCATATACCTGTTGACAAATTCAAATTTTAAAAATCTGTGGAGATGTTAAAGCAAATAGAAAATTAACCAGTATGTGTTACCTTATACGGATTCATTGTATATGAATTAGCATACAATATACAACCATACAGGTTTGTCATGTATATGAATTATCAGATCCATATTACATGAATTTTCCATATGATATGAATTACCATATTGAATATAACTGTAAAATGTTGTGACTGCTTTCCAGTAATGGTTTATAATAAATGAACTTCCACAGTGTACTGT…
12177100043324	-0.303848732769396	-3.222	-0.226	0.422825550245081	0	0	1	NA	0.05914	8.80652	unc-119 homolog (C. elegans)	Unc119	NM_011676	CCCCTAATGCTGCCCCTGAGGCTCTGGCCTAGACCCTGTGCTGTAACCTCTCCGACATCATCTCCACTTGGGGATGGATCCGGTGGCTCTGGACCCTGAGTCAGTCTCGAGAGGAAAGGTGTCCAGCATCCCTAGGCAAACCTCTGGAGCTAGTGGGAGGGGCAGCAGGGGGAGGCTGGCTGTCCCCATGTTCAGGAAGGCCTCCTGCAAGAGGAGGACTCCTGGATGCCTCGCTAGGTCCACTGGGCCTGAGTTTCAGAGTAGTGCCCCCTTCTTGACCGTGACTAGATCAGGTTAGGGACCATTTCCTGTCCCTTGCCCACCACCTCCAGGCTATTTATAGTTGTCGGTTCACAGACAAAGATCCACAGTGGGTACCCTGCTCTGAGCCCTGGCCTC…
14814	-0.236782653148394	-2.813	-0.139	0.465689377269419	0	1	0	NA	0.08404	8.80229	non-metastatic cells 3, protein expressed in | mitochondrial ribosomal protein S34	NA	NM_019730	ATGTTATTGCAGTCAGCATTACCAATCTGGAGGTTGTTGGTCTTCTGTGATCTTCACAGAGCTCAGCATCAGTAACAGTGCTGTGTGAGTGCAGGTCAACCCAACCTAGTCGGTCCAGGGACAACCACTCCCACCCCTTGTTGCCTTTCATAATAAAACTGCAGAAAACCCTTGTGCGCTGGTGAAGTTTCAAGACAAAA
94040	-0.0517199759812961	-0.5837	-0.057	0.678787220995625	1	0	0	NA	0.6739	8.78268	stromal membrane-associated protein 1 | beta-1,3-glucuronyltransferase 2 (glucuronosyltransferase S)	NA	NM_172124	CCGCCAGGACCAGCAGGTGAGGACAGGAAGTCTGGAGCGTGGGCTGCTGCCCATTCAGGTACTGTTCCTTTGCCTTCAGCCTTTCCTTACCGCCGATGGACGGCCGTTTCGACAGCTACCTGGATGCTACAAAATGTGTTGTCTTCATTTGTCTGCATGTGTTTTCTGAACTGGAAGAGTTTTGTAGAGTGAAGCCACATGTCACTGAAAAGGACAACGAAGTATCTCACACTGNNNNNNNNNNNNNNNNNNNNNNNNNNNNNNNNNNNNNNNNNACAAGCCATCTCAATACTGCTAGAATGACAGGTTTTAGAAGCTGATGAGGAGTACTCTGTCAATTAAATATTCCCAGTTAAATTCTTGGCTTCACAACATGAACTATTTGGAAAGCTGATGGCA…
224111	-0.0770842857639167	-0.8792	-0.113	0.575262551778966	1	0	0	NA	0.5226	8.74822	tripartite motif-containing 27	Trim27	NM_009054	GGAAGTGAACGTAGACCACAAGTGCTGTTGCCTGTAATCCTACCCCAGGCACAAGGGATCTTGTCCTGATTCCTGTCCATCAAAATTGGGTGTCCTTACCATTTCCGTGCCCCTACAGTGAGAGACAAGATGTCCATCCATGGTCTCTACTGCATTTTCCCTTCCCTTGCAGATTGTGAGATGTAATGAAAAGTATTGCTATTTCCCAGAAATAAAAACTAGATTCCTCCTGNNNNNNNNNNNNNNNNNNN
72094	-0.0779257611508086	-0.9942	NA	0.488975653898736	NA	NA	NA	NA	0.4694	8.74703	mediator complex subunit 15	Med15	NM_001040683	CAAACTGGAACTTCAGGACTGCCAGCAGCCCTTCTGGCTAAAGATCTCACGCCGCCTACCAGACATTACTAAGTGTTGGCTTCTTAGAGGGCCTGGGTTAGGTTAGCTTTCCTGCTTTTACCTTCTTTGGTGGGGACCTGCCAGCTGTTTCCCATTCTTGTGCAGTATTGACTGGGCAGCTGTGAAGCTGGCTGCTTGAGGGCCTGGNNNNNNNNNNNNNNNNNNNNNNNNNNNNNNNNNNNNNNNNNNNNNNNNNNNNNNNNNNNNNNNNCAGAGGTCAGGCCCCACACTTCCTCCAGCCTTTCTGGGCTTCCATGCCCACTCAGCAGCATGAGAACTCAGGGCCCCATCAAAGCATCTCTGTTTTGCAATACATTGTACTCATTATGTGGAGAATGT…
228564	-0.0839775032135872	-0.5831	-0.168	0.537920864420884	0	1	0	NA	0.6742	8.70437	predicted gene 949	Arl14epl	NM_001033446	GAGATGTTATGCATAGATTCACGGCTAGATTCANNNNNNNNNNNNNNNNNNNNNNNNNNNNNNNNNNNNNNNNNNNNNNNNNNNNNNNNNNNNNNNNNNNNNNNNNNNNNNNNNNNNNNNNNNNNNNNNNNNNNNNNNNGCCNNNNNNNNNNNNNNNNNNNNNNNNNNNNNNNNNNNNNNNNNNAAACAGGGTCTTATTCTGTAGCTCAGGCTGGCCTTGAACTTATGGCAATTCTCTTGCCTTAGCTTCCCAAGTTGTATTAATTTAGGTATAGTACATCATGCCTGGCTTCTATTCCNNNNNNNNNNNNNNNNNNNNNNNNNNNNNNNNNNNNNNNNNNNNNAATGAATGTATGGCCCTATAGAGAATATATTTTATATATGTACACTTTTAAGTCA…
382051	0.0190313126315154	0.2255	-0.119	0.533039822429146	0	1	0	NA	0.8756	8.6911	methylthioadenosine phosphorylase	Mtap	NM_024433	AACAGCATGGCTGACACAAGAAGACGTTCTACTTCTAGTCTTTGGGGGATTTTGCTTAAACAAAAATGGGAAAGATCCGCAGCCTTCATGCCTTTGCCTAGAAAGAAAGACACTGTTAGCGACTCAACCAAGATCCCAACTCCTCCGGGACCCAGAAGGAAAGCAGACAGCCTGCCAAACAGAGCCGGAGAGCACATCTGTCTCACTTTCCCTATTAAACTGACAACAAGGATTACTAGTGAAAACATCCACTACCCTACAGCGCTAAGGAGCCAATACGAGCTCGAGATGGGACTGTGTGATTGTAAACTGGCGCCATGTTTCCGACACTTGGTATTCTAAGAGTTTCTCTTGAAGAAGTTATGAGATATTCCTTCAAAGAATCATGTGTAAAGAAGA…
14917	0.111798358407244	1.085	-0.236	NA	0	0	1	NA	0.4293	8.67237	neutrophil cytosolic factor 1	Ncf1	NM_010876	GAAGCAGCGGCCCTAGACGGCTCCTATCCCTATCTCTGTATATACTTGTGTATAGCCTCAGGTTAGAGACTCCTCCCATGCCTTAAGGTTTGAAATGGACTGAGACTCTACAGCAAAGGACAGGACTGGGTTAATCTCCACCGGTATTGCTAGCATGAGAGGAGGCAGTGAGCGCTGCTAGGGTGGGGGTTGCAGGGACAAAAAAGATCTGATTACCTGCTGCTGTAGTCTCAACCAAGTTTGCAGAAAGCCAAGTGCCTTAGGAACGCCCTAGGAAAGTGTTTCTCAACCTGTTGGCCATGACCCCTTTGGGGAGGGTGTCAAAAGACTTTCCCAGAGGTTGCCTAAGACCATTGGAAAATACAGATATTTATTTCTATAGATGTTTATATTATGATT…
232966	-0.531426235920684	-2.64	NA	0.513534941649013	NA	NA	NA	NA	0.09796	8.66517	pinin	Pnn	NM_008891	TGAAGAAGCCAGGCTTGCTTAGCCTATTCTTTGCAGCAGAAGATGTCTTGATGAGTAAAAGGATTACCTTGTAAAGAGGATGCTGCCTTAAGAATTGCATGTTGTAAAAATTCTTTTTGGAGAATACAGACTGTTTGTTTACCAGACATTCTTGTACTTTTTGCATAATTTTGTAAGAGTTATTTATCAAAATTATGTGAGGTTCCNNNNNNNNNNNNNNNNNNNNNNNNNNNNNNNGATTAACATCCTTTGTCATCTTTTTTAACTACCCTATTACTGTTCAGTCAGAATCCGTATATTTTAATAGGTAAATCTTTAAATTGTTCCTTATGTTCTGTATCATACATTGCTTTTGTAGAAATAAATATGCATCTTTCATTATTTTTGGGATGTCCTTGT…
10031394370036	-0.0230090600696915	-0.2944	NA	0.477490697074666	NA	NA	NA	NA	0.8365	8.64387	TATA box binding protein	Tbp	NM_013684	TTGTCTGCCATGTTCTCCTGCCTTCCCTATCCACGTGTTTTTTAAAACCAGTCAGTTTTGGTACCACTGATGGTACAGTTGGTGAGGACACTCAGTTACAGGTGGCAGCATGAAGTGACACTGTGTGTCCTACTGCAGGATACTAGAAAGGTTCCCCCTCTGCACTGAAATCACCCTGCAGCACTACTGTGAGTTGCTTGCTCTGTGCTGCTACTTGGGCGGCACTGCCCATTTATTTATATTTAGATTTTAAACACTGCTGTTGGTGATTGTTGGTTTAAGGGACAGAACTTTAAGTGTTCAAGCCACCTGTACAATTGGACTTTTCATTTTAATCTTTCCCACACAAGCCNNNNNNNNNNNNNNNNNNNNNNNNNNNNNNNNNNNNNNNNNNNNNNN…
13608	-0.600845639311508	-4.742	-0.395	0.800296879336169	0	0	1	NA	0.01613	8.6422	zinc finger protein 317	Zfp317	NM_172918	GTCTTCCATGACCTTCCATGTAGAAAACGCAAAAGGTCACATGACACTTCAGAGAAATCAGTTTGTAGAAAGTGTGAGAAGACCTGAGTTGTTATGCAGCAATTGGGATCTCTGTGAAAACCTAGGGACTGGGAAGAGTTTGTATTGAGTAGCAAGAAACTGTCAACATGTATCATGCTCCCAAACACACAAGAACTGAGGCAGAGAGTCTTCACCCTGAGCATTAGTGCTAAAGTCAGCACTACTACGTGAGCACACCAGAGTGAATCTTGCATTAAAAAATGGAGAGCAAACTGGCCAGCTCTTTATTGTTGTTGGCTCACAAGCCAAGATGCTTCTCTCTCNNNNNNNNNNNNNNNNNNNNNNNNNNNNNNNNNNNNNNNNNNNNNNNNNNNNNNN…
26373	-0.200304846334628	-1.94	NA	0.472470420548383	NA	NA	NA	NA	0.1845	8.63756	inosine triphosphatase (nucleoside triphosphate pyrophosphatase)	Itpa	NM_025922	CGCCATGGGTAGGGGCTAGTGCAGAACTCCCTAGGAGGCAGGCACTCCTGTGAGGCTTTCTCTGGGTTCCCCTCTGCCAGGAGATCCAGGCAGCATCAGGAGCCAGTTCTTGGAAGAGCAGTTGGCTCTGCATAGGGGAACTCTGAGCCAGTTGATACTAAACTCTTGTCCCTTGGATTCAAGAGTTTCCTTTGACCAGGCATGGTAGCGCACACTTTTAATCCCAGAATTTGGGAGGCAGAGGCAAACAGATCTTTGTGAGCTCAGGGCCAGCCTGGTTTACATAGTGAATTCCTGGATAGCCAGAGCTACATAGTGAGACCTTGTCNNNNNNNNNNNNNNNNNNNNNNNNNNNNNNNNNNNNNNNNNNNNGTTGTTCTTGTAGCCTCTGGCTCTGGG…
170644	0.0253937433901665	0.2539	NA	0.443076251810464	NA	NA	NA	NA	0.8595	8.63082	H3 histone, family 3B	H3f3b	NM_008211	GTTGAAGCGGTTTTTATGGCATTTTGTAGTAAATTCTGTAAAATACTTTGGTTTAATTTGTGACNNNNNNNGTAAGAAATTGTTTATAATATGTTGCATTTGTACTTAAGTCATTCCATCTTTCACTCAGGATGAATGGGAAGAGTGACTGACTGTTCACAGACCTCAGTGATGTGAGCACTGTGGCTCAGGAGTGACAAGTTGCTAATACGCAGAAGGGATGGGTGATACTTCTTGCTTTTCATGATGCATGTTTCTGTATGTTAATGACTTGTTGGGTAGCTATTAAGGTACTAGAATTGATAAATGTGTACAGGGTCCTTTTGCAATAAAACTGGTTATGACTTGATCCAAGTGTTTAACCATACATCACTGTGATAGAATGTGGGCTTTTTCAAA…
12491	-0.184465005240487	-1.701	-0.129	0.5689735926882	1	0	0	NA	0.2332	8.61609	ninein	Nin	NM_001081453	CCAGCCCAAAGGATGCACACCAAAGGGCGCACTTGCATTTGTGCGCTTTCCTGACACTATTGGAACGTCTTAATAGGCTCTCCGAACCCTCTAACCAAAAATTTTCAGCGGCTTGAAATCAAGCCTACCCGAAGTCTGCCAGCAATGGAATTGGAGGCTCCAAATGGGTGCTTATTGGAATTTCACAAATCACTATTTAAATTTCACTATTTAAATTACTCATAAGCACTGAACTTTTACAGTATGTTCTGGATAGCTACCAAGAATGAAATTAAGTTAAGGACCTTCAAGTCCTAGTTTTTAATGTTTTAAAACTGCTATTATCGGTGTATGCAATCCAGGTTCTTTTTAAGTTTGATATCTAACTAAAGTGGTTATTATTATAATTGTTTTTGAAAA…
170757	-0.200607376867897	-2.526	-0.193	0.659868649150081	0	1	0	NA	0.1082	8.61507	MIS12 homolog (yeast)	Mis12	NM_025993	TTTCTCAGTAATGAAAAGAGAGCATAGAAATAGATAGCTTTTCTTTGTTTATTTACTCTTATGTTTAGGTCTTTTGGGGCCACGCTCCCCTCCTGTCCTGGGTTACACAAAGCAAATCAGCAGACCTTCTAAATCGCAGGCTGCAGTGGAGACCTCAGAAGCAGAGCTTGTGTCCATTTGCTTTTCTCTCTCAAACTTGGCTCACATCTGGTAAAGCCTCCAGTTCTTTTGGGATTGCACTCATTTTGCTGTTAGGTATGTTTAGTATGATTTCAGGAGGGAATAGAATCCTCATGGAACTGGATGTTTCTGCTCATTTTTGCTGTATAAAGCAGGTCTGTATTCATTGAGTATAACCATGAGGTACATCAGGGACTAATAGAGCCGGGCTGAGGACAT…
70584	-0.275459201632756	-2.519	-0.068	0.621909575249236	0	1	0	NA	0.1088	8.60259	acyl-CoA synthetase long-chain family member 4	Acsl4	NM_001033600	AATGCGGCTCTCTGATTTCCATTTGCACAGGAGGTGGCCTGATGGTTTTTAGTTCTAGAGTTTAAGCCTTTGTTGATCTCCTTGTTAGAATATAAGGTGTATCTTCTAAAGACATGAAATAAAAACAACCAAAAGTCGTTAAAATAGTTGAGTCTACTTTAACTTGCATAGTCCTAGTGAAGCTGAGATTGCAAAGACATTTCCCTTTAGCTGTGTTAAGTTTAGAGCAGAAATTCTGTTTTTTAAAAGTAGCCTTATATACCCTTGTTTTTATGAAGAGAAGATACTCCATGCTAAAGTAAAGAAATTGGACTTGGAATAGATAGAATTGAAGAAATTTACAGCTTCCAGCGTCTATGTCTTCCTAGTTCAGAAGTTTCTATAATAATGATGACAAAA…
17250	-0.282288553719656	-3.185	-0.307	NA	0	0	1	NA	0.06132	8.59521	insulin induced gene 2	Insig2	NM_133748	AGAGGGCAGACGTCTTATCTGTTCTTTGGGAGCCTTGGGAAAGCACCGTGGGTATGAGAGGTTCACCAACGGAGGACCCAGTTTTCCCTTGATNNNNNNNNNNNNNNNNNNNNNNNNNNNNNNNACACACATGTTTTTGCAGTCTGTGATTGCTTCTGTAAATCAGTTACCAACCTTTCGGTATTTGATTTCAATAAATGTAAGATATCTGTGCGCTACATGAAAGATATGTTTATGAGTACATGAAATTTCTAAGTTTTTTGAACACAGCATACATTGTATCACAATGTCAATGTGCCAAACGTGTTACTGACACAGAGAATAAGAATGCTTTGAACAATTTAGAAATGTAATNNNNNNNNNNNNNNNNNNNNNNNNNNNNNNNNNNNNNNNNNNNNT…
272636	-0.0750506923231686	-0.8392	-0.286	0.861177433697175	0	2	0	NA	0.541	8.58794	carbohydrate sulfotransferase 10	Chst10	NM_145142	TGTGTCAGACCCTTGAATATTGCCAGATCAGGGGTTGGCTAGGTGAGATGTGAGCACAGAAACGGTACTTCCTCTATCGTGTCCCATGGTTCCGTTCACGGATGATGTTGGGCTCTGATTACCTGCTCAGGTGACAGATGCTCTGATGACCCCCTCCCCAGCCTGTGTCACCCCCATAAAAGGTTAGGAAAGACTGGATATTTGCAGACAGATGGACGGACCAGGAGGACGTGTTAGGAGCCTGCTTCCTTCAGCTGTCATGTCATCGGCACCGTGCCAGCTAGCCAGTGTTAGGGTAGTGTCACCCGTGACCTGTGGATTGTACAGACCCAGCACTTTCAAGAGAGATGGGATGCTGAGTGGCTGCAAAGGTTACTGGGACCCATGCAGTGTCGAATC…
320271	0.114939644297385	1.295	-0.176	0.610463587877235	1	0	0	NA	0.35	8.58201	baculoviral IAP repeat-containing 3	Birc3	NM_007464	ACAAGACTAATGGTCCATGGCTGCAACTTCAGCCAGGAGGAAGTTCACTGTCACTCCCAGCTCCATTCGGAACTTGAGGCCAGCCTGGATAGCACGAGACACCGCCAAACACACAAATATAAACATGAAAAACTTTTGTCTGAAGTCAAGAATGAATGAATTACTTATATAATAATTTTAATTGGTTTCCTTAAAAGTGCTATTTGTTCCCAACTCAGAAAATTGTTTTCTGTAAACATATTTACATACTACCTGCATCTAAAGTATTCATATATTCATATATTCAGATGTCATGAGAGAGGGTTTTGTTCTTGTTCCTGAAAAGCAGGGATTGCCTGCACTCCTGAAATTCTCAGAAAGATTTACAATGTTGGCATTTATGGTTCAGAAACTAGAATC…
14829	-0.330977582100545	-3.458	-0.143	NA	0	1	0	NA	0.04807	8.57508	a disintegrin and metallopeptidase domain 17	Adam17	NM_009615	TGGGGAACCTTGGCCTGCTCTAGGACATATACCTGCAGATGTTCCATAGAGCTGACCTGAATCAAAACATAGATTATAATGATCTGAGAAACGGGGAAGCAACTTAGCAGATGCTGGTCATGTGCTATGACCTTCACATGACATCCTATGTATGTAGGCCCTTTGAAGAGGTGAGGTAAATCTGGCTTATGTAAGGNNNNNNNNNNNNNNNNNNNNNNNNNATAATCTAAAATCTCCTTTGACCTGTGGTGCAGAAGCAGAAAGTAAGGCTGGACCCCGTTCCTGGTGACAGTGCTGTTAAGTCTTCAGTCTGTTTTTCTGTACCCTCTGACTACAGTGAAGCACTTAACAGTGAGGATAACTGGAACACAGACATACNNNNNNNNNNNNNNNNNNNNN…
14177	-0.193964788259448	-2.183	-0.324	NA	0	0	1	NA	0.1465	8.57464	ELK4, member of ETS oncogene family	Elk4	NM_007923	CCAGTGCAGTTGTGGACTGAGAGACCAAGGGACTAGGAAACAGACACCCGCCATGACTCGGTTCGAAATGAGGGCTCGTCTGCAGTGCTCGTGATTTTCCCACTGCCTGTCGCCAGGCCTTGAGGACTCTGTACAGAAAATGCCTTAATTGGAGTCCAAGCTCCACCTCACTTCNNNNNNNNNNNNNNNNNNNNNNNNNNNNNNNNNNNNNNNNNNNNNNNNNNNNNNNNNAGCTTTGTGCAAAAAACATTGGTCTATTGGGGTTCAGCAGCTGTGTTTCTCAAGAGAGTCACAGAACAAAGTCACTGGCCTTGGATGTTAGGACCCTTTGGCCAGGGGGAGAAAGTATGCTTAGAATCTGTTACTTAAATACTTGTTAGCTATGTATGATGGCCCACT…
231238	-0.12560958951949	-1.371	-0.13	NA	0	1	0	NA	0.3253	8.56909	polymerase (RNA) II (DNA directed) polypeptide E	Polr2e	NM_025554	CCGCAGGGGAAACCTAGTGCTCAGAGACTGAAGCAGGAGGATTGCTGCACATCTGTGGACTCCTTCTCGGTGTGAGTGTCTCCAGGAAAACAATGAAGAGGAACCCACAGCTGCACCGCATGCAGGGAAACCCAGAGCCCACTGCTCTGCACAGCACCCTGACAGCTGTGGGCCACAGCCTGTGGGTCATAACTGGATTGCCTTTTGACTGACGGGTTCCGTCCTGGCCATTGTCGCAGGATGAGTGACTCCAGAGCTGCAGCCACACCCCCACTCCTTACTCCAGGGTCACTGTTCTGTTCAGAGTTCTCCATTCTCGAAGGACTCTCCTGAGAATTAAAGGATACTTTGATNNNNNNNNNNNNNNNN
319888	-0.034626429369423	-0.415	NA	0.500821501272017	NA	NA	NA	NA	0.7686	8.56521	heterogeneous nuclear ribonucleoprotein U-like 1	Hnrnpul1	NM_144922	CCGGTGCTGGAGCCTTCAGAGGCTCGTGCCGGCTGCTTCTAATAGCACCTGCCTTGGCCCCTTTTTCCCCTCTGAGTCCTGTGGTGCTGGGGACAGAGTTATCCCAGGGCTGCCTCTCTCTAGCCCACTTTTTCCAGAGGAGCTTCTCTCTTCATACAGGCCAGGCATTTTCCTCTCTGGATTCCAACAGGCAACAGTGAGCTTTTCTGTTCTAGATCG
55994	-0.0486168495778116	-0.4291	-0.114	0.554480522810489	1	0	0	NA	0.7609	8.56457	PAK1 interacting protein 1	Pak1ip1	NM_026550	CTCACGTGGCAAATCCCAGATTTCTCCTCCCTATCTGAATGTCCTTTTGACGGAATTCTCCATGTCCCTGTGAGAAGAAAATATCTCCTTCCGTAGAAAATGTGCAGCTTAAGAAAAAGAACCGCTCTTTAGGTGGTGCTTTGTTTTGTTAAATGATAAACGTTATTTTGGCAGATGGCATTTTATTATAGATTGTAATATATAGTGATTGTTTACTTTAGCTGTTCAGAGCAAGTAAAGATCTGAAAATTGTATTTGAAATAATACAGAGCTTAATTACATTT
15273	0.0251102119780882	0.3139	NA	0.448972106773487	NA	NA	NA	NA	0.825	8.5606	colony stimulating factor 1 receptor	Csf1r	NM_001037859	AGTGGGAGGGAGAGCCGAGTCCTGCCGCTCTCTACGTCCCAGCTTGGCCTCCTCCATGGCACGGGCGACATGGGGAGAACATATGGACTTCGCCCTCAGCTTGGCCCAGCTCTGACACTTCAGAACATGAGGGGTCTGGGGAGGTCAGAGGCCCCGTTTGTTCCCAGAGCCTGGGCCATCACTGCCAGTGGGGTTCTCACAGTGCTAGCCTCTATATTTACTATGCCAACTGGTGCACCCCTAGTTCTCTTTCTCCATCCTATTCCCATTTTAAAAAACCCGTCCCAAACTCTCGTGTTTCAATGGAAAGACTGATTTATGTCTCAAAAGACAAGAGTCTCAAAGGCTGTGGGTAAGCTGAAGGCTTGCCTCCCTGACAGATGCTTAGACTACAGGCTT…
217082	-0.331356506002628	-2.777	NA	0.483483583063502	NA	NA	NA	NA	0.08689	8.54954	a disintegrin and metallopeptidase domain 10	Adam10	NM_007399	TGCAGCTTTTGCCTTGGTTCTTCCTAGTGCCTACAGTGGGAAAACTTCACTCCAAAGAGAAACCTGTTAAGTCATCATCTGCAAATGATACCCTTACAGTTAATAGTTGAAGAAAAATGGCAAGAGATCATGTCCTCAGATCAGGTGGAATTACTCAAAATTTAAAGCCTGAAAATTCCAATTTNNNNNNNNNNNNNNNNATGGAAAAGGAACCCAATTTTCTTATGAACAGATATTTTTAACCTAATGGCACAAAGTCTTAGAATATTATTATGTGCCCCATGTTCCCTGTTCTTCGTTGCTGCATTTTCTTCACTTGCAGACAGACTTGGCTCTCGATAAACTTTTATCACAAATTGAAATATANNNNNNNCAACTGCCAATCAAGGCTGGGAGGCT…
84652	0.0092659216992903	0.1076	NA	0.462447014011311	NA	NA	NA	NA	0.9421	8.5466	lymphocyte cytosolic protein 2	Lcp2	NM_010696	CAAGTTAGCCAAGAAATGAGCCTTTCTGACTTGGTGGTCACTGCGGCGAAATCACGTGACCTTAGCAAATCGCCGAGCACTTAGGAGTAGACTGTTAACTCGGGCCCAGAGTTCTGCCCTGCCCTTTTAAAGTATCTGAAGATTGTTGAATACCACATGATTTATTTATTTTCTTTGATGTTTATAGAGTATAGAAGTGATCATGTTCACATTTGAAGTCTAAGAGTGCATGGCAGACATGAGATTTTGAACATCCATCCCAAAATACAGTACTTGATACAGTACAGAAATAATGTGGAGCAAGCTGAAAAAGTACTGAAACTGGTCNNNNNNNNNNNNNNNNNNNNNNNNNNNNNNNNNNNNNNNNNNNNNNNNNNNNNNNNNACACAACTTAAAATG…
67039	-0.522035895915337	-5.185	-0.148	NA	2	0	0	NA	0.0123	8.5416	mannosidase 2, alpha B1	Man2b1	NM_010764	AGGAGGGGCAGGCCTCCCCTTCTCTTGCTGTAACCATTCACAAAAATCATTAAAAAGCTCCTACTGAGACTCAGGTCACCCAGTGCACTATCTTTTCTGGAGGGGACACAGACTGTGAGATGTAGGAAGATCAGCATATCCTAGCTCAGCCCTGACCCCAGGCCCTGGTGAGAGGTTACCTCCCCACTGGAATCACCACATGNNNNNNNNNNNNNNNNNNNNNNNNNNNNNNNNNNNNNNNNNNNNNNNNNTGTCCACACAGGCCTTCACATGGCTGGCCAGCTCTCAGGTGGCCATCTAAGAAGCGCCGAGGATAGGCCTGTGCAGGACATGGTATCAGAAAACCTGTTGCACCCTGGGTCTTTCCTAACCCAGCCTTTGAGTCAAATCTAGGCTAGG…
105787	-0.065548018760639	-0.7496	NA	0.48358788923912	NA	NA	NA	NA	0.5855	8.53238	cell division cycle 25 homolog A (S. pombe)	Cdc25a	NM_007658	AGCCAAATGGTAGCAGCCTGAGCTTCCCTCTGCCCCGTCCCTTTTCCCTTTGCTGCAGAGCAGTAAGCAAAGGGGCCAGCTGTACGGTACCTGGAGAAAGACCTGGGCCTTCCATTCCTTGGACCTGTCTCCTACACTCCCAGGTTGGAGCCTAGGGCACCCTGCCGTTACACTCTTCTGTTCTGTAAGAGTCCTTCCCTGTCAGGACTGTCTGCCAAAGCTGGACAAGCACAGCACAGACTGGAGTCTGCAACACCGTGTTAGGCTGCTCTCACTGAGCATCCCATGAAGAAGGCCTTATTGGGTAGACCCTGGCCTGTCACGAGGAGAGAAAAGCCGCCCAAGTGCTGCTGGCCAAATACCAAAGATAGGCTGGAAGGGAGGAGAGGGCCTCGTGGA…
74734	-0.16678958708135	-1.625	-0.387	NA	1	0	1	NA	0.2516	8.52649	Wiskott-Aldrich syndrome-like (human)	Wasl	NM_028459	TCNNNNNNNNNNNNNNNNNNNNTTTTAAGGTGAAATACTAAACACTACTTCCTGTCTATTGATCTGTAAAATTATCATGTAAATGTTCTACCAATTGGCTGTATANNNNNNNNNNNNNNNNNNNNNNNNNNNNNNAAATTAATCTGTGCAATACCTCATTTAATCTGTAAAGGTTTGTTATAATCCTATATAAAGCTACTCCTTGTTGCTGTGTGCAAGTTTACATCAGGATGCTCACGTGATTTGTGAATATTTTCATTCCATCAACAAGGGAGTTTAATTATGTGTGAGACTGACACAAACCTTAATGTAATTTAGTTAGAATGCCAGAAGGAGAACACTATTTTCATACNNNNNNNNNNNNNNNNNNNNNNNNNNNNNNNNNNNNNNNNNNNNNNN…
100043757	-0.0286387830775876	-0.3422	NA	0.456255394546005	NA	NA	NA	NA	0.8089	8.51364	polymerase (DNA directed), delta 2, regulatory subunit	Pold2	NM_008894	TGAGAGGCAGCGGGCTCAGGACATCACCCTTGCAATGCAAGCCCTGTAAATAAAACATGAATTTTTCACAGGTCTGNNNNNNNNNNNNNNNNNNNNNNNNNN
240119	0.283544398101292	2.712	-0.314	0.396436109963997	0	2	0	NA	0.09227	8.49703	RIKEN cDNA 1110003E01 gene	Smim14	NM_133697	CGTCCTGGTGTGGGAAGCAGCAATGGTTTAACACCCTGCACGACCGAGCGACTGAAGACGACCAGGCACTAACTGTCTCCTTTTCCATCTGCAGTTTGGATGGTATTGTTTTCATGAGCTTCTAGAAATTTCACTTGCCAACTGCCTTTTGCTTCCTGAGTTGCCACCGTCCTTATTTACAGTATCCCTGAGTAAATGATTCTATTGAAAAGTTGAGGGCTTTGTTGGTTGGCCTAAGCTTAAACATTCCACTCGTTCTCCCTGCAACCCTGACTAGAACGTCTGTGGTGGTTTCTGGCCCAGCTGAAGGAAAATTGAGANNNNNNNNNNNNNNNNNNNNNNNNNNNNNNNNNNNNNNNNNNNNNNNNNNNNNNNNNNNNNNNTTTGGGGTTGTCTGGT…
50789	-0.467429383418148	-4.448	-0.159	0.575041883692474	1	0	1	NA	0.02033	8.49526	fucosidase, alpha-L- 2, plasma	Fuca2	NM_025799	CCTGCAGCAGAAAGATGTAAGCTGCAGGTACCTCTAACTACAGGAAATGGCAGGNNNNNNNNNNNNNNNNNNNNAAAGTACCACTAAAGAAATCAGGATAAAAATGATACAAAAACTGAAATCATTAGGTAATACAGTTTCCCTTCTTGTTCTTCCTAAATTCTTTCCTAAACCACTCGTGTTACCATTTGACTATGCTTCCCTCCAAAGTCTCTTCCTGCTGAATCCATTTCACATGTAACTCACAGGTGCAAATANNNNNNNNNCAGAGAAGCTAGAAACTCCTAACCTTCTACTGAAACCTTAACACTCCACGTGGCTGTATTGGAAACAGAGCTCTTGAAATGGTCAAGATTAAACCATCATAGGGCTAGCCCTAATACCAGAGGACTTGGTGTC…
14756	-0.215132344360901	-2.128	NA	0.562467136541565	NA	NA	NA	NA	0.1542	8.49451	heterochromatin protein 1, binding protein 3	Hp1bp3	NM_001122896	ATTTTATAGGGAAAAGGGTATCATGATTGAATTCAGAATCTTACTTTATAAGGTCAGTGTGCATTTGTTCTAGTTATAATGCTTTTAAATTGTACTTTTTCTTCCCATGTGAGCATTGTGGGAAGGAATGGACACAGAGCAGCGTAGACATTTGTGAGCTTCGGTGCTGTTCAGTGCCTGCTTCTTCATCACCTTAATTTCTGCCATAACCTGGACTTCGCTGACTGTGTGACTGCCCTGCTCCCTCTGTTCATCTTAGCCCCAGCCCTCGTCCTCTTTCTGTGATCCGATTGAGGATTTTTTCCTCCTTCAAGTTAATTTAAACAACTGCAGAGATGTGTTTGTAGAGCACTTAGAGGTCTGGGGCTGGAAGTCCAGACGGCGCAGGAGCAGTGTTGG…
66262	-0.116983097088877	-1.085	NA	0.501231361082381	NA	NA	NA	NA	0.4292	8.48496	neural precursor cell expressed, developmentally down-regulated gene 8	Nedd8	NM_008683	AGAAACTTGGTTCCGTTTACCTCCTTGCCCTGCCAATCATAATGTGGCATCACATATCCTCTCACTCTCTGGGACACCAGAGCCACTGCCCCCTCTCTTGGATGCCCAATCTTGTGTGTCTACTGGTGGGAGAATGTGAGGACCCCAGGGTGCAGTGTTCCTGGCCCAGATGGCCCCTGCTGGCTATTGGGTTTTAGTTTGCAGTCATGTGTGCTTCCCTGTCTTATGGCTGTATCCTTGGTTATCAATAAAATATTTCCTG
320472	-0.208935136993592	-2.369	NA	0.510403292663647	NA	NA	NA	NA	0.1238	8.47192	karyopherin (importin) alpha 4	Kpna4	NM_008467	GAAGATGTTGTGGAGGTTAGGTACAATGCAGCACCGAGAANNNNNNNNNNNNNNNNNNNNNNNNNNNAAAAGGGTTGATCCATCAAGCTTGGCTCATGGGATCTGCTGCTGCATTAAATCGGGAGAGAAAATGTGAAGATTTCATTTGGAACCACAGAAAATGCCCAAATGAGGTCAAGGTGGCGAGTGGGTGCGAGTGAGAATGAGTGGCAATGTAAGGAAAACTTGACACGAATGCTTATTTAGGTTGAGAGGAAAGGGCTACAGGTCACAGGTCTTCGGTGCCTGAGACGGAGCATTGACTTACTCTATCAATTGAGAAGTGAAATGCCATCATCATCAAGCCTTGTAAGCATAAAAGCGATGCCCATATAAGTCAAGGAAATGAGCCCAGGCCTC…
76608	-0.514235413827961	-4.403	-0.224	NA	1	0	1	NA	0.02103	8.46184	ring finger protein 144B	Rnf144b	NM_146042	AGTCACCTGCGCAGACATCCGGGTCACATGAGACAGCACATTGGTAAAAGCCCCACTTAGCAGCCTTGCCTCCTTCTCCTTGCCAAACTTTGGAAGTGCCTCTGCCCAGACTTTGAACCTACCTGAAAGCATTCGGTGTTGGAAAAGGCCACGCACCGGGGCATGAGTGTGCCTGTGTATCAAGAAGCAGCCCCACAGTCCGGACTGTGTCTGTGGAGCAGGTTGGGAACTTTGCTTTAGCCTGGGAGACTCTAAAACATCACCATCTTACCCTCCAAAGGATCCCACCAGGCTGCTCATCTTCCATCCAAACCAAGGAGCCTGGGTGAATACTCACTGTAGTCATGGCGGTATTGCCGCACTTGGCAGCATTGCAAACTGAGCAAACGTCTGTGTTGG…
17755	0.0300236565871668	0.3446	-0.314	0.565307733022735	0	0	1	NA	0.8079	8.45638	integrin alpha FG-GAP repeat containing 2	Itfg2	NM_133927	CTGGGCTCGACCACTTAGCTGGTGAAGGATCCTTCCGAGCCCCCAACCCTACCCCAGAGCGATCCATGACCTTGGAGGATGGGGAGTGTGTATTACAGAGGAAGGAGCAGAACTGGGTTCTCAGAGAGGATGGATGTGNNNNNNNNNNNNNNNNGAGAGCCTGTGATGAAGAGATCCATCGGTTGCCCCTCTGCTCGTGGCTCCTTCTCATGCTCCCTGCTCTCACTGCAGGAAACCGACTTGTGTGTGAGACAAGGCAGCAAACCTTTGCTATGTTCCAACACCTGAAAGGCTTCAGGCCTGAGGAACTGAGGGAGCATGGGGTGAGNNNNNNNNNNNNTGCTGAGTGCCGATTTTCACAGCATAGCTCCAGGCAGCTGACACTCGCAGTTATTGCAG…
72823	-0.484027191699296	-3.114	-0.941	NA	0	3	1	NA	0.06521	8.45017	nuclear import 7 homolog (S. cerevisiae)	Nip7	NM_025391	GACGGTCATTCCAAGAACATTTTGCTGTGTGAGAGGACTTAGCTTTGTTTCCTGTGTGCGGCCATCAGATTAAATCTGGACAACACTGAGATACGCAACTTGGGTTCTTATCAACAGAAATGGCGTGAAAACAGGGTCTCTGGCCCTCTAGAGTCAAAAGCAGGTGGATCACAAGTATAAGGCCAGCTCAGGCTACTTGGAGAGTTCAAGGCTAGCCTGGGCTACATAGTGAGCCTTGTCTCAAAAATCTAAAACAGACAAACCAGAACCNNNNNNNNNNNNNNNNNNNNNNNNNNNNNNNNNNNNNNNNNNNNCTGCGTCGTCTTTGTTTGGATCAGAAGACTTGCTCTGAGTGATGGTTTCTAAGTTACTTCACTGAGGACAGGAGCCATCTTACTG…
381813	-0.0845159004523364	-0.8672	-0.192	0.481126934035859	0	2	0	NA	0.5278	8.44962	G protein-coupled receptor 172B	Slc52a2	NM_029643	ACCCAGACGTGTAGGAGTTACTTCACACTTGTCTCCACCTGGAGGGTAGGAGGGATGGTCACAGTGCCTGGGTCCTGTGGCCCAAGGTGGCCACCCTACACACAGATAATATGGATATTTCACACTCCACAAGAGACCTGGCTTTGGAGAAAAGACCAGTGTGAGGACCAAAGAGCAGGCCCAGACCCAGGGATAGATTGGAGCTGCGCGGCCTTCACCCCTGGGACCTCTGTGGGATTTGCACAATAAAACATCTTCATCCAATGGGTTGTTAATCCCATGAGCACAGCTCTATGCCAGGCCTCCTTCCCTCCGTAGGCAGCCCCTCTCCCCCAGGATCCTGGTTATAGCTTCCTCCACTCGCCTAGTGGCTCTTGCAGGGCCTTGGGTGACCTCAGG…
70144	0.473124586102257	5.772	-0.27	NA	1	1	0	NA	0.008104	8.44736	transformed mouse 3T3 cell double minute 2	Mdm2	NM_010786	CTGACCTGCTCACAAAAATAGAATTTTATATTTCTAACTATATGACCCCCAAATTAGACAACATGGGTATTATTTTTATACATTAAAGCCAGAAAACTGTCTTAGTCCACATAAAATTCACTTATAATTTATCCTGGAGAGTAAATATGGTGAATATTTTCTTNNNNNNNNNNNNNNNNNNNNNNNNNNNNNNNNNNNNNNNNNNNNNNNNNNNNNNNNNNNNNNNNNNNNNNNNNNNNNNNNNNNNNNATAATCTCCGCTTGGAAGGACTTTGGAAGTGTATGTGAGAAGTCCTTTCCATCTCCTGCAGATGATGGTGGACCTTCCTCATCAAGGGCTACAGAAGTACTTGATTTCTGNNNNNNNNGTTAATAATAAGAACATTTAATTTATTTAGTG…
50932	0.153689950996954	1.768	NA	0.554402285399509	NA	NA	NA	NA	0.2185	8.43896	laminin, gamma 1	Lamc1	NM_010683	TGGCGAGAGGGCTGTAAGGCAGTGTCCCTGACAGGGGACCCTGTGAGGCCTCGGTGCCTTGACACAAAGATTACACTTTTCAGACCCCCACTTCTCTGCTGCTCTCCATCACTGTCCTTTTGACCCAAGAAAAGTCAGAGTTTAAAGAGAAGCAAGTTAAACATCTTTAACCAGGAACAAAGGGTTTTGCCTAATAAAGTCTCTCCTCCACTTCTGTCAGCACCCTACCGGAACTTTCCCTTGTTTGCCTGAAGTCACGGCATCTTCCAGGGGCCTACCCACATCATGTGAACCTTTTAATGCCAGGGCAGACCCAGCCCCCTCCCCTCTCTCAACACCAGCAGGACCTATCTCAGTACTCATGTTTCTATGAAGGAAATCTTTGGCTCCTCATCGTAG…
14415	0.0156301263924927	0.1533	-0.109	0.553940396773699	1	0	0	NA	0.9174	8.43629	akirin 2	Akirin2	NM_001007589	ATCGCGCTTTTTGCATTTGTGGGCTGCCTTGTTCTTTGTTGAGTTGTTGCAGGAGGTCCCAACTATGACATGCAGCAATGCCAGTACCCATCTGTGAATACAGGTTATTTCAAGCTTTCGTCAGTGGCAACCACTCTTAGGCAGCAGCAATTGGTTTTGGAAATTTCCGTGATGTCATTACCACCTGAATGTGGACCTTTGCTACTTGTATTAAGACCAGTGGCCTCGTTTTGCTGTATCATTACAATTTGGCTTCTTTATATTAATGTTTGAAAGGGATTAAACCTGGCATTCTAGAACATGCCCTTCACTGGTTATGTAAATAAAACTGTAGAATGACACGTCAGATGAAGTTAGTGTGATTTTAATTGTGCACTACAACCAAGCTGTAACCAGTTA…
74488	-0.409222332912256	-3.877	-0.233	0.552477172260852	0	1	0	NA	0.03329	8.43609	transforming growth factor, beta receptor I	Tgfbr1	NM_009370	CTGAAACACCGTGGGAACTCTGCTCTCTTCATATCTGCTCCTGGGTGTTTAGGAGGCTGGTTGTTCTACCTCACTGAGAGAACAGAGGGCTCTGCTTCCTCTTGCAGCAGTGGAATATGGTCAACTGAAAGCTTCCCAGGGTTTCTCTGGGCCCAGAGGCAGCCGTGGGGTCCTTTCTGTGCACTATGGATACTTCTTCCAGACAGTTACAGAATGTTGTGTAGTCTACTTTTGTTTTTATTAACAAAGCTTGTTTTTAAAGACAACTGCCAGCCCTTAGGGAGCTGCTGTGCTGTTGACCTTCTGTAAGGGTGAAGGAGCTGGGGTGTGGCACTAAATGAAGCACTTCTGATTTTCACTCCTAGTAGTACATTCTCAGAGGACTCTGAACCACTAGTG…
239766	-0.0546250922143372	-0.6113	NA	0.470677025281285	NA	NA	NA	NA	0.6581	8.42546	cyclin-dependent kinase 8	Cdk8	NM_153599	GCTGTGCTGGAGTCTGTCAGTGCACTGTTGCTCATGCTGCAGGACTGGCTGCGGCACTCGCGGGAACCTGGTGTGGGCCATGCGAATGTACTGTACAACCACATCTTCACAATGTCCAGTAGCCGAGTTCCACCAGTTGTCACAGATTGGGGTGGTAGCTTCCAGGTTGTACCTAAGTTTGGAGTTAGACTTGAAATGAAAGTGCTAGCACAGTTGTGTTGTGGGTTTGCTACTTCCATAGTTTACTTGACATGGTTCAGACTGACCAAGCATAGTTTTCAGTGACAGTCTGTAGCAGTTGAAGCTGTGAAATGTGCTAGGGCGAGCATTTGTCCTCGTGTGTGGTGACTTTGAGTGTAACAGCGTGATCTGACCAATAGTACACACAGACGCAAGGTT…
16199	-0.113897353516322	-1.338	-0.095	0.458958753578886	0	1	0	NA	0.3361	8.42014	MAP kinase-activated protein kinase 2	Mapkapk2	NM_008551	GCCGCTCTGTCTCCCACCCACTGGAGGACAAGCAATAACTCTACATGAATATATTTTTTAGACAAAGAGACACAAGTTGCCCAATGCTGCCTCCTGTTCTCTTGGGCTGCGTGGCGCCCAGAAATGCCTCCGGCTTTATTCTGCCCTTGGCTCTGGCTCCCCCGAGGTGGGGGCTGGAGGATGTGTGAGGGGCAAGGTGCTCCTGAGCCCGTTGCTCCTTTGCATTTTATCTGTAATTTGGCGTAGAGTTTTTATGNNNNNNNNNNNNNNNNNNNNNNNNNNNNNNNNNNNNNNNNNNNNNNNNNNNNNNNNNTCTACAAAGGCTGAGGCTTATCCACAGGTGTTGTGGAAGTTGTTATAGGGAAAGTCCCTAGGTTGCCCTATCTGTCTCCTCTGGCC…
68114	-0.163521583270215	-1.844	-0.099	0.681535775886883	1	1	0	NA	0.2029	8.41856	myosin phosphatase Rho interacting protein	Mprip	NM_012027	GTCGCGCCCGCTTCCAAGTCCCCTGTCGTATAGAGTCTGAAGGAAGGCCTGACGGTGCAGGAGCGCTTGAAGCTCTTTGAATCCAGGGACTTGAAGAAAGATTAGCTGCATCCATTCCACTGACACATCCTTCCCAGCTGGTGGCAGCACAAGCCAAGCGTGGTTTTCATCTTCACCTGTGCATCTCATTGTTGCTGTCATTAACTGTGGGGATGGATGCATGAGAGACTGCTGTGGGGTGCTTGCTCCAGTCCCTCCCTGTCAATTCCAACTTCCTGTTGTCTTTATCACAGCTTTTTTCCCATGGTATTCTCAGATTAGTCACGCGCAAGCAGTAGAGTGGGACGGTTTCCCCGCTGATACCTGAGCAGCCCCCTTGTCCTCCCAGCACACTCACTG…
242620	-0.246701475459135	-3.046	-0.069	0.498525242731479	1	0	0	NA	0.0691	8.41753	chemokine (C-C motif) ligand 9	Ccl9	NM_011338	CATTTGCTTGAAGAGAAGGGTGTGAACTGCCAGCTACTTTCTTTGGTCTTCCCCAGTGACCACCTAAGTGGCTCTAAGTGTTTATTTTTATAGGTATATAAACANNNNNNNNNNCTGTTCCACTTTAAAGTGGCATATCTGGCTTTGTCACAGAGGGGAAACTTGTCTGTGCCAACCCCAGTCATCTGAAAACTCAGATGCCTGGAAGGTCTGAAGCTGACCTCAATGACTACACATAATATTTGATTGAGATAAATGGGCAAGGTNNNNNNNNNNNNNNNNNNNNNNNNNNNNNNNNNNNNNNNNNNNNNNNNNNNNNNNNNNNNNNNNNNCTTAGATGGCAGCTCAAACTATCTATAATTCCAATTCCAAAGAAAACTGATGCCCTATTTTGCCCTT…
277463	0.130638515235478	1.227	-0.427	0.779465500271151	0	2	1	NA	0.3739	8.40987	zinc finger and BTB domain containing 7a	Zbtb7a	NM_010731	CTCGTATTNNNNNNNNNNNNNNNNNNNNNNNNNNNNNNNNNTAAGAACAGAGAGANNNNNNNNNNNNNNNNNNNNNNNNNGAGTAAGCAGTTCTCTGTCCAGACGCCCTCCATCCACCTGCGCGGACGTGTGTGCGTGTATATACCATGGCCGCGGGCGCCTGCCTTTCTCAGATCCTTAGGATGTGGCCCCATCTGCTCCTGTGTCCCTCGTCCCATCCACCAAGGGGTCCCACGCAGGGGCCCAGCCTGCTCTTGGCTAAGGCGAGGGTGATGGGGACCCCAGGACAGGCGCCCGGCTCCTTGCTGGTTGGTTTTAGGGGGTCTTAGACAGACCTTAAATGCTCTGTCCACTATGAGTGGACGTTAAAATGGTCCCCACCCTCCTTCCTCAGGGCAC…
433520	-0.107455793262636	-1.165	-0.234	0.76802579442625	1	1	0	NA	0.3975	8.40183	giant axonal neuropathy	Gan	NM_001081151	AGAGGAAGAGGAGCCAAAAGTGAGATCCTGCCCCAAGCGCATCCCGTGGCTGGCGGCGGCAAGTGCAGTGAAGCAGCCCCATCTCGCTGTGCGCTGGGCTTGAGTGTGGTTACTCTCTGGTGGNNNNNNNAATGCTTAGGAGCTCAGGCTTCTGCCCTGGTCTGGAGACCGTGTACTGTTGAAAAACTACCTGCACGGAGTCGGTTCCTCCAGCCTGATGCGTCCGTAACCAAGGCTAGTGAATGTCCTAGGAGGAGGGTGTGGGGGTTGGTGTCATGTGAAATATCAAAGTTAAAACCCTAAGGTGCATTTTCCCAGAAGGGAACTCTTACCTGACTGACTGCGGAGTTCCAGTGTGTGTGGCTGTGGTCAACAAACAACAGAATCCATATATGCAAG…
67139	0.0336215168839153	0.3581	-0.248	NA	0	1	0	NA	0.8002	8.36328	retinol dehydrogenase 13 (all-trans and 9-cis)	Rdh13	NM_175372	CCTTCAGAGACCCAGATGGAGCTGTGTTACCAAGACTGCTGCTGGCCATGCTCTCATCATCCTCTAGGGGCAGTATTGGTACTATTAGAATCTCAAGACTGTGGATGTTGGCTGCCATGTCCTCATCATCCTTTAGGGACAGTGTTGCACTGTTAGAACTCAAGTCTGTGGATGCTGGCTGCTATGCCCTCATCATCCTCTAGGTGGCAATGTTAGTTCTAGCATTTATCGTTAGCTGGCTACATTGAGTTGGACCACAGGTAGGCACTGGCTCAGGGGATGGCAGGTCCATGTACTCTGTTGGTTACTGGGGAGATGGTCCATCAGGTGCCTCCTTTAGGAATCTAAAAGGGGAGGCTGATAGGGGAGACAGTCACTCTGGTTATGGGCAGTGTCCAA…
332396	-0.344541795173992	-3.407	NA	0.479793130498249	NA	NA	NA	NA	0.04993	8.35707	solute carrier family 36 (proton/amino acid symporter), member 4	Slc36a4	NM_172289	TCATGGGAGAAGAGCGGTGAACCCTCTCCTGTCACCCCAATTCTAACAGCAGTCAAGAACGACTACAGTGCTTCCCCATACACTGAACAGTGCCAAACTCCTAGTTTTTGTTGGCAGAGTATTGCAATTTGACTGTGAACTGGACATCTTTTGCAGCTATGATAAACTATGGAAGATTATTGCTTTTATCTAATGACAATGNNNNNNNNNNNNNNNNNNNNNNNNNNNNNNNNNNCAATAAGCACAGCCCATTATTGTGTTTCTTTAAGAAACACTTTGAGTAAGAGTTGTGTTTCTTACCACTATTGAGAAGATAAAGGATTTCAACATGGTATAAATTAAATAGGCACATGGTTTAAAAACCTCTTTGAAGCACCCCACAATAGCAAAGTACACCTC…
269585	0.082811854263058	1.013	-0.088	0.492797037822331	1	1	0	NA	0.4606	8.35245	pleckstrin homology domain containing, family B (evectins) member 2	Plekhb2	NM_145516	AGCCTTCAACATTTTCTGTGCATAGCTTCTGTTAGTCCTGTGTGCAGTAATTTGATTTGCAGGGCATTTCTGTTTGTGACAAGTGTCTTTCATAATAATTTAAATAGTTCTTTTGAAGGTGGTAATCTAATAATTGTGACTGACCTGCATGGTACCACAAAGAAAGCCCGAGGTATGCTGTGAGTGAGAGCCTGAGTCCTTCCGGGTACTAGCTTGCACCAAGTCTTTCTTAGGGACTTTTGGATGGCTTTATGTAAACACACCCAGTTAAATGGGCAATTTCCGTCCAGTTAGGTGCAGTGTTGAATTAAGGGATGGCTTTCCTTGCTATGCCAATACTAATACTGCTGATGGAGGAAGATGTGTGCAAGTGTGGTGAGGAGAGTCACAGCTTCTTTA…
11920	-0.20242747555173	-2.405	-0.134	0.644908201508138	0	1	1	NA	0.1196	8.35055	cleavage and polyadenylation specific factor 2	Cpsf2	NM_016856	AGGACATGATGTCAAGATGTGTCTGCTTGACCTTTCTCAGGAAGAAAGGATTCTCATCTGAGGCTAAACTTTTGCTGTCTTGTTTTGTAACATACAAAAAGAATCTGCCAGAAAACGTGAGCATGTACTAGATTTTGAAAAATATGAATCAAGGGCCTGGGGTGNNNNNNNNNNNNNNNNNNNNNNNNNNNNNNNNNNNNNNNNNNAGGTTTGATTCTCTGTCCTNNNNNNNNNNNNNNNNNNNNNNNNNNNNNNNCCTATTTTGTAAATGCTCTTGCCTAGCTCTGAATGCTAGAGGCCCAACGAAGAGACAGGCCCAGAGCCAAGGGGATTGGTGTCCTCTGCAGGTCCCTTGTTCCAAGAGCTCATTACTNNNNNNNNNNNNNNNNNNNNNNNNNN…
66412	-1.03125103156271	-7.244	NA	0.52148306927414	NA	NA	NA	NA	0.004751	8.34471	purine rich element binding protein B	Purb	ENSMUST00000059507	AGCAGGCAGCTTCCCGTACCGGCCTNNNNNNNNNNNNNNNNNNNNNNNNNNNNNNNNNNNNNNNNNNNNNNNNNNNNNNNNNNNNNNNNNNNNNNNNNNNNNNNNNNNNNNNNNNNNNNNNNNNNNNNNNNNNNNNNNNNNNNNTAATATAGTTAAGAGAAATAACCATAAGAAAACAGTCACAGACAATTAGAGAAAAGCAGTTAAGTTCCAAGGAACTGCCAGCAACCTGCAAAGAGGAGCAGCATCTCCTCACCTGCGCAAGAGTCTCAGCTTCTGTTGTTTAAAACCGAGGTTCGGAAATTCATCAGGAAAACACTGGAAGGGATAGATAGATCTTCGAGCGTCTGGGACCAAAACCACACCTGGGTTACCCAGACTCATGCATTGGGAATAGCT…
17118	-0.257560883962883	-2.609	NA	0.438881356961403	NA	NA	NA	NA	0.1007	8.33602	LLP homolog, long-term synaptic facilitation (Aplysia)	Llph	NM_025431	ACCTTAAAGACTGGCAAGGGAGACAGGCGTGGTGGTGCACCCCTTTCATCCCAGCACTCAAGAGGTGNNNNNNNNNNNNNNNNNNNNNNNNNNNNNNNNNNNNNNNNNNNNNNNCAATTCCAAAGCACCCAGGGCTCCATTACACAGAGAAACCGTGTCTTGNNNNNNNNNNNNNNNNNNNNNNNNNNNNNNCCAGAAACTTTGTTTTCAGTTTGTACTTAGTTCTGTAATTCAAACCAAAATAACTCATTTGTGTTAGAAACTTGAATAAAATCTCTTTGGTGATGAAAGAATGTTATGCTGAAGTTGTGATTGGATACTGCCTGGCACTGAGTATTGTAAGCATTGATGTGGTTATAACTATTTGATCTTACAGAATGGCCATTGTACTCAGTTCCT…
226844100125339	-0.1616878389533	-1.812	-0.42	0.388794819504014	0	3	1	NA	0.2093	8.32251	SUMO1/sentrin specific peptidase 1	Senp1	NM_144851	AGATTCTCAGTGAGCAGACACTGAGCGTGTGGGGGACCAACCTTTGCCATCGACAGCCGGAGACCTTGGAAAGAGCTGCTCCTCCCTCCCCTGTTCTTGTACAGCCCTTGACCCTGGACCAGGCCCGGCGAGATGCATTCACAAGCACATCTGCCTTCCCTTTTGTAGCTCAGATCCTATTTTTGCAAAGAAACTTTGGTGCTGTGAAGGGGTGAGGGAACATCCCTCCTGAAGAGACTGCTTTTCACTTCAGCTCTGCCGTCTTCTTTTCCAAGGGCTCCCGCTCACTGAGTCCCTCACTAGGAGCCCAAGAGAGCCTCGGGAAGAATCTCGGTTTCCTGTAAACCCTTGTTGCTCGGCCTTACCGAGAAGCAGGAAAGAGCATGGGCAGCAGGTAGG…
16495	-0.359376042049666	-4.073	-0.052	0.720080236072847	1	0	0	NA	0.02784	8.3166	transmembrane 6 superfamily member 1 | hepatoma-derived growth factor, related protein 3	NA	NM_013886	CTACCGTAATGAATGCTGCATATTGAGAGACACCACAAGAAGGTTAACTGTTTGATTGTCTAATTCTTGGATTTGGATTTGATATGAACCAACGGTCTTTGTTGTCATTGACAGAGCCCCAGTATGTGTGTGCATTAGTCACATTCCTCTCTGTTCTGTTGAAGGAAAAAGAGACATTTTAACCCTTTTAAGGTTGACTTTATTTTATGTTATTTGGTTGCATGAAGTTGCCCTTAATCACTAAGAATGATGAAGATTTTGCAGACTTCTCTGTGTCTAGGCTCCTTTTCCAAGTCATCAGCTTCCTGCCTCTCTCCCACCATCATCAGATACTCAGCTAAACAGTAATTCATATTGTTAGGTGACTGCTCAACATAATACTTCAGGATGGGATTTTCT…
21191416413	0.0762329527370422	0.9364	-0.253	0.547494112448923	0	0	1	NA	0.4946	8.31647	regulator of calcineurin 3 | microRNA 700	NA	NM_022980	GCGGCTGCGGTGCCTGCCGCGCCTGCCTGTCCCACCACTACAGCTGCGCCTGTCTAGGAGCACAGCCCAGGGATGCTGTTGCATCCGTCAGGCAGTTGGGCCAGCCTCCCCAGGCCAGAACGTGGGGTGAAGTAGCAGATTCGGCCAGCTGTTTGAAATTCTGAACAGTATTCTCAATGGCACTTTAAGTGACAAGGTTAGCCCTGACCATGTGGCACCTGTCTCCTCCCCCAGAAATATTAGTTCCCTTGAACCTGTAGAGCATTGGGTACCACAGGCCAGAACTAGAGTCACCCAGTGCACTGCCATTTTTACAGATTTAAAAATTAGTCTTACGGTTTCAGTACTTTGGTGTGGGTATTTTTGTACAGGTGTGGCAGTGTCTTAACAAATATATTG…
333433100038368	0.021825659375196	0.2395	NA	0.479674784448455	NA	NA	NA	NA	0.8674	8.28713	GATA zinc finger domain containing 2A	Gatad2a	NM_001113345	TGGGAGCCGGCCCAGCCGAGGACAGGCCCTCTTCTCTCCCAAGGCCCTTGGTCTAGGACACACAGACTGCCTCCTAGCGAGTTGCCTGAGACAGCTCAGGCCTTGGCTGTTGCCTTGCTTTGGCCAGGAGAGTGTGCCACCATGGTGCCCAGGATCAGAATGAGGGACCTCCCAATGGGCCTTCTCTTTCCTTTTTGCCTTTAGTTTGCCCGACACCAGCAGAAACTCGGACCTTGGGGCCAGCTCTGCCTGGCCAGCGTGGGTGGGAGCTCACCCTGGACACTGTGACACACCCGGGCCAGGCTGGCACCGGGGGCTCCCGAAGTTGAGCCGGGATTTCGTTTTCTTTTGGCTTTTCCCATCTTAGCTCCCCAGTCTCTGCCTCTTCATGGCCATCTA…
18072	0.111132881783009	1.311	-0.111	0.698111282494579	1	0	0	NA	0.3449	8.27988	dual specificity phosphatase 16	Dusp16	NM_001048054	GAAGACCTCGTCGCTTCTGTTGACAGTTTTGTTTCCTGTTCACAAAAAATAGTCCCTGTAAATCTNNNNNNNNNNNNNNNNNNNNNNNNNNNNNNNNNNNNNNNNNGAGCTACGGTATAAAAGCAACAGATGGATCAACACAGTTGTTCTCTCAGCACCTGCACTGAGAATAGCTAACTCTCAGAAAAGATTGGAAGGGTAGATGTTAGAATTCTCCCAGCCAGGAGAAGAGATTTGGTTCAGTGAATTGCACATCTTCTTGTTCCTACAAAAGCAAGGNNNNNNNNNNNNNNNNNNNNNNNNNNNNNNNNNNNNAGAGGGCAAAATCCCTCCCATTTTCACGTGCAACAGAGGTCTCAGAACTCATCTCTGTCCAGGCCCTTCCCTAGTGCACCTTAG…
12366	0.0621659724863761	0.773	NA	0.438298637058764	NA	NA	NA	NA	0.5734	8.27632	coatomer protein complex subunit alpha	Copa	NM_009938	GGCCCTTCCTTCGCGTGCATGGTTAACCCCATACTGTTCTTCAGAGTCTCCCCTTACAGCCACATTCAGCTTGTTGATGTTGGTTCTCCCTAAAACGTCATGTCCTCTCTCTGCTATTGCAAATCAGAAGTTTCAAGCTTGACTTTCTGGTTCTTGCAGACCTCTGCCTTGACGGTTACTGTGCTTGTGATCATAGATGACTTTGCCTTTCAGCTTAGGCCTTCCAAGGAACAATGAAAACTATGTGCTGGCCATTTGTTTATCAGATTCTTAGTATATACTCCTCCCTTCCCACCACCTTCCTGTCAATTCCAGTACGAGACAGAAGGATTCAATAAACGCCACTTTCCCCAGCCACGCGAGTTGTTAACTATCCCATCTTTTTCTTGGGCATTTAAT…
72117	-0.711806871950698	-6.371	-0.085	0.515509757486779	1	0	0	NA	0.006307	8.26348	vacuolar protein sorting 35	Vps35	NM_022997	AAGAAGACAGCTCAGCATACTCCTTTCTACACATCAGAAAGGGCTTAACTAGGTCTCCCTTCCATAGATTGTGCCTTTCAGAAATGCTGAGGTAGGTTTCCCATTCCTTACCTGTGATGTGTTTACCCAGCACCTCCAGACACCTTCAGGACCTTAACTCACTTCATAATTGTTTAAGTCTGTCTGATCACCCAAGTAGCATGACTGATCTGCTCTTTAAACTTCTGTGATCTGTGAAAATTGAAAGCAAAACCCACTTATTCTGGCTACTAATGGAGCTCTCCTTTCNNNNNNNNNNNNNNNNNNNNNNNNNNNNNNNNNNNNNCTTCATTAATGAGGAATACTAACCCAAACATACTTGTTTCTTCGTTCTCTGGTCCTATGTGAGATTACTTTAGA…
21813225164	-0.011340763221833	-0.1361	-0.352	0.973340603633223	1	1	0	NA	0.9267	8.26105	zinc finger protein 462	Zfp462	NM_172867	GAGTTTGGTGAAATTCTTATCAAACCTTACTTGAACCGTGATGAAAATGTGGGCGGGCCGGCGTGGGCNNNNNNNNNNNNNNNNNNNNNNNNNNNNNNNNNNNNNNNNNCAAAGCTGCTTTTAGGACTGAACAATCTATTTTCAAAGCACTGGTACCTGTGTGAGTGAGTATGTAAATTAAAGTTATTTAAATGGTTGGAATATGTGGCTCCTTTCCTGTCACGACATCCTTCCTTCCGGATCTTCACCACGGAGATTTTCATCTGCTGCGGTTTGGGAAGTACCTCCCGTGGGCACGGTGGTCTCCGTGACCCTCTCGGACAGTGTGTGGAAACCGAGGCTCCCGGACACAGAAGACTTCTCCTAGGGGAACAACTTTTGGGCGCACAACTTTCTGTG…
338365	0.0363549371318701	0.4338	-0.249	0.64236968709276	0	0	1	NA	0.7586	8.2137	poly (ADP-ribose) polymerase family, member 3	Parp3	NM_145619	GCTGCTTGCCCTCCCCAGGTCCTGCCCTGCCGAGCCATGATCTTCACCCTCCTCTCCCTGGCTCTCACAGCACTTTGTCTGCCTCCCAGGAATATAATACATGCCAGGCATTGGCACACACCAGTAGCCTCAGCTACTCAGGGGGCAGAGGCAAGAAAAACACTTTATCCTGGGATCTGGACTCTCACCTAGGCTACATAGTAACATGTGCCTCNNNNNNNNNNNNTTACAATGAGTCAAAGCCAAATAACGTTTTGAAGCAGGCCATGATTCACTCCTATAATCCCAGTACTTGGGAGGCTGAGACAGGAGAATCGCTGTGAGTTCAAGGACAACCTAGGTAAAATAGTTCCACGTTAGCCTGAGCTATAGATGACCTTGCCTTAAAAATATAGAAGC…
20662	-0.299070190075192	-3.556	-0.152	NA	1	0	0	NA	0.04406	8.2047	hydroxyacyl-Coenzyme A dehydrogenase/3-ketoacyl-Coenzyme A thiolase/enoyl-Coenzyme A hydratase (trifunctional protein), alpha subunit	Hadha	NM_178878	CAGGCCCTCCCACCCTACCCCACCATGCACTAACCCAGACCTGGCAGTGCCGCTTCTCAGCTGTGCTGTCCAAATTATCAGGAAGCAGGAAAAAGACCAAGGCTAGCCTTGGGCTTGCTCCTCCATCAGAGTGCCTTCTGCCCTGGCCCGCTCTTCCTCCTGGTGAAGTCTGACTGTGAATTAACTGTTTGCACTTCATGTTAAGGGGGAGCCCCACTGTGCTTCTTTTGCAAGCCCTGCCTGAGACCCAAATCAACAGCTAAGAGTAACCCAGAACACCTGCTGCCTGTGCCTTCCCAGAGGCCAGTGGGGCCTGGCAGTGGTAAGGGCATTTTTTGCACCAAGCCAAACACAGGATAACAATAAAATCCGGACTTTGTGCCTCTGCCGGACTGGCCT…
70248	-0.608140820310869	-6.271	-0.121	0.59770721078967	0	2	0	NA	0.006533	8.19538	solute carrier family 35 (UDP-N-acetylglucosamine (UDP-GlcNAc) transporter), member 3	Slc35a3	NM_144902	TCATGTCCTGTCCTTAACTGGATTCTCACAGTGGTGCCCTAGGAACCTCAACATTAATCTTGCACAGAGGACTTCTGCAGATTCTATGAAGAAATCATCAGGCTAAATCTGATCGTTCTGTTCAAATGGTTTGAAAACGTGTAGCCTTCAGGATGAAGTGTGTCCGTCATCTGCAACCCAAGCTTGGAAGAGTGTCCAGGAAGTAGGCTTAGAGGGGATACTGGGAGGAGGCCTTACGTCTGAGCTCCTAGTGACTTCAGCCTTTTAGTTGCTGTAGCACTGTCCAGTGCAGCCTTTGCAAGAGCACACACATGCAAAGAAAGAGCAAGGTTTGCAAGGTAGATCTGCCTACACTTATCCCATGTTCTTAACCTTACCCTTTCTGTACAGATGTATCAA…
239611	-0.670243442031257	-5.867	NA	0.440082716174953	NA	NA	NA	NA	0.00771	8.19001	TNFAIP3 interacting protein 3	Tnip3	NM_001001495	CATTACGTTAGCAGAGAAGAGCAGAGGGTTGTGAGCTCTCAGCTGTGACCGCTTTGCTGCTTCAGGACATCTGTGAACGTTCTCCTTCGAGATCTGCTCCCAGTTACCTTCTCTGTGACCCTCATAGGGGAAACCTCATAGTGGTCTCAGTCAGGACCACTGGGACCCAGTAGAACTCTACAGACAAATCGGGCTTCTCTTCTCAAATGACACAGGACATGATTACATGCTCCTCCTCACAGCTCTCCTCAACTAACTACTGATGGCTTTGGGAAGATGCCTCCAGGATGGAGATGACTCCAGCTCTGGTGCTGTGACATTATATACTTTTGAGAATGTACAGTTCTTAAGCCAGGCACAGTGGTGCCTCTTATAATTCCATGAGAAGTTGCTGCAGGA…
64085	-0.263807950445573	-2.97	NA	0.465041384813223	NA	NA	NA	NA	0.07386	8.17953	ankyrin repeat domain 40	Ankrd40	NM_027799	TGCAGCAGGGACTTCATCACTGAGTACTGTGACAGTATGTGTCATCTCTGGGCCAAAGGACAAGCCATTGATCCCAAAGCCTCGTATGCCCACCAGGGCCCCTGGTGCCACTGCGTAGTGTTCACTAACACCCCGCCTCACCAGGCAGGAGNNNNNNNNNNNNAGCAGCGGTGCCACTCTTCCAAGCCTCTTGGTGCACAATAAACTATTGCTGAATCTTTGAACAGCTGGAAAGTAGTCTTGAGAGGCAGAAGCCGAAGGTTCGAGAGCCAGTGTTTAATGTGCAGGATCTAGAGAGTTGTCAAAGCAGAAGCTGAGAGCGCAGACCTATTTCTAGCCACTCCTGTTGACAGTGCGCCTGAAGGGCCGGGCGTGCCTCTCTTGGTGTTGCATGCTCGT…
23966	-0.299275387405221	-3.581	-0.161	0.493790106730379	0	1	0	NA	0.04325	8.15625	phosphatidylinositol 4-kinase, catalytic, alpha polypeptide	Pi4ka	NM_001001983	GAAGCCTAGCCTAGCACCTGAAGCCTTGAGTGTCACAGAGCAACTCGTCCTGCCACCGTAGGCCTGGCTGTGGGGGCAACGGGCACATGGACCGTTGATGCACACGTGTGAGTCTCTTTCACACTGGACACATTCCGTTTGTTCACCCGTCATACTACATTGGTACATGAAGTATTTTCTTGTATAAACATGNNNNNNNNNNNNNNNNNNNNNNNNNNNNNNNNNNNNNNNNNNNN
78455	-0.106352318049924	-1.286	-0.113	0.460596959981783	0	1	0	NA	0.3529	8.13295	thymoma viral proto-oncogene 2	Akt2	NM_001110208	GCAGCCCTCTGCCACCACAGGACACAAGCATGGCCGTCATCCACTGCCTGGGTGGCTTTTTNNNNNNNNNNCTTTATTTTGCCTTTTGGTTTGTGTTCCCTTCCCTGTCCCCTCATCCCAAATCCAGTTTCTTCTTCAGTCCTTGCTCAGACTTAGTGGTCCTGGCGGCCCTCTCCTCTGGGCTCCCCTCTGTTCCAGGTGAGCGCTGGGGACCGCCCAGGGACAGGCTGTTGGGAGGATGGAGAGTGAGGTCATTCCTCACCACTAGCCTCCAAGAGGGTGAAGTGGGGAGCCATGGGGTCACATGGATTTGGAGGCACGCCAGCGGAGGACACATCTAGAAGTTCCCCTCACTCCCAGCACCTCAGCTGCCTTCCATGCTGTCCTCTGGGCAATCTT…
218865	-0.426824327957188	-4.828	-0.184	NA	0	1	0	NA	0.01533	8.11551	endothelin converting enzyme 2	Ece2	NM_177940	NA
321003	-0.0403890792955632	-0.4293	-0.167	0.832641855705021	2	0	0	NA	0.7608	8.1149	PHD finger protein 17	Jade1	NM_001130184	TGAAACAGCCGGTGTGGAAGCACATGGCTTGTTGCCGTGTGCTGAGGAGAGCTCTGATAATAGGGGCAAGCAAATACCCATTGTTTCTGAGCTACAGACATACTTCCTTGCAATTCAGATTGAANNNNNNNCCAGAGTCATTTATAAATCATTGTGAGAAGTTTGTGTTATTTGCAACTTGTTGAGGAAACAGAAGAGTAGACTGTAACCATAAGACACTAAGATTAGAACCTGAACTAAACACTATNNNNNNNNNNCCAACAAATGAAGTAACTTTGCAGAGGGCCAGGCTTGAATAGCACCATGTATTATTGCCCTCTACATTCTCCCCAAAGCACAAACTCTTGAATACTCACTCTTACAGAATCATAGAATTCTGTGTGGTGAACAAGTCCTATT…
100038582	0.303796784618562	2.266	-0.195	0.631717359791115	2	0	0	NA	0.1356	8.1117	serine (or cysteine) peptidase inhibitor, clade B, member 9	Serpinb9	NM_009256	AGACACATATACTACACAGGGAGAGTTCTCTCTTCAGTATCCCTACCACTCCTACAGCTCTGTCAAGATGGGCAAGTAGGGGGAAGTNNNNNNNNNNNNNNNNNNNNNNNNNNNNNNNNNNNNNNNNNNNNNNAATGCCTGCATTCAACTCTCCCTGTCTTGAATGCATCTATGCCCTTTACCAGGTTATGTCTAATGATGCCAAATACCTTCTGCTATGCTATTGATTGATAGCCTAGCCAGTAATTTATAGCCAGTTAGAACTGACTTGACTGTGCAAGAATGCTATAATGGAGCTAGAGAGAAGGCACAAACACTAGGAAAGGTTGCTGTTTTTGCAGAGGACACAGGGACATTTCCCACCACTCACATGGCTGCTTACAACCTCTGGAAATTCCA…
269639	-0.29578970813464	-3.371	-0.289	0.675447916728988	0	0	1	NA	0.05149	8.08181	ubinuclein 1	Ubn1	NM_026666	CCACTTTGGAGGATGGAACTGAATGACATAGGTCTAGGAGGAAGCCCAACATGTATGTCTCTGATAACAGACATTTGCTGTGCTCTTCATGCCCACTGCTTTTCTTCTGGAGCAGGCGTGAGTTTGAAATGGAGCACTTCTTAGCACTTCAGATGGGCCTCCAACCAAGGCAGCTTCTGCTGCTCACAAAGCGCTTACTGACCTGGTGCTCTAGGCCTCATGGCTTTGTCGCTGGACGACATCAAGGGGCAGCTCTGTGCTGGGAAGTGTACCTAGACTGTGTTGGGAAGTATAGTGTACATGTGTACCTGTGGCAGATCTGTTGGCCACTGGGTTCTAGATCTGCCTAACTCCTGGCATTTGGTGTGTCTCGGAGTTCCCTACTGGTCAGGGTCTCCT…
12307	-0.954076332644631	-4.122	-0.171	NA	1	0	0	NA	0.02654	8.07809	structural maintenance of chromosomes 2	Smc2	NM_008017	GTGCATGCCAGTTCAGAGTACAGACTTCTCACCTTGACGTTTTTACACATGAACTTCCAAGAATTTGGGATCCAAGTTGTTTATATAATAATGTTAACATTATTTTCATATGTAATTCTTTTTAGCACTTTTAAAATTGCAGATTCCTCTTTTCTTACCTAGTGTGATTATGGTCCAATTATTGTAGTTGTGATTGCATGTATATCATCAANNNNNNNCTTACAAAAATCTTTTGTATGTATTAAAGAACCTGAGGTACATATAGTTGGTAAATTGTGTATGCAAATGCCCAAAATACAAAGAAACAGATGAAGTTATAGGATAAATATAGCTGACAGTCAGCTTTTAACTAGTTTAATTTCTAAGTACAGTATTAATGACTTTTCTTTTGCTTATAAA…
52150	0.00914837343987074	0.1009	NA	0.478722724638063	NA	NA	NA	NA	0.946	8.04313	F-box protein 22	Fbxo22	NM_028049	GCCGCCTCGCTGAGAGCACCTTTCACACCATGTAACTTTGGGGGTTTCTCTTTTTTAGGAAAATGGAAACTCGGGATCCAAATATTTTAAGCAAAACTAGCTATGTGTGTTTTGTAGCTTTGGGTGACGCTCTGAGGTCACTTTGGGATGANNNNNNNAATACATAGATGAAGGACAGCATTAACATTGTAAGCACACAAGTCAAGAAGTGAGGCTGTGGTTAGGCGCAAGCAAAGCTGCCGGGGCTGAACTGCCCCAGATTCTGTAGCCACTGCATAAGCGCCCTGCGAGGTTGAGGGCCACCAGGAAGGTGGAGGTTTAAATAGTGCTTGATGAACTTTTAGCAGAATCATGACTTAAGAAAGGAGAAAATTGCCAGGCNNNNNNNNNNNNNNNNNN…
114230	0.0632887805784055	0.739	-0.087	0.51033875248099	1	0	0	NA	0.5911	8.03889	WW domain containing adaptor with coiled-coil	Wac	NM_001146298	AGATGTGAATAATTGCACATGATCTCTTAGAGGAACTGTAAATCTATTGCCCAGTCATAACATTTTGAGCTGCATTTAAGTAGACTATGGACCGTTAAGCTGGGCAAATGAAATGACAAGGGGACGGGGTCTGTGAGAGTCAATTCAGGGGAAAGATACAAGATTGATTTGTAAAACCCTTGAAATGTAGATTTCTTGTAGATGTATCTTCACGTTGTAAATATGTTTTGTAGAGTGAAGCCATGGGAAGCCATGTGTAACAGAGCTTAGACATCTGAAACTAATCAATGCTGAGGTGGCTAAATACCTAGCCTTTTACATGGAAACCTGTCTGCAAAATTAGCNNNNNNNNNNNNNNNNNNNNNNNNNNNTTNNNNNNNNNNNTTAATTTATCATTTA…
17110	-0.0778945440263499	-0.7336	NA	0.437323735600883	NA	NA	NA	NA	0.5939	8.01394	plasminogen activator, urokinase receptor	Plaur	NM_011113	CTCCTGAGCCGGCAGCCCTGGCTGGACCCAGGGTCTTTTGACTCCCTCCCCCCTGCTCCATCTTTGAGGATGTGTGTGCCCTCGTGTTGTCTTCTTTGGACCTCAGTTTTTCCATGAACCAGAAGAGAATTGGAACAAGGGCTGCGGGCAGCAGGGGCCTCTTAGTTGAGATAANNNNNNNNNNNNNNNNNNNNNNNNNNNNNNNNNNNNNNNNNNNNNNNNNNNNNNNNNNNNNNNNNNNAAAGATTTTTGTACCAGTGAATAAGGTTGGGTCTCCCCACTGTCACATTTAGCTTGGGAAGATGAGAGCAGCAGGGAANNNNNNNNNNNNNNNNNNNNNNNNNNNNNNNNNNNNNNNNNNNNNNNNNNNAGACAGGATCTCACCATGTAGCCCTAGCT…
29865	-0.125406954742404	-1.285	-0.229	0.446284164642571	0	1	0	NA	0.353	8.00324	oxysterol binding protein-like 2	Osbpl2	NM_144500	GGCCTGTGAGCCCAGGAGCAGCCTTGGAATCCTCAAATAGCATCTGAGCTTTATGGTGGCAGACACCACAAATCATGGAGATAGCCTCGGACGTGACAGAGGCCCTCAGAGAGCCTCAGATTGCCCAGTGCGTCACTATGTTGCAGCCCCTTCATGAAGCTCCAGTTGGGTCTTTCTAGTCACTGAGGCCTCAGAACTCCACAGTCCTTTCCTAGATGACAGAGTGTAAAAGGCCAGCAGAGCTGGCAGCACACTCTGTTATAAAATGTATAATGAAGGAAGACCCAGCAGGGCCTGTGTGTTCCACTCAAGGCTGTGGCGTGGGTTCTGGAAGACTTTCAAACTCAGACCCAAGGAGGAGGGGAGCATGGATCCTGGAAGTGTCCTGTGGCCAGGGTC…
77045	-0.235784012188923	-2.033	-0.34	0.787438687009625	0	0	1	NA	0.1688	8.00187	ERBB receptor feedback inhibitor 1	Errfi1	NM_133753	ATATGGGGGTCATGATTCAACAGAAGTTACATGGGATGAATGGCTCCCAGTTTTCCAGTTTGAGGTTCGTAGAACAATGTCAAGTGGCAAAATGAAGTTGGTGGACTCCGCCTTAATGAGAAAGGCTTAGAGCAGTTATGAGGTGCTGTTATGCTGGGAGTCCCTGATCTATCAGCATAGGAGAAAAAAGTATGATTTAAAGATGTGCTAGGGGGAGGGAAAAATGGGCAACTTTTACATTTGACTACATTATATACCTATGTATAAAAGTGCGGTGTAACCATAGACCATAGCTGCAGGATAACCAATTAGTCACTCTTAGAGTAATCTGTATTCAGAACAATTCAAACAAGCTGGAGGAACAGCTCCTGATAGTGTGAGAATTGAGCAAATGGGAGA…
69368	-0.0253217560235122	-0.2828	-0.127	NA	1	0	0	NA	0.8432	7.99296	signal peptidase complex subunit 1 homolog (S. cerevisiae)	Spcs1	NM_026911	TTGGGACTTTCATGATTCAGCACCTGCTTTTGTTTCCTGTGAGATGAGCTGAATTGCTTTCATAAGCAAAACATGAGCTTAAACCGCCTATGTTCTTATAGCACAGCTGTGTCGAGATCTAATTGTCATGGCTTCATTTCTAATCCAAATGTATTTTAAGTTATGACTATTTTATACCATCTCTTCATAAGCTTGTTATGGAGAACAGGAGATACAAGTATGCAATGCTTCTTTCCCGTGTGTATAATGAATAAACACTTCATAACTTGTNNNNNNNNNNNNNNNNN
74762	0.130932014379077	1.437	NA	0.467587348746229	NA	NA	NA	NA	0.3046	7.99279	actin related protein 2/3 complex, subunit 3	Arpc3	NM_019824	GAGGAGCCTGGGCAGCACCATCACGTGGAGACACATCATAGGACACACAGGCCAATGTGTCTGTTCATACCTACCGTATCAAGGAGAGAAGAGAGCCTGTCTTTGCTGGAAAAGCTCTTGGTCAAGAATTGGGAGGGTGGGTGTTGGGCGATTTCGATTTTTGGCAGTTTTAAGCTGGTACTTAATATATAATAAATGTCACTGCTTATGTTAGACATTGAATTAAAACATTTTTGAGNNNNNNNNNNNNNNNNNNNNNNNNNNNNNNNNNNNNNNNN
14260	-0.47923958807514	-6.127	NA	0.449025297121498	NA	NA	NA	NA	0.007064	7.97508	3-hydroxy-3-methylglutaryl-Coenzyme A reductase	Hmgcr	NM_008255	GGATCCTGACACTGAACTGAAGCGCGGGCATTGGGTTCTCAAGGACTAACATGCAATCTGTGAATTAAAAATCTCAATGCACTGTCTAGTGGAAGATGAATGGACATGATCAGTGACACCCCTGCTTGGTTTCTGGCGCTTTCAGAGACGTCTGAGGTTCTTTGCACAGAGACTCCTCAGATGTGGGAACTCTGGTTCTTTCCGTGCTGTGTTCTGGAGAGATCTCACGTGGATGGTACCGGTGCTCTGAGCACCACAGATGTGAGCTACAGTTCGTTTCTGAAAGCTACCACAAGCTGGAAACTGGTGATCAGTGTGGGGCTCACCTCTCCGTGGGTTAAAAATGGTTTTAAATGACACTGTAGCTGACAGAACTTCTGATCTTTATTTATTCAGTCT…
217039	-0.125162511598095	-1.38	-0.162	0.613355475666641	2	1	0	NA	0.3223	7.95799	sperm antigen with calponin homology and coiled-coil domains 1-like	Specc1l	NM_001145826	GCACACAGGAGCGGCTGATACCAGCTAGGGACCTCTGCAGTCACCAAGTGACACCAACACCATTAGCTAGAACTCCTAAAGCTTTCAGTGACTCTGGGTCTCCCTGCAGGGAGTGTGCCCAGCTCTAGGCCTCTGCATTGGAACTGGAACTGCAGGCCAGGGCTCTTCCGCATGGCCGTCCTCAGGAGCAGAAGTACAGCACACCGCCAGCCTACTTCCAGAGACCGTCCGGCTCCACCAGGGCCCTGGAGTGCAAACAGCATAAAGGCTGTGCCCGGCCGGGCTTATCTTGGGAAATGGGATTAAGTTGTGGGAACCATGGGTTAGTGAAAGCTTTAGCCATCCAACTTCTTGACTATTATCCACGTGATTCCCAGTGGTGGGACAGAGCTGGCTTTG…
114565	-0.154464448380654	-1.813	-0.099	0.585301624885272	1	0	0	NA	0.2091	7.95603	ubiquitin associated and SH3 domain containing, B	Ubash3b	NM_176860	GCTGCCTGAGAGCTGGGAAGAACTGGCCTTTTGCAGATGAGTCCTCAGGATGCCCTGTAGCAGTGGGAAAGCCCACGCTGCATTCAAAGCAGACAGCTCAGAATCATTTAGCATATTTCTTTTCATGCTTAGGGGACGGTGAGATTGTGAGAGAAAGTCGTGATTCAGAGGGGAAATTNNNNNNNNNNNNNNNNCAATCCATCTCTCTGGACTTGCCTAGCTACCAAGGCTTTGGAGAAGTGTCTTCCTAGGCTGAGCACCTGATGCAGCAGAAACTACCATCCTCCTTCAGGCTATGCATGGCTAAAGAGCCTCATTCTTCTCCCAGAGAGCTGCTCCCTCCCGGAGAGGCATGCAAGAGGAAGGACTGTGTCTGGAATCCAACTGGGGAGAGGATAG…
18390	-0.133811536034834	-1.669	NA	0.437919410171941	NA	NA	NA	NA	0.2407	7.95405	platelet derived growth factor, B polypeptide	Pdgfb	NM_011057	GGGCGTCGGCAAGAGTGTGGGCAGGGTTATTTAATATGGTATTTGCTGTATTGCCCCCATGGGGTCCTTGGAGTGATAATGTTGTTCCCCTCGTCCGTCTGTCTCGATGCCTGATTCGGACGGCCAATGGTGCTTCCCTCACCCCGTGTGCCCGGCCACCTCCACCAGCAGCGATTCCTCAGCCCGCCCTGCAGCTCCAGATGCAAAGGACTCCACTCCAGGCTGCAGGCTTCTCTTGACTCCAAGAACCTGGAACAAGTGTGCAGGAGCCTTGCCGGGGGACGTGGACTGTGGACTGGCCCCAGAGCCTGGCACTTAGCCCGAGGACCTCTGCATGTCCTGCCTGGTTCCTGGACCACTGGCCAGCCAGCAGGGAACATGTTCAGGCAGGCTAGGGTC…
12155	0.0456845746512382	0.554	-0.14	NA	1	0	0	NA	0.6899	7.95281	solute carrier family 17 (anion/sugar transporter), member 5	Slc17a5	NM_172773	AGACAACAAACAATAATTAATGTGTTTTTATTTATCATGGAAACTGAAAGTGCCTTTGGTATTTGAATGTGCAAGCATTCTATGTGAGAGNNNNNNNGTACTTATATTTGTATGGTAATCATGAAATGTTACTAGTTCCAAGATCATATAAAATGAGCTGTNNNNNNNNNNNNNNNNNNNNNNNNNNNNNNNNNNNNNNNNNNNNNNNNNNNNNNNNNNNNNNNNNNNNNNNNNNNNNNNNNNNNNNNNNNNNNNNNNNNNNNNNNNNNNNNNNNNNNNNNNNNNNNNNNNNNNNNNNNNNNNNNNNNNNNNNNNNNNNNNNNNNNNNNNNNNNTAAATCTTTNNNNNNNNNGAAGAAGAAGAGGCTGGTCCTCTTTTNNNNNNNNNNNNNNNNNNNNN…
7868874356	0.338157823601446	3.906	-0.324	NA	0	0	1	NA	0.03241	7.94132	solute carrier family 39 (metal ion transporter), member 13	Slc39a13	NM_026721	CCACTGCTCACAGCCCACTCTGCACAGCGAGCAATGAGACTCCAGTCTGTTCTGTGACCAAGTGTGAGAGGCAGAGGGTGAATGCTAGAGAGGAGCCTCTCACTGCACAGAGGGTGTGTGGTGTGCACACGCAGCCAGAGTGGGAGAGAGACCGACACTGTGACCCCTGGGTGCAGAGCCCAGAGCCCAACGTAGCACCTGCCCAGACACCCCACTGTCACCTAGCAGCAAGGAATGACAGCACCGGTGCCAGCACAGGCCTCACTTCTCATTGACAAAGAAACCAGCCCAAGGAGCCCAGGGCTACAGCCCAAAGAGAGGGACAGAGCCCAAAGTTGTTCCTCCTTGGGGCTCTAGCCCAAGAGAGNNNNNNNNNNNNCAAACCCTCTGCTTACACAT…
103466	-0.552396727681511	-5.286	NA	0.454336133523819	NA	NA	NA	NA	0.01142	7.93074	NIMA (never in mitosis gene a)-related expressed kinase 7	Nek7	NM_021605	ACTGTACAAGATCCTGAAGACGGCAACCAAGATAACTTAAAAGTGTTTTTGTGCAGATCATACCTCCCCGCTTATGTCTGGGTGTTAAGATTACTGTCTCAGAGCTAATGCGCTTTGAATCCTTAACCAGTTTTCATATGAGCTTCATTTTTCTACCAGGCTCAATCACCTTCCCAATCCACAACTTTGGGATGCTCAGATGGCACCAAGAATGCAAGCCCAACAAGAGTTTTTCGTTTGAGAATTGTTTCGAGTTTCTGCTGATAGACTGTGTTTATAGATAGTCAGTGCCCGATGGTGAAGNNNNNNNNNNTAGGCACATGTCCAGAGCGATGCAGAACCTGAGGAAGGACCTGGGCATTTGACTTGTTTGCTTTTAAGTCACTTAATGGACGTTGT…
22780	-0.0128183606456123	-0.1441	-0.093	0.510951683106937	1	0	0	NA	0.9226	7.91802	insulin-like growth factor binding protein 4	Igfbp4	NM_010517	GACCTGCCAGCAGGTGGGGGACTCAGTGCCCCCTACTAGGCCCCTATGCTCTGGGGTTGTAGAGTTGACCTGGCTTGGAGTCTGAGTCCTGGCTGTCTGCCTCTGGCCCTGCCCAAAATTTCCCTTNNNNNNNNNNNNNNNNNNNNNNNNNNNNNNNNNNNNNNNNNNNTTATAGGATGTGCCCTACAGGATAAGCCTGAGCCTTCTCGTGCCCATGATGGGCTTAGATACCCCCAAGAGGTCTGAGTGTAGCAATAGGAATTCCCAGTGTGCTTTCAAATCACTATGGANNNNNNNNNNNNNNNNNNNNNNNNNNCCACCTGAAAACACGTATTGAAAACATACTATGTGCCAGCTTTAGTTTTCAGCGCCGGGAAGCCTCGTTGTGATTTCCTCCGA…
100037258	0.119791662053057	1.469	-0.142	NA	0	1	0	NA	0.2948	7.91313	RWD domain containing 4A	Rwdd4a	NM_203507	CAAGCACCTGCCGCCCAAGCAAGAGCAGCCTTTGAAAAGCGGCCTGGTTCAGCATCTCTCCTTACTTTTTTCTCTGTTACTGAGTGGCTTTTTACAGGACATGTTCTTTTGTGAGTGTCTTGAAAAACACACAAGTGGAAAGTCAATGACGAGGTTTGGCTGTAGTAAATTATTTTCACAAACTTGCCTTAATAAAAGGTCAAAGTGTAACTTGTTCAGAGTACTTTCTGAAGCTCCTGAGCATCATGGCCGGTGGATGGCTCCACAGAGGGAAGTCAGTGGTAACTTAACCATCTGGGCCAAGCGATGTGATCATTTTTAAAGGCCAACAAAGCCGTGTTTGAACTCTCAGTTCAGAAGAGCCCAGTGCTGAGTCTCTGGCATTCCTCGAACGACCCG…
68262	-0.0204585897521845	-0.2209	-0.051	0.535083987524971	1	0	0	NA	0.8784	7.89907	interferon gamma receptor 2	Ifngr2	NM_008338	ACCAGGCCAGGGTCTCTGCTTGCCCAGGAGGGCAGCGATCAGTGCACCCGAGAGAGATCCCCAGGGCCCCAGGACTGGGGAAGATGGTGTAGTGTTTGTTCTTTATGAGTTTTCTGGATGCTACAAGTATTTAAAAGGATTCCACAGAAAGATATCTCAGNNNNNNNNNNNNNNNNNNNNNNNNCCAAGCGCTTCTCTTAAACACTAAAAAGACAACTGCTCATTACTGGCAACGTGGCGGCAAACCTGTGTGTGGTGCTTTCTCCAGTGTTAGCTGCCCCTGCTGTCAGAAGACTGGGTCCTTCCTTGCCTTCACTCTGGAAAATGAGTTGTCCCAGCCAACCCTGCCTGTCACAAAGAGGGGCCCTTAGTGTCCCCTTCATGTCCAATGTGATGGCT…
66724	-0.307011503812882	-3.594	-0.348	NA	0	0	2	NA	0.04279	7.89806	arginyltransferase 1	Ate1	NM_001136054	AGGCCTGCACCTCAGCCCAGCGCCAGCCTGGCATCTCTTGCCACAGTCCCACCTGCTTCTCGGCTCCTGCAGCCATTCACCAAGTACATTCGTAGAGCTTTTTAAAAATATTTTGTGGAATTGTATTTATGAGAATCTTGTGGTTAATATAAAGATTTTAAAATATTCTATGACCTAGCCCTTTAATTGGGACTTGTCCTTTGCAGCTTGCTTCTGGAGCAAGGTGTGCTTCATGTCTCCAGTGAATATTTAGGGAAGGAAAATGAAGAAGTCAATATAAGTCATTTTGTCACAGTTACTGTTCTGTGCTGGAGAAATTCTGACACAGAGACTGTTCTTTTAGACCAATGGTTCTTAACCTGTGGGCTCACCACACTCACAGGCCGAATGTTAGATAGC…
67095	0.056052800339442	0.725	NA	0.656240554451275	NA	NA	NA	NA	0.5985	7.88244	transforming growth factor, beta receptor II | mindbomb homolog 1 (Drosophila)	NA	NM_009371	CTTTTTCTGGGCAGGCTGGGCCAAGCCTCCAGAAGCCGTCCTCTAGCCAAAGACCAGAGGCAGCAGGATTCTCTCCTGACTGATGCTTCTGGAAAACCAAGGACTTGCTCCCTTCTTCCCCAGGAGCTGCCCCGTGTTTAGANNNNNNNNNNNNNNNNNNNNNNNNNNNNNNNNNNNNNNNNNNNNNNNGGGATGAGTGACAGAGAGCGTCCTATGCCTTGGAGACTGTCATGGCATAAGCTGTGCTAGCACCTCCTCAGGAAATGAGATTGATTTTTACAACAGCCAATAACGTTTGCACTTTATTAATGCCTGTGTGTAAATACGAATAGCTATGTTTNNNNNNNNNNNNNNNNNNNNNNNNNNNNNNNNNNNNNNNNNNNNGCCATACTCTGCAAG…
66869	-0.459733205001146	-3.334	-0.362	0.731905944763169	2	1	0	NA	0.05328	7.87874	RIKEN cDNA 2610002M06 gene	2610002M06Rik	NM_025921	CTTAAATAACTGGTGCTTCTGTTCCTCCACATATTTCTGAGCCATCATTNNNNNNNNNNNCTATAGATAAGGTGTATTCCAGTTACAAAAACATCATACATGACAGGATGTTTGGACATCATTTCTATAAGATGCTTTCTTTTGCCTTGTGTATTTCACAGTGCATTGCGAAATTCCAAGGAATTTCCACATTGGCAGATTTTATAGTTCTATATATTGTGTGTAAAAGTGTGAGGGACATATTTTTCTAGATGTCTTTGGCAAAGCTAGCATTAGTTTTCTGTATATTATACATCTTCCGCAAATATTAGAGCAAACATCTAGCACCAAAGTAATGCTAAGTAAAGTAATTTTGTCAGAATAATGTATAAAGGCTTTGTTTTTACTTATTGAAAGTAA…
93672	-0.167242166761269	-1.819	-0.262	0.740610281296765	1	1	0	NA	0.2079	7.87851	potassium inwardly-rectifying channel, subfamily J, member 10	Kcnj10	NM_001039484	TATCCTGTTCTCTCCTCCCCAGCCCTCTGGCCTTTTCCTCTTCCAGTGCTCTGGGAAAAGGATACAATCTGGGTTCGCTGGAGAGACCCTGAAGCACCCACCCTCAACTTCCCCTTAGCCCGGTGGCCTGTGAGCAGTCGGGGCCTGCTGGAGCCCTTCCTTTTCCTCTCACTGTCCCCTTGTACCTTCCTCTACCACTACACCAATGTATATGACTCTTAAGCCAGCTTGGGGGAAAGAGAGGGAAGATGAGGCTGACATGGCTTGGAAGGCCGCAGCCATGCTTGGAGATTCACATTCAGAGGACCATGTGACTGGATGGATAGACTNNNNNNNAAACGCCCACCACTAGAAAATTTGATGGCTTGAGACTGGAGCTTCCTCCTTTTCTCTTCCATC…
213391	-0.149820578072508	-1.707	-0.353	0.635832193220174	1	2	0	NA	0.2318	7.86739	basic, immunoglobulin-like variable motif containing	Bivm	NM_144558	CCATGCCAAAACTTAGCCACTGGTGTTACCCACACAGCTGTTATGTACAGGACTGCATTAGGACATCAGCTGGTTTTATTAAGTCTGTCAATAGGAACAGATTTTGTGGTACAAAACACACCCTGTAGTTCTCTAGTAAAAAAGCCTACATAGGATTACTATGGTTGGCTTCAAATATACAGGCAGGTAAGCACAGAACCCCGCCCTTCTAAAGTTAAAAGTAGNNNNNNNNNNNNNNNNNNNNNNNNNNNNNNNNNNNNNNNNNNNNNNNNNNNNNNNNNNNNNNNNNNNNNNNNNNNNNNNNNNNNNNNNNNNNNNNNCTTGAACTACTTAAGCATGAAGCGACTTATTGATACTTGATCCCTAGCATTTATTACAACACTTTAATTCCTAAGGCAT…
22158	0.633691836768195	6.124	NA	0.47997275396101	NA	NA	NA	NA	0.007064	7.86591	B-cell translocation gene 1, anti-proliferative	Btg1	NM_007569	GATATNNNNNNNNNNNNNNNNNNNNNNNNNNNNNNNNNNNNNNNNNNNNNNNNNNNNNNNNNNNNNNNNNNNNNNNNNNNNNNNNNNNNNNNNNNNNNNNNNNNNNNNNNNNNNNNNNNNNNNNNNNNNNNNNNAGTGGTAATAANNNNNNNNNNNNNNNNNNNNNNNNNNNNNNNAATTTAGTGACAGTGCCATAGTTTGGACAGTACCTTTCAGTGATTTAAATAGCCTGTGAGTCCAAGGAAAGGATCACTTTATTTGCTAGGGAGTGAAGTCGAAGGGTGGTTTCAGTTTCTCCCAGACCTTATACCCAATTTGTCACAGCAGTCCCTTTAAGGAAATTCTGTCTTTCAAAGAACCCTCTTTCGCAGTCAACCTTGCAGGGGAATTTGCACTATT…
22764	-0.476203176778807	-4.597	-0.223	0.551724517295904	0	1	0	NA	0.01797	7.85399	breast carcinoma amplified sequence 2	Bcas2	NM_026602	TGACTCAGGCGACGTGGGCTCCGCAGACTCAGCGGGGACTTTCTCGGAGCGACTGTGGTGGTTACATGGTTAGAGACCATGGACTATGTAAACTGTTGTATTGCTTCTGTGTGAGTGTCTTAGCAAAATAAAGTTGTCAACATGTTGCTGTTTTTATGCTATAAAAACCTGGTTTTCAGAATGAGTATGACTTTAGAATAATTTTGACATATTTTGTAGCAGAANNNNNNNNNNAAGGCTTCAAATTTTGTAATGAAGCTCCTTTATTTTTAAGGCATCCAACATGTTCTGGAAGCTGGAAACCTTGAATTTGTGTTTTTTGTTGAATAAAGTTACAGTTCTAAGCATTTTTATGTGTGGCTATAGTGAACTTTATTGATGGTATTCAAAAGAATGAGG…
665270	0.136216196715694	1.545	-0.135	NA	2	0	0	NA	0.2731	7.85136	guanine nucleotide binding protein (G protein), gamma 12	Gng12	NM_025278	TGGACCAGGAAGCGCCCCTTGCCTCTTAACGCAAACCACAGCAGCAACCTGAAGGGATTCCTTCAGCTTACCTGGTAACCACAGCTAGTAACTAAAACACCCTTCTCTCGGAATAATAGACCCTGAAGTCTCTCTTTTTCAAGTTGTCCTTTCTTCACCCTTTACTGATTTAATACAGAATAACAATCTTATTTTCTATTTGATAACTATGGTATCATATTGGGTTACTGTATAAGGAAAATGGCAGGGGAGTTGTGGGAAGCTTGTCTTTACAAAATATAATTGATTAAGATATGTCAAGACCTACATTGTCTAAGCACCGGCAAATTAAAATGTCGAGAATCACTTCAGTCAAAAACCTTTATATTCTGTTCTTAATAATGTTTGTGCCAACCTATA…
12497	-0.421340252274559	-4.706	-0.205	NA	0	1	0	NA	0.01658	7.84622	NAD(P)H dehydrogenase, quinone 2	Nqo2	NM_020282	CATTTTGTGCTCTGAGTACAGCTGACAAGCAACACAGTGAGAGACCTACAGCATGTGCAAAGAGAAGGTGGTGTTGTATCCTGAGATGTATTTAACAGTGCCCACCAATGAGTGTCTTCAGTTTAATACAACTAGTTCAGATATTTCAAAAGTCAGCTTGTTGCACTGTATTAGTTCTACCTGGTCATTCATTNNNNNNNNNNNNNNNNNNNNNNNNNNNNNNNNNNNNNNNNNNNNNNNNNNNNNNNNNNTATTATAAACCAGGGCAGTGGGAATTGCTTCTCTACAAAGAGAAGGAAATGGCCTCACCCATGGTTATGTTATTAGGCACCATTCCCTTAGGAACACAGGGCCTTAGTGACCTTGCAAAATCCTTGTCTCTGTGGAATTCAGTTCCTT…
51786	-0.329828068382001	-3.678	-0.115	0.536003761240154	1	0	0	NA	0.0398	7.83987	minichromosome maintenance deficient 10 (S. cerevisiae)	Mcm10	NM_027290	CTCTCTTCAGACACCGCCCAACCGGCCTTACTCCTGTGGCTCTGAAAAGCAAGAGATTGGCTCTGTGCTGTCCTTTTTCCTGGTTGACTCTGTGAGAAAGAAGTGCTTGATAACCATGGTGCCTACCCGCTTTCCTCCATGTGCTGGCCTGACACCATATTTGACACTCATGTGCATATGGGAAACCGGGGCACTGCGGCTTTTCCTTGAGTCACAGATGCCTGCCCCAGAACTGAAAGGTGACTCAAGAACTTTGCCTCTGTGTCTCCTTCAGGTGTTAACGTGGGCACGAGAGACAAGAGAGCTAACATGGCATGGGTCTCTCCCCACTTCCGTGCTCAGTCCTTATGTGGAACATGAAGCCCAGGCTGCTTGTCTGTAATGTCCCAANNNNNNNTG…
407821	-0.339832252661132	-3.924	NA	0.45492608354218	NA	NA	NA	NA	0.03179	7.80095	nicotinamide phosphoribosyltransferase	Nampt	NM_021524	GNNNNNNNNNNNNNNNNNNNNNNNNNNNNNNNNNNNNNNNNNNNNNNNNNNNNNNNNNNNNCGCCTGTGCGTATGTACTAACATGTTCATTGTACAGATGTGTGGGTTCGTGTTTATGATACACTGCAGCCAGATTATTTGTTGGTTTATGGACATACTGCCCNNNNNNNNNNNCTCCCAGTGTTTAGATGATCTCAGATTAGAAAACACTTACAACCATGTACAAGATTAATGCTGAAGCAAGCTTTTCAGGGTCCTTTGCTAATAGATAGTAATCCAATCTGGTGTTGATCTTTTCACAAATAACAAACCAAGAAACTTTTATATATAACTACAGATCACATAAAACAGATTTGCATAAAATTACCATGCCTGCTTTATGTTTATATTTAACTTGTA…
57247	-0.180746061844538	-1.946	-0.263	NA	0	0	1	NA	0.1833	7.7937	interleukin enhancer binding factor 3	Ilf3	NM_001042708	AGCGTCTAAAAGTATTGACACAAAATCAACTTTTTACTCCAATTTCCTCCAACTCCAAAACCCAAAGTGTCCGTGCTGTGTCCCTGTGCTTCACTGGGGTTCTCAACCGTGGCTTTCCACCGCAGCCTGTCTGAAACTGTTAGCCTGCAGACTTAAGACAATGGCAGTTTCTATCATGAATTTGCCTTTGAGCTTGGTCATTTCGAAGTTCACACTAAGTGGAAAAACCCTTTTCTCAGAGANNNNNNNNNNNNNNNNNNNNNNNNCAGCCTTGCACAGAATTCTAGAGCCAGCGTTGTTCAGCATCAAGGCAAAAGCCCACCTTTGCTTTTTATGGAAAGCATTCTTTTATTTAAAGAGACAGATACTGGCACGTTTAATCTACCTTTGTCTTAATTT…
207474	-0.438664402364445	-5.498	NA	0.522724749574142	NA	NA	NA	NA	0.009571	7.79283	leucyl-tRNA synthetase	Lars	NM_134137	GCTCATGCAAATTGGAGAGTCGGGATGGTTTTCGGATACTTCTGCTCCGAGAATCTCAAGCTGGCTCTAACTAGACTTCATTTCTAACTGCTGAGTTCTGTATGTAGTCAGAATTATCCCAATTCTTCTTTGATTTCTAATCTAATAAACTTGCATTTTTTTCNNNNNNNNNNNNNNNNNNNNNNNNNNNNNNNNNNNNNNNN
235587	-0.00338211330658211	-0.03906	-0.25	NA	1	1	0	NA	0.979	7.78581	ELK1, member of ETS oncogene family	Elk1	NM_007922	CTACCACCACCACCCCTTTTTTGGAGTCCATCCATCTATGCTCCTGAACTCTCCAGTTAGCCATCTCAAGGAGAAACATAGTTAAACTGACAGACTTAAGCTCTGATTGTGGTGGGGTGGATATTCCTGGAAAAGTGAATATTTCACTAACTCCTCCACCCAAAACAGACAACTTCTTTCTTCTTTGCCAGCCTCCCAGTGGCTGCCCTTACACGTCTCCTACTTCAATGGTGGGGCGGNNNNNNNNNNNNNNNNNNGAAGGCCACTGGGAAGAATCTGGCCCAACCTTTTTAGGGGAGTGGGTAAGACATCTCACCCATTTCCTCCCCATTTTTTCCTAAAACAAGACAATCAGGGCATGGCTTGAGAGGAACCTTTATTTATTTATTTCTCAGCCTG…
70568	-0.342426341603547	-3.008	-0.135	0.541593151078603	0	1	0	NA	0.07166	7.78575	RIKEN cDNA 6530401N04 gene	Dtd2	NM_029545	AGAATTCCGTTCCACACCGCTTCCTGTATAAAACGACCTGGACCTTTAATTCCAGTGCTCAGGGGGCAGAGGCAAGCAGATTTCAGTGAGGTGGGGACCAGCCTGGTCTATGTATCGAGTTCTAGGACAGCCAGGACTACACAGTGAGACTCTGACTCCAAAAACCAAAAGTTAAGTATTTATGCTGGGCATAGTAGTGCACATNNNNNNNNNNNNNNNNNNNNNNNNNNNNNNNNNNNNNNNNNNNNNNNNNNNNNNNNNNNNNNNNNNNCACAGTGTGAGTTCTAGGACAGGCAGAGCTACATGTGAGCCCCTGTCTTNNNNNNNNNNNNNNNNNNNNNNNNNNNNNNNNNNNNNNNNNCTTTAAGATACTTTTCAAAGTGAAGAATAAATGAGCAG…
211673	-0.340915771108957	-2.982	-0.14	NA	1	0	0	NA	0.07317	7.78429	TRAF family member-associated Nf-kappa B activator	Tank	NM_011529	ATCACGTTTGAAAACAGACATATCATGTTCTCTGTGGTGGTTTTGGATTTGTAACGCTAGAGAACGCTTTCTCGTGAGCCAAATGTAAGATTGATTATAAAGTTGTTACTTTATCTTTTAAGAGATCATTTTGTATAGAACTATAACTCATTATATTATTCATGTTTATACCTATAATTTCTACATTTCAAAATTACACATGTGACTTACAGAGTTATTCAGTCATAATTTATGTTTCAAATAGCTAAGTTTATTGTTTGACTATTGTGAGATCTATTAAATTTAGTAATAGCAAATGNNNNNNNNNNNNNNNNNNNNNNNNNNNNNNNNNNNNNNNNNNNGCTACAGGTAATATTCCTTTAAAATACGTATATAACGTACAGAGAATAACAGACAATA…
67966	-0.0257093073715389	-0.2855	NA	0.490600371243381	NA	NA	NA	NA	0.8416	7.77849	interferon (alpha and beta) receptor 1	Ifnar1	NM_010508	CAGGTGCTCGGCCCAGGCTGGGGGCCGTGTGGAGGAGACAGACTTATCTGAAGTGGCTGCCAGCTTCTGCTGCCAGCTGGAAGCCCTGGGTGCTGTTTGTGCCACAGATGAGGCTCACTGATGTCAGGCATCTGGTGGTTCTGTCTCGGTGTTTGTCCTCTAGGTGACATTTAGAACATTCCGATTTTTAATCCTGCCGTAGCCCCTCAGTGTGTCACAGGTACCATTGTCTACAGCCGCGCTTCCTAACCCATACCTCACCACAGCCGTGGCTTCTGACCAGAAGTCACTGAAACCATGGAGAAAGGGGACACTAACTGGAGGAGCTGGCGTTGTTTAAGATCTCAGTGTGGCCTGGGTGTGCCCGTTGTACTCTAGTACTTGCAGAACTAGAAAATG…
102193	-0.194548649016344	-2.207	-0.09	0.50229316543776	1	0	0	NA	0.1429	7.77673	activating transcription factor 2	Atf2	NM_001025093	TTAAAACCTGCAGTGCAACAGTTTTAGATACTGATTAGTGACTTCAAAGGGAAATCAAGGAAAGACCAGTTTGCATTTATGCGAAATCTGTGGTTGTAAANNNNNNNNNNNNNACTTGAAGTTAAATTTGTCTCTGGAGTTGGTATAGCAGCAGTTGATGATCAGACTGAATATGTTTTTAGTCTCTGGAAGACTNNNNNNNNNNNNNNNNNNNNNNNNNNNNNNNNNNNNNNNNNNCCTGTGCTCAATGTGTAAATTGTATCATAACTCATTGTGGTTGATTTCACTTTGATTTAGTGGCATCTTAATAAATGGGGGTGTTACTGAATCACTCTTCCCACTTCCATTTCTTTGCCCACCCCTTCACCCTGAGATGTGATGGTAGTCTTGTTATCATTT…
71712	-0.0828250523258216	-0.9721	NA	0.456591724259613	NA	NA	NA	NA	0.4786	7.77208	p21 protein (Cdc42/Rac)-activated kinase 2	Pak2	NM_177326	CATCGTCACCGAGGCCTCCTATTCCCTTATCCATTTTTTAAAAGAAGTCTTTTAATACATGAAATTGTTACTCTGAGGGGTGTAAAGAGACAGTCTGCATCACATGGAGGNNNNNNNNNNCTATTATTTTCTAAAGATGACCAAGAGAAAATTGCAGTAAGAGAGCTATGACTTTGAAATGAGCCCCTGCTTTAGGGTCCAAGAGGAACGGTGGACTGCATCACTAGCCTTACATGTCCCGCAGACCGCGCTTGACGTTCGCATACTGTGTGATGACTTTTAGTATGGCAGATCCTGTTCCTGTCTCCCCTGGGGGATTTCCCATACTTGAATGTCAGATTCAAGTTTTTCTGAGTANNNNNNNNNNNNNNNNNNNNNNNNNNNNNNNNNNNNNNNNNN…
320683	0.0806743906545506	0.7078	-0.119	NA	1	0	0	NA	0.6076	7.77016	NADH dehydrogenase (ubiquinone) Fe-S protein 4	Ndufs4	NM_010887	GTTGGAGCTGGCTACATCTCTGCTTGACTGTGACTGAAGTGTCAGCTGTGCACTATTTATAGTCCATGGATAATGCACCTCTTAATCTCCTAATAAATGTGACCTTTAAACTNNNNNNNNNNNNNNNNNNNNNNNNNNNN
381626	-0.136958316157848	-1.374	-0.138	0.734933939054651	1	0	0	NA	0.3242	7.76795	BMP2 inducible kinase	Bmp2k	NM_080708	ATACTTCAGGTGGACTCAGCAATAACTCCTGTTTCAAAAAAGTATGAATAGTTTTATGAATCTGGAAGAAAAAGTATTTGTATAGTTGTTTATATCATACACTCTTCACAGGTTAATCAGGATAGGTGATTTTTAAATAAACCAAATGGAATTGTTTGTACAGGGTAGTAAGTGGATGCCTTCTTCAAGCAGGAGGAGGCCTAAATCGAAAGTTCCAAGGGCTTTTGCTACTGACAGCTAGCTCAGAGGTTCCCGTGGGCTCCCTGGGAAAGCTGCTGTGTAGCCGCTGAGGGACAAGAAAGCTTATCACTTCAGATATCACATGTCACCTAGGTGCACACCCCAGATGCAGCGTTTGGGGCTGAATGAATGCTTCCACCATGAGGAAACAGCCTCGAG…
14784	-0.456389356964811	-5.668	-0.096	0.510557695543099	1	0	0	NA	0.008625	7.7654	acetyl-Coenzyme A acetyltransferase 2	Acat2	NM_009338	NNNNNNNNNNNNNNNNNNNNNNNNNNNNNNNNNNNNNNNNNNNNNNNNNNNNNNNNNNNNNNNNNNNNNNNNNNNNNNNNNNNNNNNNNNNNNNNNNNNNNNNNNNNNNNNNNNNNNNNNNNNNNNNNNNNNNNNNNNNNNNNNNNNNNNNNNNNNNNNNNNNNNNNNNNNNNNNNNNNNNNNNNNNNNNNNNNNNNNNNNNNNNNNNNNNNNNNNNNNNNNNNNNNNNNNNNNNNNNNNNNNNNNNNNNNNNNNNNNNNNNNNNNNNNNNNTGNNNNNNNNNNNNNNNNNNNNNNNNNNNNNNNGAGTTAGGGTCTCACCATATAGCCTCAAAATCGTTTTGTAGATCAGGTTGACTTTGAACTCCCGGAGATCCACCTTTCTGTGCCTCCTGAATAC…
14012	0.035501311896784	0.4054	-0.061	0.681357725473289	1	0	0	NA	0.7744	7.75616	SET domain containing 5	Setd5	NM_028385	GGCTTCTGGATATGGGCAAACTGAACTTAATGAGCCCATAGCTGCTTCCTTCCAGCTGCCTCTGGAATCAAGGCCGAGCATATCGCTGGGGAAGAGGGGTACAAGGTGCCAGAGGAATGGGTCTGGTCAGCAAGAAATGAGACTTGTGGTCATGACTGGCCTCCGGCCTTGGAGAAAGATGTAAATCTTGTCTGAAGCAGAGACTATAAAGAAGTTTCTCCCTGCTGTTAAGGGTACATTGTTAACAAGCAAATGGTGTTTCGGTTAGTAACGGTTCTAAGTGCAATGACTTGTGTTGAAGCCTATGTCTCCCATCCTTGCCTGTAGCCTGTAGTCACTTGTGCAGTGAGGACATCTTTTTCAATAANNNNNNNNNNNNNCTTTTCNNNNNNNNNNNGT…
71699	0.0756655373946913	0.8458	-0.1	0.649363503299149	1	0	0	NA	0.5378	7.74225	gametogenetin binding protein 2	Ggnbp2	NM_153144	ATAAATAAAATAGCTCTGTCTTTCAATGAAACACTCAAGATGACTACTGCGCCTTCTCTTTTAAAAACTCCTAATTTAGTGACTTCTGGCAAAATTTTACCTTAAATCTTAAATCAATGTGATTCCTTGTTTTGGGAGACGGTGGAGGTAACCTCATTCGTTTGTTCTTTCTTCAGGCTTGTGTCTTTAGTTTCGTGGCTGCGCAGGCCTGCCTATGATTTAAGCCATCTCTTCATTAAACGTTTCTCTTCCTGTGAGACTTACTAAAGCAACTTAGTGGCAAAAGTAATGTTGTACTTACACCTCTGTACAGAAATGACAGTGAGCTGGATATATGGTTTACAGTAGACATCCACTTGCAAAGCATCTGGACAGAATGTTAAAGGCAATGTGCAAAAT…
432572	0.0695806758396014	0.7442	-0.1	0.618036006050545	2	0	0	NA	0.5884	7.73532	trinucleotide repeat containing 6a	Tnrc6a	NM_144925	TGGCATAGGTATAGACGTAAACTGTGACCTCACGAAGAGAAGGAAAGGAGCACTAAGTTGGGCTCGCCGCCTGCAGCCAGGGCACCTGTGGGAACAGCTGTTTTCTGCACATTCTCCACTTTGTTTTCCCCAAAACATATCAGTTTGAATACTTGAATCATGCAGGCCAATATTATAATGTGAAAGGGTATCTATCTATTTACACTCCCAAACAGCGCCATACAGCTACCGTGTGGAATGAGCTCACTTGTGTATTCATCATGTTTAGCCTTCGGATTCCTTCTTTCCTCCATTTCCATCCCCATCCCCACCNNNNNNNNNNNNNNNNNNNNNNNGCAAAACCGTTTTGGGGCTGACGTATGAGCTTTTACCTTTGCACTGAGTGATGTTCTCCGTCTA…
70804	-0.544781915121424	-5.185	NA	0.469836503079571	NA	NA	NA	NA	0.0123	7.72684	membrane magnesium transporter 1	Mmgt1	NM_146234	GCTTTTTACAAATTAAATAACAGGACAGACACAGAATTGAGTATTGGAGTTTGGGGTGTAAAACACTCCCCCCAAGATCAGTATTTATATTGCTATTTCAGAGCTAGTTAAACTAATCTATGGGCCCTTGTTTATATATTATCGATCCGATCAAATGGAGTATGAATTATCTGTGAAATGAGTCTTTGAACTTTCGTATAGAGTTCTTTTGTTGATTTGAAACAATTCCCATGTTTTGTAAAAGTCACTGTTTCAAACATAATTCCCTGAAAAAATGTTCGNNNNNNNNNNNNNNNNNNNNNNNNNNNNNNNNNNNNNNNNNNNNNNNNNNNNNNNAGGAATCCTGGAAATACCATATACCATCTGTGTTTTGCAGCACAAGAATCAAATGGTCTTCAG…
59009	-0.239137496477387	-2.95	NA	0.442671124172524	NA	NA	NA	NA	0.07471	7.72118	fatty acid desaturase 2	Fads2	NM_019699	AGCTGCCGTCCTCCGGGCACCCTCGGGAAAGGGGCACTGTTGGGTGACAGCCAGAGGGAGGGGAGGGCTTTTGTTCTGAAGGGTTCTCATGAGACTGAA
278279	-0.860389642862515	-6.733	-0.158	0.496064795087953	0	1	0	NA	0.005515	7.71329	LMBR1 domain containing 2	Lmbrd2	NM_177178	AGTCTGAAGTAATTCTTGGATCAAGTAACCAAGGTCAACACATGAGCTCAGCCTTTATGAACATCTTTGTGCCCTGTATTTCCTCTGTTCTCTCTGTAAACGGTGTGAGGATAACAAAAACAGCATTGAAAACCGATCATATCTTAACAATATTAGGCTATAGTTTGTTGAATAGAGCATCCTCTTTTCTGATAGGCTTTATTGGGTACCATCTGAAGCATCTGCCTTAGAAGTGTAGTTAAGTGGAAGGATTCAACTCATGATAAACATAGAGCTAACTTGGTTTCATGCTAATTTTTTAGGAAAGTTATTTTAAAGTTCAATGAAGCCATAAGTCACACTAAATTCTACANNNNNNNNNNNNNNNNNNNNNNNNNNNNNNNNNNNNNNNNNNNNNNN…
235048	0.197111631751878	1.513	-0.295	0.686356849943925	0	0	1	NA	0.2815	7.71185	cyclin-dependent kinase 10	Cdk10	NM_194444	GCCTGGATCCAGCCCACCCCTCCACATCCTCACGGATCATCAGCCGACGACTGGGAGGCCCCAGCAGGCCTTTGGCTCCTCCAGTTGGCTGACTCCTCCCTGATATTTCCCTCTGTCCAGATGCAGAGGGGATTTGTGGACAGGGATGTGGCTGAGTGGGGTACCCAGGATAGACTGGGCAGTTGTAGCACCATCTGGTGGCCTGTCTTGTCTATCATTGAAGGCCCGCTTCTGGGGGAACAGAGCTAGTGCTGAGAGGCCTAAAGGTCCCATTCAGTGTGTGTGAGAACTGGAGCTGGGCACTAGCCTGGAATGAGTAGGCCTGGGAGATAACTCTTCTTGGAGACTAGGAGCTGCCCAGGACAGATGGGCTATAGTGACCCCGGGCAGGAGGGAGCA…
216795	-0.116448516878888	-1.338	-0.248	NA	2	1	1	NA	0.3361	7.71013	COX4 neighbor	Emc8	NM_010926	ACAAGGACCACACTACAGCGAAGACGGAAGCATATTTTTACATTTATAGAGGAATAGTAGGTTAGCCGGAAGGGAAGCTGCAAGTGTGCCTTGGAGGGGGTGCGGTCGGCATCCTTCAGGGCGGGGCTGTGGAGAACTGTGGGTCGCCTAGGCTTTGGTTTCTTAGTCCTGTACTGCCCGATCCCGCCCGTCAGCTCTTTCTGCTTGTGCCAGGTCATTCCCATTAAACAGTTCTATCTAGCCTTTTGTAATCCTGAGAAGTGTACACGGTGTACCTTACTCTTTACTCTGGTGAGTGTGTGGGGCTTCTCAGCCTAAGCCCGCGCCAGGCATCCTGAAATACTGGGGCAGCCAGCATCTGAGCAGCCAAGCAGATGTGGGGCTGGAGCTGCACTACTT…
73713	-0.151732821846441	-1.762	-0.121	0.697309088374138	0	0	1	NA	0.2197	7.70541	glucoside xylosyltransferase 1	Gxylt1	NM_001033275	ATGGGAAGGCGCCTGCCCTTTTCCTGCTCTCTTGAGGATGATTCCGTCCGTTCCTTACTAAAACCTTTAGAGCTGGAGCTGCAGAAGACAGTTCACACATACTGTGGAAAAACGTACAAAATATTTATCAAGCAGTTGACAAAAAGCATAAGAAACCGTTATGACACGCCACCGAAGGAAAGGTGATTCTTCATGACCGAAGGAAATGGATGAGACAAGCAACGCCTCAGGAGATGTGAAGGAATAGACTGGAAAAGGATTTAGGGAGGCATTTCTGTCTCCACAATAATTCTCTTTGGAAGAATTAAAGAGCAGTATATTCATGTCATGAAGAGTAAGTTGAACTCTTGTGCTCCAGGGAGAAGACAGTCGGATCTCTGGTATTTTGTAACGTTACTT…
14067	-0.252295785340841	-2.613	-0.107	0.471367483761022	1	0	0	NA	0.1004	7.68501	DNA segment, Chr 19, Brigham & Women's Genetics 1357 expressed	D19Bwg1357e	NM_177474	GCAGCAGGATGAGCAAGCGGGAACCCGCTTCCCAGAGGAGAAGGTGGAATCTCTCATACTCACAACTGGACGCTCTGTGCATGCATTTGTTAAAGGACCTATTTATATAAAATTGTTTCTAAAAGAGACCTTTGGTTTAATGTCAACTGTCTGATCTGTGAGACTGAGTACTACACAGTATGGCAGTGATCTGTGGGCCCAGGTGTGTGCTCTGTGGTTGAATGGCTTAATTTAGGAAAGGAGACAGCTATGATCTGAGAAGGTTTCCTGGTGTAGGTGAACTTTAGAGGGATGTTATAACAAAAGAATTAAGGACATGAAGTTCAAACAGAGTGTGTATAGTGGAGCAGGAAAGTGGTCTGAACTCCGGGAAGCCTGTGGCCAGGGCAGCCTGCACTG…
15410	0.142214840402286	1.643	NA	0.54283783815997	NA	NA	NA	NA	0.2474	7.67586	ring finger 111	Rnf111	NM_033604	CATTGTGTTTCAGAACTCTTGGTGTCCCTCTCATTCCTATCCTTCCTGGTACTGCAGTCAACCAAAGATGGCATGACTTACCTGCGCAGATCTGGAAGCCTTGAACTCGGAGTGCTGACTCTGCTACATGGTACAGCTACCGCTAGACCTACAACTTATGTACACAGTTGATTTTGATGTATTTATAAAAGCNNNNNNNNNCCCTAGATTTGACATTACTTCCTGTATCATTTTACTGTATTTTTGCATGATTCCTTGTATTGCATTTCTTTGCACATATTATGGGCTTGTGACCCTAAACTTGCAGGCAAGATTAGCTGCTTTAGTAAGTAGTATTTTGTGGTCNNNNNNNNNNNNNNNNNNNNNNNNNNNNNNNNNNNNNNNNNNNNNNNNNNNNNN…
239673	-0.136972280194316	-1.693	-0.229	NA	0	1	1	NA	0.2348	7.67115	mitogen-activated protein kinase 9	Mapk9	NM_016961	GTAGCAAGGCTACTCCTTCTCAGTCGTCATCCATCAATGACATCTCATCCATGTCCACTGAGCACACCCTGGCCTCAGACACAGACAGCAGTCTCGATGCCTCAACAGGACCCCTGGAAGGCTGCCGGTGATATGTATGTTGGAGACGGCGCACTTGTCTGTGAAGGAACTCTCACTTCCATGGCCCCGAGCGCGTGGGAGCTGATGGAACCAAATCGAAAAACTCCATGTTCTGCATGTAAGAAACACGATGCCTTGCCCTGCTCAGTTCCAGTAGGATTGCCTGCTTAGACTATAAAATGAGGCAGACTATGTCTGAAGAAAAAGTACAAACCACACTGTTAGAAATTTTGTTCAAGATCATTTCAGGTGAGCAATTAGAATAGCTGAGTTTCTTTT…
217335	-0.508470301341035	-5.116	-0.258	0.514219344832342	0	0	1	NA	0.01275	7.66274	regulator of chromosome condensation (RCC1) and BTB (POZ) domain containing protein 1	Rcbtb1	NM_027764	AGCCAAGGCTGCTGGGCTAGGTGTGAGAGCTCTGGGGCACTGTGGGTGCGGTGATCTGCAGGTAAAGCCCCACACCATAGACAGTGCTCTGTAGGAATATATGAAGGATATTTGCTTCTTGTGAGTCCATTTCTTACAACNNNNNNNNNNNNNNNNNNNNNNNNNNNNNNNNNNNNNNNNNNNNNNNNNNNNNNNNNNGACTGAGCTTTGGGAAAGGATGAAAGTTTACATGCTTTTGTTCTTTTAATTTTGATGAGAGGATGTTTTGAGCTTGTATTAAGAAAGCCAGGAAAATATCCCTAGACCTTTGGCCACAAGCCTTTCCACATGGTCTGTGGCAGACAGGCCCTGCCCAGTGCTCCCTGAGTGCTGCTCACTGTCACCAACCTCCTGTGGGGG…
68201	-0.129816725953869	-1.544	-0.189	0.804156326306552	0	1	0	NA	0.2733	7.65777	rosbin, round spermatid basic protein 1	Rsbn1	NM_172684	CATGTACATATTCAAACACANNNNNNNNNNNNNNNNNNNNNNGATGTGAAGTTATAGTTTTATAACTGGCTTAAGTTAAGTTTTATTGGAGAAATCTTGCCTATAATTCTATAAAGAGAAATGACATTCCACAAATGTCAAGCATATCTTTTTTACACAGATTATGCAAAGCTAAGAGTTGTATCGTTAGTACAGTATGTAATAGTGGGTCTGCTGCTACTTTCTGTTTTAAGGTGTGAGGTTACAATTCAATCTCTTCTTCAAATCNNNNNNNGAATTCTCTGGAATAGCAGGTTCTTACTTGGTATTTACTTCCCTTGATTTTATCTTTCCTTGTCTCTTGCCATATTTGCTTTATGTGGTAGAAAGCAGATTTATGGTTTAATACTTGTGTCTTCA…
246229	-0.115531778696806	-1.385	NA	0.466302052054503	NA	NA	NA	NA	0.321	7.64904	zinc finger protein 259	Zpr1	NM_011752	CAGTGGCCAGCTCACTGGCCAGCTACAGTGCCACTCACACTGCAGGGTTATCTGTTACTGTGGGGAACTGACGAGGAGTGCTCAAGCCCTCGTCCATGGTGAAGAGGTTACCACTTGAGTTAGAAATGTAAGCACCCAAGATTAGCAGCTGACGGACGAGGCAGCTGCAGCCCTACTGTGCTCCTTGACCTTCTTTTGGAGGTTTTAAAGTCGGCGTGAGAAGAATCCCAGAAACACCAGGCGGTCTGCCATCACCGTTTGCCTGTCAGCTCTCTGACCTCCAGTGCTGGACCTTTGAAGTCTGGGGAAGTGAAATACAAGTTTCTGCTGGCTCTGGGCATGTGAAGTACTGACTCAGCAGGGAAGGATGTCGGAGGGGCCGAGCAGGCACAGGTGAAG…
192160	-0.353929233745236	-3.122	-0.133	NA	1	0	0	NA	0.0647	7.64818	baculoviral IAP repeat-containing 6	Birc6	NM_007566	GCTGCATTGATGTGGATTTCGTAGACACAAAGGCTTCGAAGCACAAGCCAAATATGTCAATATTTGTATGTAAGAAACTAATTATGTAATAGGTAATGAAACTGAAACTATACTATGCCCTTAAGGAGATCCAGTTTAATTCAAGGTGATCTTTGATTTACCTGTACAAGAGTGTAAANNNNNNNNNNNNNNNNNNNNNCAATTGTGAGAACCACTGATTGGTATGTTCAACAAATTTGTGTATACNNNNNNNTGGATAAATCACTGATCTATAAGGGAAACTACCTTAGGAAAGAATGGTTACTGAATGTTTATCNNNNNNNNNNNNNNNNNNNNNNNNNNACTGTAGAGTGAGAGGTTGTTAACAAAGAATATATATTGGTCATTCTTACAACTACT…
17764	-0.0955537923973093	-0.9144	-0.087	0.572223208870185	1	0	0	NA	0.5049	7.63891	transmembrane protein 63a	Tmem63a	NM_144794	GAGTGGACAAGCTGGTCTGGCAGGCTGGGAGCATCTAGGAATACCGAGGGACACAAGGGGCTAGAGCCCCAGACAGGCTCTTGAGGGTTTTGCTGCTTAAAACCCCCGTATTGTGAGAAGAGGAAACCAGCGGGTCGTGGGGCTCTGGGTAACCGGGCTGAGGGTATCCATCCGGTGGGGCTGCTGTCCCTGGGAGCCATCTGTAAGGTTTCTTTTCTGGTCCCAGTGTGGGGAACATTTACAGCTCCCTCTTGTGGTCATCTGAGGATATGCACTTTTATTCCCCCATACACTGCTCAGGATGCTCTCTGTAGTGAGCATGGTGTATGTCCCTAGTGGTTTGTGGCCAAGATCATGTGTTGGGCTTTTGCCTTTAGGGAGATCATATTTGGGGACTTC…
16492	-0.424203695777905	-5.282	NA	0.433503171904408	NA	NA	NA	NA	0.01148	7.62993	tubulin, beta 6	Tubb6	NM_026473	GGAGCCATAAGATGCTACAGTGAACGTCTGCTCTTTTCTTAGCCTTGATGGTGTGGGAATGGTGCCCTGGTCTAAGCATGTCACTGGCCCCTCTCAAACCAAATGCACCACACTGTTCTCCAGGTTACCTGGAACAGTCCCAGCAGACCAGGGAGATCTCATATAGGAACCCTGAAAGCAAAGTAGGGGGCTCACACAGGGCTAAAGAAAGTGACCACCTTTTGTTAAGCCCCCTTCCCACCCCATCAGAGTTAGAATAGGGATTTGTTTTTCATCCTCGGTGATAAAAACTAAAGCCACACAGTGCTGCCTTAAGTGAATGCACACTATGGAACTTTATGACAATCCATTCATAATAAAATGCTAAACCTGNNNNNNNNNNNNNNNNNNNNNNNNNNN…
66237	-0.153006878063771	-1.438	-0.152	NA	1	0	0	NA	0.3044	7.61514	zinc finger RNA binding protein	Zfr	NM_011767	AAAGTTTGTGTAAATCTTCAGTGTTACAGTAGGTGCCGGTTTATTGGCTGTTTTCCATTCATATTAATCTCTACTTTAAAAGTTTATCAAGAGTATAAAGAGTTTCATGGAAGAACCAAGTTTTTCTATGATTAAAAACTTATTGTACAGTGTCAGGTATTATATGGATGGAAAGAAAGAGATTTGACTAGGGGGAATATATTGGTCTTTNNNNNNNNNNACCCNNNNNNNNNNNNNNNNNNNNNNNNNNNNNNNNNNNNNNNNNNNNNNNNNNNNNNNNNNNNNNNNAACTAGTGCATTGTGTTATTAAATCTTTTCTGTATGTAATACAGGATTTGTGCTTCAGTTGCTCTGTGTATTTTGATACTTTTATTGAGAAGTTCTGTTTGCTTTGACACA…
268469	0.106813187141565	1.283	NA	0.424563474493602	NA	NA	NA	NA	0.3536	7.59736	casein kinase 2, beta polypeptide	Csnk2b	NM_009975	TTGCCCACCCACCTCTCCCTCTGTCTGTGACACCACCATTCCTCTGCTGCCACCCTTTCAGGAAGTCTATGGTTTTTAGTTTAAATTAAAGGAATTGTTACTGTGGTGGGAATATGAAATAAAGGAAGAAAAGGCCATGA
210162	-0.0345087443308607	-0.4307	NA	0.427156915149344	NA	NA	NA	NA	0.7603	7.58991	C-type lectin domain family 4, member e	Clec4e	NM_019948	GTGCAAGGAAATACAAGGGACATGGCTTACATGCATGAAGAAGAACAAGAGTGAATGTAATAACAACCAAAATCCAACATAAGAAAATATCTATCAGGCATCAGAAGGACTGCACATGTATGTATTACTGGGACATAAGTAAAATGACTTGTTCCCATTGCTAAAAGTCCACAGCATTGTCTGATGGTCTTGCCATAACCTGAAAGACCTCTTTTTAGACTGTACAGATCAATTCTCTAACAAATGCAACAAGAAGAAAGGGATTCTCCTTTTCACATCTGTCTTGCACATCTGTCTTGCTCATGAGAATTGATATGAAGGAACAGGTAGAAAGCAGATGTCTGTATAAAGAGACTTTAATGGTCACTATGTCATCCTGTTCTTTCTACATCCTTGGGT…
67516	-0.548772621027499	-5.124	NA	0.433974986928122	NA	NA	NA	NA	0.01272	7.56111	DnaJ (Hsp40) homolog, subfamily B, member 6	Dnajb6	NM_001037940	GCTGGACTTGGCGGCAGCCGCGGCAGCCACNNNNNNNNNNNNNNNNNNNNNNNNNNNNNNNNNTGCGCATGTGCATGGCAGCGGCATCCTTTAAATGTCGCCCAGGGTCACTTGGCTTAGCAGGATTATGGACGTGTGCCCACGGATCGGTAGGATCCAAGGGTGTTGGAGACAGAGGCAACAATCCCGGGTAGCTGGTATAAGTTTGTGACACAGCCTGAGCCTTGTAACTCTGATTTTTCCCAGCACTAAATCCATAGCTTTTTCCTCGAGTTGTAAGGGTCTGCCTCATTCTTTTCAGCAGCCCAAGCCCTGCTTTGAGCTCTGAGGTATTTGTAGTTGTAGGAGTCCATAGGGTCCAGTAGGGAGCTAGGTATGTGTTGATGATAGACTACCTCC…
94282	-0.162445695181981	-1.954	NA	0.429046270339024	NA	NA	NA	NA	0.182	7.53901	RAB1, member RAS oncogene family	Rab1	NM_008996	AATCTGCCTCCGTCCTTTTCTCACAGCAATGAATTCGCAATCTGAACCCAAGTGNNNNNNNNNNNTTGCCTGAATTGTACTGTATGTAGCTGCACTACAACAGATTCTTACCGTTTCCACAAGGTCAGAGATTGTAAATGGTCAATACTGACNNNNNNNNNNATTCCCTTGACTCAAGACCGCTAACTTCATTTTCAGAACTGTTTTAAACCTTTGTGTGCTGGTTTATAAAATAATGTGTGTAATCCTTGTTGCTTTCCTGATACCAGATCGTTTCCCGTGGTTGGTTAGAATATATTTTGTTTTGATGTTTATATTGGCATGTTTAGATGTTGGGTTTAGTCTTCTGAAGATGAAGTTCAGCCATTTTGTATCACACAGCACAACCAGTGTCTGTCA…
66812	0.142534645443179	1.639	NA	0.471458758605375	NA	NA	NA	NA	0.2484	7.5362	amyloid beta precursor protein (cytoplasmic tail) binding protein 2	Appbp2	NM_025825	GGGACAGCCTCAGCTAACAATTACCTTTCCCAGATTCCGGGGAATTCATACTGTGAAATCAAACCATGTTGTTTTTAGGGCTGGCATTTGCATTGAAACACTGGTCCAGTCCACCCAAGACCCTATTTCGGGTAGTCCTGTATTGCAGTTCCTGTAGAATAAGCATATATTGAGTTATATCAGCATGTGCCGCGTGTATAAGTAGTCCCACATTCTCACCCCAGTAGAACAACAGGAAACCGNNNNNNNNNNNNNNNNAAAAAATAATTCGTTTTTCAGAAAGTCTGAAAGNNNNNNNNNNNNNGAACCCCTAAATAAAACTATTTAAGAGTTTAAAA
75627	-0.336535309495124	-3.407	NA	0.440808025546334	NA	NA	NA	NA	0.04993	7.51568	hypoxia inducible factor 1, alpha subunit	Hif1a	NM_010431	GCGTTTCCTAATCTCATTCCNNNNNNNNNNNNNNNNNNNNNNNNNNNNNNNNNNNNNNNNNNNNNNNNNNNNNNNNNNNNNNNNNNNNNNNNNNNNNNNNNNNNNNNNNNNNNNNNNNNNNNNNNNATCTAATTTTAGAAGCCTGGCTACAATACTGCACAAACTCAGATAGTTTAGTTTTCATCCCCTTTCTACTTAATTTTCATTAATGCTCTTTTTAATATGTTCTTTTAATGCCAGATCACAGCACATTCACAGCTCCTCAGCATTTCACCATTGCATTGCTGTAGTGTCATTTAAAATGCACCNNNNNNNNNNNNNNNNNNNNNNNNNNNNNNNNNNNNNNNNNNNNNNNNNNNNNNNNNNNNNNNNNNNNNNNNNNNNTAAGAAAGCAGTAAA…
66795	-0.0511857442658581	-0.5901	-0.188	NA	0	1	0	NA	0.6704	7.50865	eukaryotic translation elongation factor 1 delta (guanine nucleotide exchange protein)	Eef1d	NM_023240	ATGTCCGAGAGAGTGTGGTTTCATGTGTGTGAGGACCTGCTGAGATTAAAGACTGAGACTCTGCACTCCGCCTCTTGTGTTACTTGGTGTACAGCGCTCTGTGGGCTCTGGCTCATACTTGTCCCAGAAACAATCTATTAGGTCCACATTTGTCCACCGTGTCTCTCCTGTCCCTGCTGTTGTCACCGTGTACACCTAGACCCAGTCTAACACTCCTCTTCACACTCCTTACCTCTGGAGGGATACATCCTCTTTATATATTCTGGGATGGTTAGAATATGGACAGCCAGCTGTACTGTATGGAATTTTGTCTGCCCGCTCCCCTAAAACCCCTTGTCAGTGCTTGGGTATTGGTGGTATTGGGACGATAGTGCTCGTGAAATCCTGCGAACATCTAAG…
16001	-0.0986332828738554	-0.9812	-0.147	NA	0	1	0	NA	0.4746	7.50831	activity-dependent neuroprotective protein | dolichol-phosphate (beta-D) mannosyltransferase 1	NA	NM_010072	AAGAAATGATTCACTTATGCTTCCCGTGTTCATTTCAATTAAAAGTAGAGAAGCCCGGGTCACTGATTTTTATCAATGTTGTCTTAACACATGAGCCAAAGGTAAGATGCATTTAATGTGGATCTTTTTCTCTGGAGAAGCTCCATTTTATATTTCAAATTAAAATTTAAAGTTCTTGGTTTAGTGAGCAATGTTCTCAATTTTCATGTACATTACACCTATAAATAAATGTATATAGGTTTTGCATAAAATGTTGCTGCTTTCATTTAGATAATGTGAGTGCAAGTTTCTTATGNNNNNNNTGTGGAATACTTCATAAAACTAGATTGTTAGTTCTTTATCCCTAGATGGTAGAAAGGGAAGCTTAATTGCATTTACGAAATACAGTTAGTGTATGAA…
381410	0.205974576790576	2.641	NA	0.437125316941862	NA	NA	NA	NA	0.09791	7.49152	phosphoinositide-3-kinase adaptor protein 1	Pik3ap1	NM_031376	TCCCGCCTCCTATATCTGGCCAACTTCAGGACTTTTCAGACTAGCAATTCTCAGCCTGTTGATGAAGTCTTCATATTG
233537	-0.808579731143944	-6.027	-0.401	0.87149506829613	1	0	1	NA	0.007121	7.47483	Ewing's tumor-associated antigen 1	Etaa1	NM_026576	TGAAAGTCGAGTTAGATGGTTTCACAACTATTAATAACTATCTGTGATAGGACTTTTGTTCTGATTTCTCTGTGAGAAATGTAATACTGACTTATAAAGCCTGAGCTTCTACTTTATTATTTAATAAATCAATGTTTACAGTGGTAAATGAAACCTTTTCAGAGATGTATGTGAATTATGTATATAAGTTTTTGAAAAGTTAGCAGTTATGTATATACAGAGGAAAGTACTTGTCTTTATTAAATGGTAGCAGATGAGCATCGAAAATAGCTATAAAGCTTCTGTCGAACGAAGGCTTTCTCTAGCACAAAGATTAAAATTGCTAAGTAAACAACAACTTGGTTTTTTGTGTCATTATCAGTTAAGGTTTTTTATACATTGTCAATTTTTAACTAATAT…
54631	-0.648461758281442	-6.034	NA	0.46238592506612	NA	NA	NA	NA	0.007121	7.45781	protein phosphatase 3, catalytic subunit, beta isoform	Ppp3cb	NM_008914	CCAGCGGCTTCCCAGGGACTCTCACATCTTGGGCCCCAAATGGACAGATCACTTCAAGGAGCTGGAGGGGTTGACCAAGGTGATGATAAATGTCATAATCTCTCTGAAGAAACCATTGTGCTTTCTGAGATCCGTGCCCCCCTTCCTGGATGGAGGCTTGAGGGCCCTGGGACTTGTGCCGTCTATAAGATTGGGTAATCGCTGCCACAGAGGAGAGCAGTGAGCAAGGGGCTTGGGGCAATTTCCAGTGGAGGATATCTACACCTCCATTTATGCTTGTGGTTCACACATTTACGTTTACAAATGAGATTTCCTTTGTTTTTCCCCTCAGTAGAATTAGACATTTTTCAACCATGACTTTAAATACAATCTTTAGAGATAACGTGGAACTCCCCCCAT…
80985	-0.0501489995377362	-0.6353	-0.178	0.6066294125573	0	1	0	NA	0.6456	7.4566	potassium channel tetramerisation domain containing 6	Kctd6	NM_027782	CTGCTGGCCAGCCCTCAGAGAACTTCCTGCAAGCTCACGTTTTGGGACATGGAAGAGACTGTTGTTGGGTTTTAGTGTGGGCCCTCNNNNNNNNNNNNNNNNNNNGATTCAGTCTTTGTATTTATTTGAAGGCATTGAGGACCAGAAGGAAGTTTTGTGTGTGAGCAGTCTCCTCCCTGTTTTGTTCCCAAGTATGCATGTGCCTGTTCCGAGTCTCTAGAAACCTTTTTTATAAAAAGAGATCTGAAAATCATTATGGTATATAATCTACCCTTAACAGTGATAAAATGATTTCTGAGAACGTGGTTCCTGACTCGACTGGAAGGCTAAAAACAGGAATAAAAGATTAAAGAGGGTATTCATGATGTCTTTGAGAAAAATCAGAATATCATGTAGGGC…
38208319035	-0.276800809258621	-3.293	-0.109	NA	1	0	0	NA	0.05555	7.45307	synaptonemal complex central element protein 2	Syce2	NM_027954	CTTCTGCTAAGAGGCTTCCATCTCAATGTGAGAAGGCACAGAGGCTGCTGTTTGAGGCATGCTGATATTGTTTTTTATAGTTCTGTAACCCAACACAAAGCCACCAATGCTCTTTGTGCTAATTACCGTAGTGTGACAAGGTTTGACCCTGCCATAAGCCTTGCCTTAGCAAATTCTCCCAACCCACATCTGTAGTTGATTAAATGTTTTGATTTC
20723	-0.0102060413154099	-0.1043	NA	0.4458549371835	NA	NA	NA	NA	0.944	7.45148	elongation factor RNA polymerase II 2	Ell2	NM_138953	AGCTCTGCTTGGACCAGAAGATGTGAATAAACTAAAGCTTATTTATTTAAAATTCCAGATGAGTTGCTCTAGATTCTAAAAGATGAAACTTTGCTTGTTGGAAGTTTCAGTATTAGTAAACTTGAGTTACNNNNNNNNNNNNNNNNNNNNNNNNNNNNNNNNNNNNNNNNNNNNNNNNNNNNNNCTGGTCCTCTNNNNNNNNNNNNNNNNNNNNNNNNNNACTTGTTTGTTAATAGAAGCAATTTTTAAGAGATTGGGGATCCAGTGTCTATACTTCAAATCAATTTTCCTTGATAACTTGTCTTTGTCATTAGCGATGANNNNNNNNNNNNNNAGATATCGGGGATGCAAAGTCCATACAGATGCAAAGAATTGCGTGTGTTTAAAACAAGACAAAAC…
17064	-0.143278423142098	-1.469	-0.141	0.546523007253713	1	1	0	NA	0.2948	7.45003	SLU7 splicing factor homolog (S. cerevisiae)	Slu7	NM_148673	CTCGTCAGGATTGGACACATACACAGCATGTTCTTTCCAGCTCCTTGTCACCGAGAGATAGAAAATCTTTATCTGTCCTTCTTGCTCCCTGACATTAATAAATTTNNNNNNNNNNNNNNNNNNNNNNNNNNNNNNNNNNNNNNNNNNNNNNNNNNNNNAGCATCCAGTTGTGATTAGGGTTAAAATCATCCATCCTAATTAATGATTTGGAAAGTTTGACTCTCTTCCTCTCAAGTGTCTTGTGGAGTCTGCATGATGGCTCGTCTTGTAATGCCGGCACCTGAGAGTGGTGGAGACAGGGGGGTCAAGAGTTCAAGGTCAGCCGAGTATGGTAGTGCACACCTGTAATCCTGGCACTCAGGAGACTGAGGCAAGAGCCTCGTAGCATTAGCTGCATAG…
18488	-0.119235295610753	-1.232	-0.126	0.472140747440427	0	1	0	NA	0.3723	7.44973	thioredoxin-like 1	Txnl1	NM_016792	GGTACAAAGACACTGGAAGACTTACTGCAGTCAGACTTGCAGCTCCTGGATAATTGCTTGATTCTCTTCGGAAACTGTTAATCTTTTATTTGTTGCCAGTACCAATAAATCATTGCTTTTGTTCAGATGGCATCACTAGTGTTTGTAGTGTAATCGTGATACATGCAGTTGTAAATAAAAGTCACTACTTTTGCCAAGCTTAAGTCTTCGTCATTCTATATAAATGCATTCTCTCTCTTTTTATTTGAAAATTTGCTAACCTCTTGTTTTAGGAGTTGTGTCTAGTATCACATTGACTAAAAGTTACTCTATCTCTAGAGGAACAGAACGCCACAGGGATTAGGAGTACTGTCTATACACATGGAGAGTTTAGACAGGATTTGAAACCTCCATGTATGT…
73336	0.131492806508605	1.471	-0.147	0.480422808024346	0	1	0	NA	0.2942	7.43915	trafficking protein particle complex 10	Trappc10	NM_001081055	CTGTGCCATGGTCCAGTGAAGCCACAGATTGGGTGTGAGTGCGCATTAGGGACTGTGGCTGGATTGTGGTCTGTGGTAACACACTAGCTCTAACCAGACTTTGGCAGTCCTGCCTAGCTACAGACACAGCAGAGAACAGTGTCCTTCAGCTGCGCAGTGGAGTAGAGCGTCACCTCATGTTGTCTATGACACAGGANNNNNNNNNNNNNNNNNNATCCCTGGCCCTGTGCCCCGTGCTGGTATCCCCAACTCCTCAGACCCTCCCAAGAGGGTCTGGTCTCTTCTCACAGCCCTCTCCTAGTGGCTTTCCATACACCGCCATGGTTTCTTTAAGGTGGATCTTCAGCAGACTGCAGTCCTCTTATGGCACTGTGTGCCCTTCTCACAAAGCCCAGTCCC…
15002	0.0949349988671173	1.104	-0.17	0.556055985967657	1	1	0	NA	0.4214	7.42607	HMG box domain containing 4	Hmgxb4	NM_178017	CTTCCAAGACGCCTGGGACAGAAGACTGTCTACCCCTTCGCTAGTCTATGTATAGATGACTGTTCCAGACCCTCCACTGACCTCTGGGTGTAGGNNNNNNNNNNNNNNNNNNNNNNNNNNNNNNNNNNNNNNNNNNNNNNNNNNNNNNNNNNNACTACTTTGCTTTTAATAATTTTATGAAATGGCAAAGGTTTAGCTAAAAGGAAACTTTAGCATGAATGTGGGCTTGGAATTATTTTTTTGTGNNNNNNNNNNNNNNNNNNNNNNNNNTCAGTGTAATTTGGGGACTAGGGGCTTATTCTGGGTGCCATGTATATCTCCTCATAGACTGCTAAAATGTGANNNNNNNNNNNNNNCCAAGCTTGGGTTTACCTCCAGACCCATCACTGACCATTTGCC…
76942	-0.548434603349561	-5.435	-0.075	0.467479227654309	1	0	0	NA	0.01006	7.42344	cytochrome b5 type B	Cyb5b	NM_025558	GGAGACCTCGTTGAAGTGCGGAGCACGTGCTCCTGCGATGAGAGGAGGAGACTTGTGTGGAGGCTGCAGGGTGTTCCCTCCTTGGAACCTGCCAGTTGTTTTCTTTCCCCTTGGAGCCAAGATGGTTGACCAGATATCTATCCTCCTTCAGTGTACGACCAGAGTCTTTCATCCGCCAGAGCCTGACGCCCAAAGCACCTGCTCACTCTGTGTCCTTGCCAGGGTTTCTCTCATTGGTTCCCACTCCTTCCTTTCATTTCAAAAGTTGATGCCAATGACTTAGAGTTCCTATGTTGTAGTGACATGGCCTTTGGGGACAGTACATGATTTCTCATAATTTGAATTCATAGTAGATATAGTTAAGGGAACAGCAGTCAGGTTATGAATCNNNNNNNNNNN…
20683	-0.549300164881611	-3.798	-0.138	0.558004936726224	1	0	0	NA	0.03542	7.41984	UTP18, small subunit (SSU) processome component, homolog (yeast)	Utp18	NM_001013375	AGANNNNNNNNNNNNNGAAATCCAGTTGAAAAATCCCATCTCAGTACATCTTCCCAGAAGTTTCCAAGTGTGATAATATATGAATAATGATTTGTGGAATTTAGCAGCAGTGTCTTAATAAATTTATAACTTTGACAATAAGTGTACATGANNNNNNNNCATCTTTGTGTCAAGAATGTGATTTCTATGCATTTTCNNNNNNNNNNNNNNNNNNNNNNNNNNNNNNNNNNNNNNNNNNNNNNNNNNNNNNNNNNNNTTTTCATTAGTATTCCTCCTGTGCACAGATCTGTCCAGGCTTCAGAGCAGGGCTTTTAAAACTATCCAGTAGCCNNNNNNNNNNNNNNNNNNNNNNNAAGAAACAGGCTCTCAAAACTTGCTGTGTAGACCAGGCTGCCTTCA…
30878	-0.385350715818756	-4.618	NA	0.489456960051349	NA	NA	NA	NA	0.01775	7.41743	sulfatase modifying factor 1	Sumf1	NM_145937	CAGCCAAGAGGAGCTTTTCCAGATTCAAGAAGGCGTTTCTTACTCGCAGCTGGCCTCCCCTGGAAATCTGAACTGATCTCATGTAAAGTATTCCCATCTACGGAGGATTCCATGTCCACCCAGTGGCCAAAGGAACTGTCTCGCGTGACCAAATGGCTGGCGAGTGTCAGCACGTGTGCTTTATTGTGTGGTGTATCTTTGGGGATCATCGCCATGTTTTACTTTGAAAGCCTTTTGAAGAGGAGAGAGCCGAGAACCAGGAAGTCCTGGCCAGACTCTGCCACAGGGTCAGACCCTGGAGTCCAGCACCTTGTCTGCCTTGACCTCTGTCTCCTCATGAAATGAGGGATGGTCAACGTGATCTTTGAGGCTCTCTCCAACTCTATTTGAACTAGCAGA…
68121	0.0455270122203473	0.2706	-0.16	0.59704105618381	1	1	0	NA	0.8503	7.41232	catenin beta interacting protein 1 | predicted gene 13066	NA	NM_001141930	CTGGAAGCCCCTCGGAACTCCCTGGAAGCTGCAGATGGCCAAGAGATCTGTGTGGCTCCTCTGCCGGTTGAGTGGTAGCAAACCACCGTCTTCTTANNNNNNNNNNNNNNNNNNNNNNNNNNNNNNNNNNNNNNAGCCGCCACTCAGCAGGGCTGGCATCAAGGTGGTTTGTGATTGGCTTAAAGGGATGGACTTGAGATTGGCTGCAGGAAGAAACCNNNNNNNNNNNAAATCTTGACCAACGGAAACNNNNNNNNNNNNNNNNNNNNNNNNNNNNNNNNNAAACATTTGCGCCTCGGTATCTGGCTTCCCCGGAAGCTCTCCGAGCTCTGGTGCTTTATTTAGGTCATTTTTAGGAATGTGAAGAGGCCTGATTGGTTGCTTAAACTGGAAAAGGGT…
75580	-0.0211614281510926	-0.2583	-0.092	0.460098358983657	1	0	0	NA	0.8572	7.41085		Vac14	NM_146216	TGTGCCTAGCATGGAAAAGGGCCCTAGTGGCCTAAGAAGCACTCAGGGTCTCTAAGCTGAGGCCACAAGGAGCCTAAGAACCTGCCTCCAGCAGGGCTGGACCCAACCACCAGCCAGGGTAGGGAGGGGGATGGTATTGGCTCTGTCAGCCTCAGCTCCTCCCAGCAGAGCACCTGGACCCCAGCACTGTCAGCTACACTCTGTCCTGGGACCGATGGATTCTCTCCTGAGTCGGGACTACAGCCTCAGAATCCAGAAGCAGCCTCTTTCTAATCCCTGTCTGTGAGAAGAGCTTGACCTTGGCCCCAGAGCACTGGCATGGTGTGTGTGCATATGTACATCTGTGTGGAAATGCACACAGGCCAGCACAAAGACCTCTACAGAATGATGTCCATCCCT…
403088	-0.0859700797610117	-0.9097	NA	0.454384649982082	NA	NA	NA	NA	0.507	7.41045	nodal modulator 1	Nomo1	NM_153057	GGAAGAAGGAGGCCCCGTCTCCTGCAGATGACACAGCCAGGGCTGCCGCCTGCCTGGGGACAAAGGCACATGCTCACTCACTTCAGGCAGGCCCTGGNNNNNNNNNNNNNNNNNNNNNNNNNNNNNNNNNNNNNNNNNNNNNNNNNNNNNNNNNNNNNCAATGCGACGAATGGACCCTCCTGTCACCCTGCTGAACACANNNNNNNNNNNNNNNNNNNNNNNNNNNNNNNNNNNNNNNNNNNNNNNNNNNNNNNNNAAGCTGAGCTGGTGGCGTGAGAACATAATCTAATCTTCCACATTCGTTTGCAAGAAGAGTCCAGGAAACATGGCGTTGGTCTGCTGTGCCTTCTGGACTTTCCCCAAACCGCCCCCTGCACTCGAGGCCCGTGCCAGAAGCTG…
52187	-0.303886823519051	-3.638	-0.176	NA	0	1	0	NA	0.04116	7.40155	replication protein A2	Rpa2	NM_011284	CTGGAGTTTCCTGGGTGCCTGGAATCTGTCCAGCTGGGCCTGTGTTCCTCTGTCGGCCCCAGCTCTGCGGGCTTTGGCCAGAGGCTTCTAGGACAGAACTTTGCTGTAGAAGGTCTCACTCAGCTGAAGTCCTTTTGGAACTTAGTGCTCTCTGTTTTGTTGCTTGTTGTTTAGAGGTTCAGAGGGAGATAGACAGTTGAGAAGGAAGTAAACCAGGACTGGATTTCTTGTAAGAAATTCCAATAAGCTAGTCAGGACTCCAGGATGGGTGGTCGGAATTGAAAGAGGAACACTGCCAAGATGTCAGGGCAGGGCTTCAGCTTGCTTGAGAGCGACTGTTCTCCAAGGCTTCGTGTTGAGGACAAGCACTGCTAGGGCCAAGGGCCAAAGAAGAACCTA…
216453	-0.416070308543993	-2.92	NA	0.542415509843595	NA	NA	NA	NA	0.077	7.39078	mitochondrial ribosomal protein S18C	Mrps18c	NM_026826	ATTTTGTATTTGTGAAGTTCCTGCCAATAAACCTCTAAGTGGTTGTCAGCAGACTCCNNNNNNNNNNNNNNNNNNNNNNNNNN
229603	-0.140762995725062	-1.743	-0.072	0.466697526954185	1	0	0	NA	0.2238	7.38819	hematological and neurological expressed 1-like	Hn1l	NM_198937	NNNNNNNNNNNNNNNNNNNNNNNNNNNNNNNNNNNNNNNNNNGTATTGAATGTTAGTGTTTCCTTTAACTCAAATGAGCTGGGGTGGGAGAGGGTTTGTCATGCGTGTGGGGTTGACTGCTCATAAGCCTTGTTGTCATGGGCAGAGCTGCACAGAGGACTGCCAAGACATACATTGTGGGGTAAACTGGGATGCTCTGGTCCCTCCTCTCTAACTGCTCTCTATGAAACACATCTGTAAAGTTCTGGGGAAGGCAGAAGAGCTGGGCCATTAACAGAAGGGTTCCAGGGTCTTTCTTGTCCTTGTGTTAGCAGGCTGCTGGCTGTTGGGCATCTAAGTATGGTTTGGTTGNNNNNNNCCCCACACTACTCTCACTGTGGGCTGGAGGAGACACACACA…
216188	-0.295786956758275	-2.992	-0.355	0.732198566065412	0	0	1	NA	0.07264	7.37364	DnaJ (Hsp40) homolog, subfamily C, member 27	Dnajc27	NM_153082	AGGCAGAGGAAACTACAAGCGAGCTCAAGTGCAAACAGACTCCCCTTGAGGTGAAATAACCAACATGGAGTTTTCCTTCACGAATGCTCACTGTTGTGTTCCCTCATGTGTAAGTTAATAGTATGGGTGCCTGTTACCATGTTGTGGCCATTTCTCAGTGAGATGACCGCTTTTGTGTGAGAGATAACCCCACATCTCTTATGCACTTCATTTCTTATTGCCAGATAACTAGGTGTTTGTCATTGTGTCATCGCTTATGCATTCACCTGTGAAAGTCCATGACTGTGACCCACCTGCTCTTCCTCCCAGCAACCCTCCATCCATCCATCTGCCCACCATCAGAGAAAGGAATAACAACAGGAGAGAGAAAGAGCCTGGCCCCCGGGAGCCTGCACCCCA…
71373	-0.00481443588677877	-0.06167	NA	0.419691983193196	NA	NA	NA	NA	0.9672	7.37293	complement component 3a receptor 1	C3ar1	NM_009779	AGATGTGGCCCTGGGAACCTAAGCAGAGTTCTCAGGTGAACAGTGATGGATGACATGTGAGCAGGACACTTTAGACAATTTGGCGACTCTCAGAGAAAGGTCTCTTATTGACATCAGCATCATTTGAAAACATTAAAGATGCAAAATTTCAAGCCCCATCCCAGATGTGTTGACTCAGAATCTCTGGCCCATGGGACCAGTGTTTTAACAGGCCTTCTTGTTTCCATCAGTGTTAAGTTTTACCTCATTTGGCTTAGTCTATTCCCATCCCTGACTACACCATGTGCAATGAATAACTTTTTCATCTGTTTTCAGTATTCNNNNNNNNNCCTTAGCATCATCTAAACTTCTAGTTTGCATGGAAGGCTGCTCTTATTGTTCTGAATGGAAGATATTCAT…
16828	-0.568705691683318	-4.067	-0.086	0.524923595519756	1	0	0	NA	0.02802	7.36402	DEAD (Asp-Glu-Ala-Asp) box polypeptide 47	Ddx47	NM_026360	TGCTTTAGAAAGACTTCTGCTCGCCTGCTCGCCAGCTGTGAGATTCTGTCCAGAGACCACTCGGCCAGCTGGGAGAACGTTCCTCGGGATTGCAGTGTCATTGCAATGGGACAACTTTTACAGTGTTGACACAGGACTGGCCGCTCTTCAGCTTGCATTCCTCACCTGTGACACAAGTGCCGTGTGCTCTTCATGCTGCACCTCTGCCTTCCCACCTGCAAGCCACGGCCTGGCGGATGGAGAGCGCTGACTGTAGTTAACTGTAAAGCTTCTACAGAATGGTGTGTACGCCACCTTATCTCAGCCGGCATTCAGCCTGATGTGGGTCAATAATTATTATGATTAAAGATGTATTTTTATT
107373	-0.136022194595622	-1.439	-0.222	NA	0	3	0	NA	0.3044	7.36073	glycogen synthase kinase 3 beta	Gsk3b	NM_019827	ACAGCCCCCAGGAGCCAGCTGCGCGGGAAAGACCAGCACTTACTTGAGTGCCACTCAGCAACACTGGTCACGTTTGNNNNNNNNNNNNNNNNNNNNNNNNNNNNNNNNNNNNNNNNNNNNCCCTGTTCATTTTAGTGTTCAANNNNNNNNATTGTTGTTCTTATTTAACCTTGTAAAATATCTATATAAATACAAACCAGTTTCATTGTATTCTCACTTTTCAGGAGATCCAAGAGGTGGGGAGGGTTGGGCGGGGAGGAGCAGAGCATTAAACACAATCTCTCCCACGACAANNNNNNNNNNNNNNNNNAAAGTCAGAAGTCCGCTATTGTATACCTTAAAAACCAGACTCCTGCCTCACGCCCCCACCGCAACAGAAGAAAACCTGTTCTGTGCTGG…
18767	-0.0644409749848602	-0.7899	-0.144	0.485895322601104	0	1	0	NA	0.5654	7.32704	dihydrolipoamide branched chain transacylase E2	Dbt	NM_010022	TGGCAAACAGGACATCTGTGAACTTTTCGCATTTCCAAAGAGTGTGTGAGGCCTCGCTGAGCCAGCACATACTCTGGTTGCGGCTGCATTAGAAATGGTTTGTGCTGCCTTGGTAGGGCTTTAAAGCACAGTATTTCTCACTGACACATTGGGCTTTCTGCTGGAAAGGAGCGGTGGGTAAGGCTCCCCTGGGTATCACATTGTGTAGGTCAGAGCGGGGCTTCCATTATGGTGCTGAGATCTATGTGTCAGTGAGTTGAAACAAGCAACAAAACAAAATTGATGTCACTAAATGTCACTAATGCCACTGAAGGCGAGTAGCAGTATACATGCAGAACTTGCCCTNNNNNNNNNNNNNNNNNNNNNNNNNNNNNNNNNNNNNNNNNNNNATTATACTTA…
68728	0.14600159892081	1.378	-0.131	0.508404952095941	0	1	0	NA	0.3231	7.32513	phosphoglucomutase 2	Pgm2	NM_028132	AAAGATGGCCAGATGTGGCACGTCCCTCCCCCAGGACTATCCACGCCACCTGATTGAAGAGCACGGACAGAAACAGTGTATTTGCCTGGGCCTTTTAGGACTCGGTCTTGATTTTTTACTTCCCACTTTGATAAACAGCCATTTGTGAGGCACTGCCACTGTGTGGGGGAGAGGGAAAGCAGACCCGAGGGCCTGCACCTGTGTCTGTTCCTTCTCTTGCCCTATTAAATTGCTGCTGTGTGAGCCCTTGTCTCCCTACATCAGGTACAGTACACTACACTGTAAAGATTTGGAGGTGGAGGGTCAGCAACAAGGCCATCTCCTGTCCATGGAGTGTGCCTGTAAAATGATATCAAAGTTCCTGCTTCACTGTGAAAGTCTCCCCATGTGTGTTTACAT…
215114	0.259450183924562	2.992	-0.057	0.520536257432857	0	1	0	NA	0.07264	7.31407	dual specificity phosphatase 4	Dusp4	NM_176933	GACTCGTCTCTGGACCCCAAATCCAGAGTCGGCCCCCAGCCAGTTGCCAGCCACCTGTGAACAGCAAATAGGGACTGACCAGTGGGGGATCAGGTGACCAGGCTCCGTCTCCATTTCTCCTTGGCCAACCACAGGGCCAGCTAGGATGGCAATAACGACTTTGNNNNNNNNNNNNNNNNNNNNNNNNNNNNNNNNNNNNNNNNNNNNNNNNNNGGCGGTTTCCGCTGCCAGAGAAGACTTGGTTTCTGTGTCAGTTTTTACTTTGCAGGTAGAAATTTACCTCNNNNNNNNNNNNNNNNAAAAAGCAATCAAGCTTGAAAGTTATGAAACCCCACAGATCCTGGCAAATGTGCGCAACCAATTTTTATNNNNNNNNNNNNNNNNNNNNNNNNNNNNNNN…
192120	-0.00716597957973342	-0.08024	-0.311	0.46496592651927	0	0	1	NA	0.9575	7.29726	zinc finger protein 422	Zfp422	NM_026057	AAGGTAGAGGAGAAAGCCGCTCCGAAGAGTGGATGCTTTACAGTAGAGCACTTAGATACCGCTCCTCCCTAGCATGGAGACTTCAGGAGTTTCATGACAGTGCGCTGAAACTCTGAGTCTAGCTGCCCTCATTTCTTTTAAAAATAAATAAATTTATGTGACATGGAGCAGAAAGAACTGAAACAATAGTTTGGTAAGAATTTAATATTCTTAGCCTCAGTTGAAATCGCTTCCCTCCATTTTGATAAAAAGAATCATGTTTTCATGATCCACTGGCGTGCCAATGATTACTCTTATTTTTCGGAATTTCTGTATACGAAATCATTAAAGAAAGAAGGAATGGGTTTTCAGATTCTAGGATCGACTACANNNNNNNNNNNNNNNNNNNNNNNNNNNNTT…
71801	-0.205955636243322	-2.547	NA	0.429319868624756	NA	NA	NA	NA	0.1064	7.2966	Mki67 (FHA domain) interacting nucleolar phosphoprotein	Nifk	NM_026472	TCCCGCCAGCGTTCTGTGCATAGTTCTAGGCAGATGTGTTGTTATAAGGGACTACTATATTTTACTAAGTGCAGTGACTTGCAAGCACAGACAAGACTGTTGGAGGAAGAATACATGTTTGGTTTTCCAGTGAGGAAAGCCACTGGGAACCTGACTGTGCCCTTTCCTGTCCTGAATTTGTCTTCAGGCTTCATCGGTCCCTCAGTTTTACTATCCTTATGAAACTCAGGCTTAACTACCACCAAACAACCGATTGGTGCTGTTTGGACGGTGTGTAGTTGTGTATCTAAACCCCTCCAAAATATGTCAGGCTTCAGCCTCAGACATCTGAAACTGGAAATGAAATCCAGAGAGTGAGAGGGCAGTTCTGGTTTAGATTTCCACATGTGTCCAGGAGCT…
100637	-0.980130575357001	-6.874	-0.353	NA	0	0	1	NA	0.005178	7.29275	ubiquitin specific peptidase 31	Usp31	NM_001033173	CCTTCTGCAATCGGGTGTTTTATCTGTACAGATGTTTATTTAGTTAGAACCCCTCCTCTCCCACACCAAAGCCCTCTATGCNNNNNNNNNNNNNNNNNNGGGGTCNNNNNNNNNNNNNNNNNNNNNNNNNNNNNNNNNNNNNGAGTTCAAATTGTTAAAAGTGTCGCCTTATTCTGCCATTGAACCAAATAACAGCCATAGGCAAAGCATTGATACCAAGCTAACTGGAATAATTGTAGAAAATAATCTGAATAGTCCCTTTAGCAATCATCCCTATTTCTTTCCAGAAAACTCTTAATGACTTTATTGGACATTAGGGTTTGGAAACTTGTGAACCAATTACGCTATCAGTGTATAGACAGATGAACAGTCAGCCTTGGGTTTCATCTGAGCAGAATT…
20300	0.0392727993090691	0.4348	NA	0.449024682322399	NA	NA	NA	NA	0.758	7.28517	transmembrane protein 106A	Tmem106a	NM_144830	TCTGTCTGCCGCCCCTGGACTCCAGGCACCTGCAAGCTGATCTGCAGCTCAGCTCCGTGGAGCTCAAGGAAAGACTGTAGGGACTTTGTTGAAGGAAAAGTCCTGCTTTGGGCCCTGCCTTCCCCTAACACCCTCAGCACACAGAGCTTCTGTAACAATGTCATAGTCCCTGAGTCCTCAGACCTCCCCACTCCCCCACGAGTCGCTTCTGATGGATCTTACCCATGGTCTGTGTGGGGAGGAACGGCTACCTTGGCGTTGTCTTGGGACTGAGCATGTTGGTTACCCAGCTCCGCCAGGGTGGGTCTTCAATCGCAACGAAGAGAAAGCTGTAGTTTTATCTAGACTTTGCAGCATGGATGAATCTTTTTCAAGCTCTCCTCCCAGTAATAAGTGGCT…
5331111539	0.254758002287581	2.705	-0.329	0.696577826732891	0	0	1	NA	0.0928	7.27887	leucine rich repeat containing 16A	Lrrc16a	NM_026825	TGGTGCCCACCCCAAGCCTCTCCATGCAGGGCNNNNNNNNNNNNNNNNNNNNNNNNNNNNNNNNNNNNNNNNNNNNNNNNNNNNNNNNNNNNNNNNNNNNNNNNNNNNNNNNNNNNNNNNNNNNNNNNNNNNNNNNNNNNNNNNNGGTCTTCCCCCATTCTTGGCATTTGATTTCTAAACACTGTTTCTTATGCCTTCAACAAAAAGCCAGCAATTATTCCATGGGCCCTACTTGAATTTCTCTGAGGCAGCTACACATTGCCCTGCATGGTGAGTTGTTTTTGGAAATTAATGAAGTAACTGGACTCACACCCAAGTAACAATCCGGGAGGTCCTGGGGTGCTACAGGGTGTGTTTGTGTCAGATCCACACATAACTCGATAGAGCAATTTATTCTTG…
13079	0.024488514890189	0.255	NA	0.448536599747894	NA	NA	NA	NA	0.859	7.2692	phosphoprotein enriched in astrocytes 15A	Pea15a	NM_011063	ACAAGGGGGAGGAAGAGGAGGAAGGTTGGATCTTCATCAGACCACTCCCTTCCCCATCCTCAATGGGAGGGGCTAGGGCAACCCCCTGCTCCGTACCCATTTACTAACTTGGTCCTAACCCTTACTATGCGCNNNNNNNNNNNNNNNCGCACGCTCTGGCTGTCTGTCTGTCTAGCTCATCTAGTTCCTCCTCCTCANNNNNNNNNNNNNNNNNNNNNNNNNNNNNNNNNNNNNNNNNNNNNNNNNNNNNNNNTGGACGCTTTTTCTATGTAAACAGAAATTGGCACANNNNNNNNNNNNNNNNNNNNNNNNNNNNNNNNNNNNCACATCTTTATGGAAGCAGAAAGGACCTGCATTTTCCTACACTGAGGAGCTATGGTGAAGATGAGGTATGGGAGA…
14233	-0.256340495674019	-3.144	NA	0.419244228117235	NA	NA	NA	NA	0.0634	7.2611	cyclin-dependent kinase 4	Cdk4	NM_009870	GAAGAGGGGCTGCCTTTCCCAGTCTTGGTGGAGAAACCCTCGCTGAAGCGGCAGCCTCTGTTTCCCCCCAAGGCTGTGGAGAATCCTCCAGTTTTTTACAGAGAATATTTTAAGCCTTAAATAACAAGTCCCCACCTCTCCTTACGAGGTTCACCCCCATTACCCTCCCCTAGCTCTACACTAAAGGGCAGGTGTATCTGTCTTCTTCCCTCCCTGATTTATACTGGGATCTTTTTTATACAGGAAAACAAGACAAGACNNNNNNNNNNNNNNNNNNNNN
241447	-0.134907487796173	-1.216	NA	0.454081314728738	NA	NA	NA	NA	0.3777	7.23817		Ctdnep1	NM_026017	CAGCTGCTCCCCCTCCACCTGAGTTGGGGTGGAGGGGAAAGGGAGGGAGAGTTCTTGGGACACCGTCTGTTGCCCTGTCCAATGTGAGGACTGCCTGGGCAGAGTCTGCCCCTCCCACCCCTCTGCCCTGGGAGCCCTACACTCCACTTATGGAGTCTGGATGGACACATGGGCCAGACCGTGAAGCAGCCTCACTCTGGGTTCACACTCCGTGGAAATGCCAGACTGGGACAGGCGAAGGCCTAGAGGAGCCGAAACAGTCTGGTGAAGAGGCAGGACTGGCCAGAGTGACAGACATATCCCAGAGGCTCAAAAGAAGCCAATTCAACTTTGTTGTGATTTGANNNNNNNAAAAACTCTTATACAAAACTGATCTAATTCTTCACTCCTGCTCCAAGG…
272589	-0.0108048947698993	-0.1322	-0.289	NA	0	0	1	NA	0.9286	7.23227	mitogen-activated protein kinase kinase kinase 7	Map3k7	NM_172688	TTCTCTGGGACCGTTACGTTTTAAAATATGCAAAGACCNNNNNNNAAGAGAAGACAAACCATTATAACAGTTCATGAGTGTTAGCTTTTTGGCGTGTTCTGAATGCCAAATGCCTCTCTTTGCTGCATTTGTTATGTCAGTTACCTTTCTTCTTATGGTGGATATAAAATCCACTGTCGTGTTGCAGCAGATGATGGCACCTGTGGCTTGGGAAGGCGAGCGTGCTCAGCTTCAGAGCACATGAAGTGAACCTGGCTGTATGTGCATGCTCCTGGAGTGAGCTACCTAACAGGAGGGGGTAGCACACTGGCTACTGTGTGCAGGCATCATCCTTTCTCTGTAGTAAAAGGTGGGACCTCAAGAATTTTCTTCAAAGTGCTCATCTCAAAAATCTGANNN…
108148	-0.186750538982075	-2.234	NA	0.486246364827952	NA	NA	NA	NA	0.1397	7.2126	ATPase, H+ transporting, lysosomal V1 subunit H	Atp6v1h	NM_133826	GCTGACCTGTTCAGCCTTTCTGCACTTCCCATGGACCAGTGGAGTGAGAACCTCAGTCTTTAGGGTTAAAAGCAAATAGTTTTTAATTTAATGATTACTTCTTTTCTGTTGTATAGCTTTTCCCTATGGTAATTCCTGGGAGAATAAAAGTGTTTGCTTGTTAAATTGTATAAAATTAGATACTGCCTGTATTAGAGAAATATTACTGTTACTTATATTCTTTATGATTTTTGTATTTATTGTCCTCTGAAAATGAATATAATTAAAGGATTCTCACTCCAAACATGTTCTTAAATTTTGCTTATTCCTATTGTGGACTTTGAATAAACATCATTTATTTCAAATAAAAATTGGGAGAAGTGTTCCCAGGTGATGATGAGAAGT
67672	-0.123125013256885	-1.337	-0.043	0.58426281343909	1	0	0	NA	0.3362	7.20073	activated leukocyte cell adhesion molecule	Alcam	NM_009655	GAGAGGAGCGGATTGGATAGCCTGAGGNNNNNNNCATATAAGCAAATTGAAGCATGAACGTGGATTGTATTTAAGACATATACAAAGACAAATGACAGCAATTCATGGTTCAAGTATAAAGCAGTTCATTCTACCAAGCTGTCACAGGATCTTAGAGAATTATCTCANNNNNNNNNNNNNNNNNNNNNNNNNNNNNNNNNNTACAAGATTTGGCAGCCATGATAATAGGTCATATGTTGTATTTCGTTTGANNNNNNNNCTGTAAATGTCTGCACTAAGGGTTTCTTTCNNNNNNNNNNNNNNNNNNNNNNNNNNNNNNNNNNNNNNNNTACACTGTAAGCTTTGTTCTGGGAGTGGCTGTTAATTGGATGTATAATGTAACGTTTTATTTCAATTGTT…
208154	-0.107173857515624	-0.7622	NA	0.445070295847929	NA	NA	NA	NA	0.5793	7.18927	RanBP-type and C3HC4-type zinc finger containing 1	Rbck1	NM_001083921	GTCGACGATGGTGGCTCTCATACTGACCCAGCCCCACATGTATAGCAGTGAACAGCAGGGCTAGGCAAGGGACTGGCCTGGTTTGGCCCCATACCTTTAGGCTTGGTAAGGGAGAAAGCCCGAGCTGTACTGCAGTCTGATTGCTGTGTTACAAGGACCCAGCTGAGCTGATGTCATTCGCACTGCCTCTGTTGCTTCTGGCTGACCAGACCTCATGGCCCTGCACTAGACACCCGACCCTTACTAGCCACCAGCCTTAATTAAACACGGCCTTGGCCTAAGGCCTGGCTGGCTAGTGCTCTGAGTGACTCTATTTTCCCTGAGCTTGCTCCCTGAGGACCCACCACAGCCTCATCCTTTGCCTTGCTGGCTTTCTGGGCACGTCTTAAAGCTGATGTG…
170460	-0.242694066230293	-2.524	-0.215	NA	0	1	0	NA	0.1083	7.1863	Rho GTPase activating protein 17	Arhgap17	NM_001122643	CCTGCCATATTCAGTAAGAACTGAAATTGGAATGATTAATGACACCAATTCTAGGGTTTCTGAATCACTTCGCAGCATCTTTCCTGAAATACATTCAGACTTGGCAAGCAAAGAAGTGCCTGGCCACATCCTGCTGGACATAGACAATGACACAGAAAGTACTGCATTGTGAAGAAAGCCACTTGTCAGCCTTTGGCCCTCCATCCCAGTGAACGGAACTGGGTCAGGCAAGCCTCTGTCTCTGCAGACCAAACAGTGAGAAGCTTTTAGTGGGGGAAGGAAGGTCTGACTACGAAGGACTAGACTCCCACGGCCCAAGGAGAAGGTGAGGGCCAGTCCTCAAAGCTGAATGACCTGTGTCGTAAAGAAGTTGGCTTGCTTTATCTAGGATGAAAATCA…
108097	-0.603571600400501	-4.505	-0.349	0.628067476424913	0	0	1	NA	0.01943	7.18348	chemokine (C-C motif) ligand 25	Ccl25	NM_009138	GTTAATTACTCAGAGTAAGCACCAGCTGGAGGATGGGAGGAGTCTGCTGAAGTGCCGTCTTCTAGGCATGCCAGTGCCAATGAACTCACTGAAGCTACAGTTTCCTGTACAAGACCAGACCCACCAACGTCTCAGCATGTATGAGGAAGGAACTACTGCGCTAAAGGCCCTCCCACTCACCAAGGAGCTATTGGCTATTGATGATTGCTGAGGGAAGGGAGTAANNNNNNNNCTCTTTCTGAAGTGTGACTTGAGTAAATTGCCCATAGTTCAGTATATAATCCCCAACCTGTGCTCAGGCAAGCAACCCTAATTAAATGCAATAGCCACATACAAAAGAAAAGGATATGAATAGTTTGGNNNNNNNNNNNNNNNNNNNNNNNNNNNNNNNNNNNNNNN…
17125	0.18235788318691	2.363	-0.121	NA	1	0	0	NA	0.1244	7.18133	active BCR-related gene	Abr	NM_198018	NNNNNNNNNNNNNNNNNNNNNNNNNNNNNNNNNNNNNNNNNNNNNNNNNNNCCCGACATAGACTTGAAAGACTGCAACAGAAACTCCCCAGCCTAGCACTCCAGAGTCCAAGGGAAGCCACCTTCCAAGAACTGGAACATGTGCATCTTTTGTGCCACCTTGTACAAAGCCAGCTGACCAGCCCCCGCCTCCTCACCACACCCCAGCTCCTATCTTCTGTACCCGAGTGTGTCTGATGCTCCGTGCTGTCCAGGAATTGTTTTATGTATTATTGTCATTGCAGAAAAGGTAGTGGCCGAGCTGGTATGGGCACAGACAGATTGCTTTGTTCTTTCATTTCTCCCAGCACTCACTTTCTGCCTGAGTCCGGTCCAAGGACTTTTACTTTGCGCTTCGTAA…
229214	-0.852635778589292	-2.961	-0.123	0.474775587264146	1	0	0	NA	0.07412	7.17249	Rho-associated coiled-coil containing protein kinase 2	Rock2	NM_009072	CTGCCTTCTATGAAAGCAGTTATTGAAGGTGATCGTATTCTTCAAGCTACAAGACTGAAATAAGATTTCTCAAAACTAAAAGGCTATATTTTACTGAGACACATACATACACCACACGTGCGCGCGCATGCTTGCCCTACCTTCCCCCCTGAAATAATTACAAATTATGAAGAGGTTTTTTCTGGGCTACTTTGAAACAAGTTGAACAAAAGTGGTCGGTGAGTAAAGGTGTCCTGCAGTTCTCCCAGACTGCGTCATAAAGTCACACTACATTGCACAGGACTGAGAAGAGTTTAAAGAAATCACATTTCAGCTTCAACAGAGGGTTTCACCAGCACATTAGCCAGAAGAATTTGGGAGTGAATCCCACTACAGCGATGCTGACTGCATCTTTAAGAA…
226041226040	0.000107946944908122	0.001406	NA	0.416926724252538	NA	NA	NA	NA	0.9992	7.1519	matrix metallopeptidase 12	Mmp12	NM_008605	GAAGAATGTAGTGAAGGGTGCTTGCTGGTTTTTCAGTTTTATAAGTATATTTATTACATATTCACTCTATGCTCAGGGTGTAACTATGTGGCAATAATGTAACAGGAAATAAGGGGAGGTGTACAGGTNNNNNNNNNNTAGTTACACAGAAAAGTGCTTTTACAAAATTAACCTCTTTTAGGAAACTTTTTTCACTTCATTCTATTCTTAATTTTGAAAGTGCATGGTTCAGAGGCCAACTGGTTTATCTGTAAGTTGTTTTCTAACAACCTTCAAGTAGAAATATTAGAATTACTCTCTTGTCTTTACTGAAATGTAACNNNNNNNNNNNNNNNNNNNNNNNNNNNNNNNNNNNNNNNNNNNNNNNNNNNNNNNNNNNNNNNNNNNNNNNNNNNNNNN…
16524	0.0827984492272176	0.6782	NA	0.501232513865548	NA	NA	NA	NA	0.622	7.15059	B-cell leukemia/lymphoma 10	Bcl10	NM_009740	TACATCACCGCCTAGTTGTTTTACTAGTGATGCAAAATGCTGTGAAGGAGGCCATCTTTCTATACAAACCACGGTGACAGGTCACTCACATTCGATGCGTGCCTTTAAAATCAGTGTACACATTCTCTGTAAATAGGATTTGTTAGGGTAAAGAAGCGCTCTGGGGCGGCGTGGTGTAAATCATGGTGGTCGTGANNNNNNNNNNNNNNNNNNNNNNNNNNNNNNNNNNNNNNNNNNNNNNNNNNNNNNNNNNNNNNNNNNNNNNNNNNNNNNNNNNNNNNNCTCAATTTGAGAAAACAACTTGTGGATTGGGAATAATGTTTTTAGCACATTTATGCTACAAATTTTCAGTCTGATTGTTTTTCCCACTGATCTGGCAGTATATTTTAGCAGTAAGCT…
108671	0.15096633039453	1.89	NA	0.498677236911322	NA	NA	NA	NA	0.1942	7.14211	poly (ADP-ribose) polymerase family, member 12	Parp12	NM_172893	GTATGGCCAGGATGCATTAGGCGTTTCTGCCACATCTGTCTGTCTGGTGGAGCTATTTGGAAAGTCTTTCTTTCNNNNNNNNNNNNAAACAAAACTTTTAATGAACTCTTGTTTAATATTGGCTTCTCAGTGAAATTACANNNNNNNCTCCCCTAGTGCTGGGGATGGAATACAGGGCTTTGTGCTTGCTACAAAAGCACTCTACCACTGAGCTACACCCCAGCCCTTTTAAAATGTTTTTATTATGAGGCAGGGTTTTGCTAAATTATATTCTGCCTCAGTCTCCTGAGCAGCTGGGGTTAAAAGCCTCTATAACCAGGCCCGACTTGAAGCCACAATCTTAATCCTTGTCTGATAACAGTTTTAGGTTTTAGGTCCTTTTAGGTTGGCTTATGATCT…
107503100328588	0.197411752159487	2.494	-0.118	0.793180016541885	1	0	0	NA	0.1111	7.12529	discs, large homolog-associated protein 4 (Drosophila)	Dlgap4	NM_001042487	GGCCGTGAAGGAGAAAGCACTCAATTTGAAATCATTAAAAACTCAATGCAAATGGAACAGCGTTTCTCACCCTTCAGTATGGTTATTATCTCTAGAGACCCTGAGCCAACTTTCCAATTGACACACACAAGGGCTCACAATGTGGCTTTTCTGGGTCCCTCCGAGCTTTAGGTTATGAAGACTTGACTCNNNNNNNNNNNNNNNNNNNNNNNNNNNNNNCCACACTCTAGAACCTTTTCCCCTTGGGCTGCCATGGCGGACCAGATGACGACTTGGGCAGCCGCGGCCCAGCCTCCAGATTGCGGTCTTTTTACTTGCTCTGTCTGCCGAGAACTAGCTTGTTTACAAGACGACGACAACAGTCCAAGGCAACCTTGGGCCCCTGCCATGTCCCTCCCT…
72607	0.565204278408823	5.226	NA	0.873574581353053	NA	NA	NA	NA	0.01189	7.11689	exostoses (multiple) 1	Ext1	NM_010162	GGAAGCCCACCGAGTGGGGGAGGGGAAGCAAGACGGGCGTCCAGCTGCTCTCTCCTCCTTCCCAATGCAGATCCGCTCACGCCCAGCAGTGGAGCCAGACTGTGCCAAGTATCNNNNNNNNNNNNNNNNNNNNNNNNNNNNNNNNNNNNNNNNNNNNNNNNNNNNNNNNNNNNNNNNNNNNCAGCTTAGATGAACACAGTGACAAAACTCGGCTGGAATCCTGGCTCCTGGGGCTGCGCCAGACTGCTCCATTCACCTCACTGGCTTCTGTGTCCCACAACTAGGTTGTGTACAGTTTAATTATGGAACATTAAATAATTATTTTTGAAATGATTGCTATGCAGGTTTAAACTTTTTTAATGATCAAAACTATTAAAAACCAGAGTTCTTTCTTTAATC…
12062	0.264480408201194	2.548	-0.217	0.610734028143434	0	1	0	NA	0.1063	7.11303	SPT2, Suppressor of Ty, domain containing 1 (S. cerevisiae)	Spty2d1	NM_175318	CTGCTGCTACTGTAGATTCTGGAAGGGACACTGCAAGGATCACCTGCCTTCAGACTGAGCAAGCCTCTTCCCGGATTAGATTCACACTTGGGCCCGCAAGAGGAAGGAATACATACTGTCGTTTGCAGGCTATCATTTGAGTGTGCAGTGTTTTTAAATAGCCCAGGGTGGAACCTATAATGGAGATGATACGATGCTGGCCATGTGCTCTGTGAAGTTAGCCATTCACGGGTGCCGGCCTTGATCCTGATGAGCTATGCACGCTAATGTGGGACCACTCACCAGGCAGCTGATCATTGTTCTTTTGCTACTTCAAAAGGAGAAAAAGATTGATGTGTGAGTAGGGTACCACCCAGATCGCAGTCTGACTTCCTTAGGAAGGGCCTGGCCCTTCTGTGA…
74551	-0.220775901993718	-2.298	-0.172	0.821600777757258	0	0	3	NA	0.1316	7.1069	zinc finger with KRAB and SCAN domains 1	Zkscan1	NM_029869	AGCAGGAGTGTCTCGTCAAGCCATTTCCCCCCTTTTGTTTCTGGAATTACCTATGTACCCATCGAGGGAAAAGTAATAGCACCATCGAATTGTTTGGGAAGTCACACTTCAGGGTCTCTAACAGTTACATCAACCATGTCCTCCCTTCAGGAAGTCTGTAGACATGCAATTCTTAAAGTCCGTGTAAGGGAAAGCTGGCCGTGTGGATATTCCTGCACTCAAGATAAAAGCATGCACAGTAAACTGTCAAGCTTTCTAGTCATGGGTATACCTTTAAGGTTTGCTTCCCAGCAACCACACCATATAGTTGATGAGTCAAGATCAGCTCTGTGAATATTATACTGGTTAAGCCACTTGCTGCAAACAAACCCTAATTAGACAACTTGTATTTCACAATGA…
118445	-0.197726697432561	-1.908	NA	0.463749352324352	NA	NA	NA	NA	0.1907	7.10452	family with sequence similarity 105, member B	Otulin	NM_001013792	GGGACACACATGTGACTGCCAAGAGATGCGCATGTGCAGCTCCTCCTCTGGGGGCCTCAGATCTGCAGGTCTCCAAGGACAATCTGGGAGAACTCTCGGGCCCCTGGAGCCAACTTTGGACCATTATGTTCTGAAGACTAGCTGTTGATAATGAGAATTAATTAGCCAAGCCTTCACTCCTTGTTCTGTTATGCAGTGTGTTCCACTGGGGGCTTCAGCACGTGCCTTTGGAAGGTGCAAACTATGTCTCCATAAGGCGGATGCTTTTGGGTCAAAGAAAACTGTTTGGAAAGGAATCTGTCCAATGAAAGTTCTGACGGTAAACTGGTTTTACTTCTCTTTTTAAAA
214063	0.122553553708707	1.438	-0.475	0.934815077054228	0	3	0	NA	0.3044	7.09239	Parkinson disease (autosomal recessive, juvenile) 2, parkin	Park2	NM_016694	AGAGAGATGTCACTTGGCCCTGGACGCACAACCTCAAGGGAAACTCCGAAGATTCCTACCTTCCTTAGCCATTTCTTCTTCTCGATGCATATAAGCACATAAATGCGCACACACAAACACAGGCTGCAGATTACAGAAGCAGCCCCTAGATCCTTTCCAGGGCACCCACAGAAAACCACAGCACCCGCTGGCCCCAGGGGGAGGAGGCACTTTCAGCCTCTGGCTCACTCGAATGTCAGAGCTTAGATGAGGGTGCACCTTTGGTTTGGATTCTGTAGAAGCCATGAGTGAGGTGGGAAGTGTTTTCCAGGGTTGTTGCCACGCCCTGGGTAAGTAACACCTCTGAGGATTCTCAGAAGCACACTTGAGATCTGAGGAACGCTGCTCTCATGTAGTAAT…
212391	-0.143431365115211	-1.664	NA	0.416395526773412	NA	NA	NA	NA	0.2418	7.0802	CDK2 (cyclin-dependent kinase 2)-associated protein 1	Cdk2ap1	NM_013812	CCCCTGGCTGGTCTGAAGGCCCATCTCACTACCCCGTGGAGATGAGAGGCTTTGTGCAAAATGGCAGTCATTTTTCTACCACAGTCATTAAGCTCTGAACCCACACTCAAAAGATTGGGAGGACATTTTGCAGTAACTGACGATGTGCATTTTAAGTAGTTAGGAATGACCCAGCTCNNNNNNNCTTTCCAAACATTTGAAAGATGTTTGTGAAGCCACTTCACAGCAAGCTATTGTTTGTCCCCAAATACCAGTGTCCCCTCTAACCTGCCTTTGGATACGCATCACCCCAGCTGACTTCCTTTCCCTGAGCTCACCTGCCTCCGAGGAGTTGAGTGCAAACCACAGCGCCTTTGCTCAGTAGCTGGCCCGCCTGTGTACAGTGTAGACCCTGCTTCA…
269693	-0.065720479122513	-0.666	NA	0.475523611126447	NA	NA	NA	NA	0.6285	7.07994	SMG1 homolog, phosphatidylinositol 3-kinase-related kinase (C. elegans)	Smg1	NM_001031814	ATGGCAAGACAGTAGATGAGTCTGGTTAAGCGAGGTCAGACATCCACCAGAATCAACTCAGCCTCAGGCATCCAAAGCCACATCACAGTCGGTGGTGATGCATCTGGGGGCTTACTCTGAGGAAACCTAGGAAATCTCGGTGTACTAGGAAGTGAATCCTGCAGGACAGCTGCACTCAGGGATACGCCCAACACCATGGCCAGGGTCAAAGGTGAAGAAAGCAAGCTCACTGCCTGCACACGGAGATTGTCTTTCTGCCACAGAACAGCTGCAAACGTGTCAGGAGGTTAGCTGAGAAAGAAATCGGGCTGCTGCGGAGCACAGAGTGACTTGGAACTCCATTCCACCTGACCCTGTGTGTACAATCCAGGAAAACAAACCCCGCTCAGAAACAAGAGA…
228642319196	-0.489753435168859	-5.12	-0.245	NA	0	1	0	NA	0.01273	7.06565	stem-loop binding protein	Slbp	NM_009193	CTGCCACCTGGTGGTTACTCAGAGAAATACGTGGCTCTGCCTGGCCACCTGGAAGGCCTGAGTTGNNNNNNNNNNNNNNNNNNNNNNNNNNNNNNNNNNNNNNNNNNNNNNNNNNNNNNNNNNNNNNTGCCTTATTTTTATGTATGGTAAATGTGTTAGGCATGTTTTAAGTTGTAAATGAAGCTAAATGCAGTGGAGACTTAGCCCTATTATATTTTTGCCCCCCAAGTTAGACAACAGGAAACTTGAGCCTTCAGTTGCCACTTTTCAGATGTGTTGGCAGTGGATTTTAACCATGTGTCTATGGGACCAATTTAGAATCAGTTGCCTTTCAGGTAACTGATAAAGAATTCTCAGTCAGGCAGCTGCAATGACTCTGTAAAAACTTATTTTCTGGTC…
102103	0.0647213477335349	0.7706	-0.149	0.427702948890671	0	1	0	NA	0.5749	7.06319	pleckstrin and Sec7 domain containing 4	Psd4	NM_177611	AGCTGTTACCCTCTCAGACACTGACCACTGCTCCGGGGTGGACCTGAGATGCAGCCTTATGTGCCAGGACCATGGTGAAGGATAAGGCATCTCTGATTCTTTGCTGAAGGACGGGGCTGATTTCTCTGTGTCCCCGTTCCCTGGCTCTTTAGAACTGCCTTAATCTTGCCATACTTGCTTCTGTCCCCCATGGTGGTTCCTCCATCACCCTAACCCTGATCACTCAAGAGCAAGGTTGAGTGAGAAATTGGCTCCACTTGCGGAATTTGTCCCCCATGCACTCTCTCCTCTGAAACACGGGGCCTGGGTTGCTGGGAGGTCGCTTGAGGAAGTCTAGCTAGGACTGTTCACTGGGAACAGTCTTACTTTGGGAATTAGGTGACCTAGCAGGAGATGGTC…
51902	-0.123130706169388	-1.424	-0.12	0.523823281230575	1	0	0	NA	0.3088	7.06241	NADH dehydrogenase (ubiquinone) flavoprotein 3	Ndufv3	NM_001083891	GCTCAGCTCAGGGTAGACCCCGATGTTGGTTCCCATGAATCCTTGCCTGTGAGAATAAAAGGCAGAGTCACNNNNNNNNNNNNNNNNN
50790	-0.0216209746132208	-0.1965	-0.097	0.573870385922837	1	0	0	NA	0.8921	7.05978	vesicle transport through interaction with t-SNAREs 1B homolog | arginase type II	NA	NM_016800	ACTTCTGTAGGGAAAGCCTTGTGGACCAGCATCTTACTCTGAATGAATGGTTTTACATAGGAATATGTGTTGCTGCTGTGGGCTAACAGTTCAAGAATGTATTGTCTTGTCAGACTATGGGAGGGAGGGCAATGGAAAACCTCGAAAATGTGAAGGAACAGCAACAAGACCAGTATGATATACTAAGGTAATAAATGTTGTTTATGACTCCTTCAAACTTACATGTATAACATTAATAGCTTGTAAACTTNNNNNNNNNNNNNNNNTACATTTACAGTAATAGTGTTGGTGACCAAAATAGAGAAGGGAGTTTTACAGTTGTGAGAGTGCACAGATGTTCTCATTAAGGCAATATTGATCCAGACAGCCATTTCATATCTGTCCCTTCGAATGCCTTGC…
100039674319213	-0.459004897398128	-4.502	-0.256	NA	2	1	1	NA	0.01945	7.05413	sno, strawberry notch homolog 1 (Drosophila)	Sbno1	NM_001081203	GGAGCAGCGGCGTGCACAGGCGGTGCTGAGTGCTGTGAGAGCATACTACTTGCATAAAAATCAGGGACAGTTTCCAAAGAATCCNNNNNNNNNNNAACTTCAGTTGTGCTCTCTAGTTAACTTNNNNNNNTAAGGACAAACCTGGAAAAAGGCAGCAAAGCTGATGGCGCAAACAGAGTAGAGGGGACACGTGTCTTTCCTCCAGCTTCCTTGAGGCTGCCTGTGCGCTTTTACTTTGGTGAGCAGAGCGGNNNNNNNNNNNNNNNNNNNNNNNNNNNNNNNNNNNNNNNNNAGTTTGTTACATGCTACAAGGCCACAGTTGGTTGAAAAGGCTTGGAACTTCCCAGACTGGCTTTCCCTTTCCTTTCTACAGTGCTCAGGGTAACACAGTACATCCTT…
194352	0.106209943797378	1.333	NA	0.420445519625463	NA	NA	NA	NA	0.3378	7.04272	cysteine-rich with EGF-like domains 2	Creld2	NM_029720	CGGGCATCCGGATTCAGAAGCCAAACTCACCCTTTAAGTTATTGAGAGGATACCTATAGAAAATGTGGCCCATGGACATGAACCCCATTTCTCCAGGAAGACTTCAGAGGGAGAAGCTGCGTACTCGGACACAGCTGATGCTCACTTGGCCCTTTCAAAAGCTGCATTTCTTGGTGGTTCTTACACAGATTTGTATATTTTGATATTGTTCTTTATAATAAAAATGATCATTGAAGGTCACCAGG
77622	-0.112170947399681	-1.142	-0.112	0.738089724756236	1	0	0	NA	0.4062	7.03646	prostaglandin E receptor 4 (subtype EP4)	Ptger4	NM_001136079	TAGCTAAAGGGGGAATCTTATAAAATCCTGTGCAATAGACATACATAGCTGTACTCAGAAGGGCTGTCTTCATCTGGACTCCCACTAGAGAACAGGCGAGCTCCTGAGGGCTCTCCAAGGCTGCAGACTGAGGTCCTTGAGTGCCCAGGCTTGAAGCACATTGGCTGTCATTCTGATGTGACTCGAGATTGCAGTTGCAACTTGGCAGCTTTTTTCTACTGGACAGGAAGATGGCAGAAGCTACGCTATTGTCATAGCAAAAGAGCTTTCTATTTGGCACATACCAGGGGTCCAGCTACTGGAAGGGCTCTACCCCAAACTCTGAGGACTACCTTACAGCTGACTTAAGTGTCTCACTAAAGCATGAAATGTGAATTTTTATTGTTGGAAATATAATTT…
242409	-0.180302783873283	-1.88	-0.398	0.836986810831889	0	1	2	NA	0.1961	7.03542	SEC22 vesicle trafficking protein homologe A (S. cerevisiae)	Sec22a	NM_133704	CATCTCCCTTCGGATGATTTGCCTTTGCCTTCAGGGGAAGAAGGAGAGGACATAAATTTGCTGCCAGTGTGATGAAGAAACCAGTCACCACACCAGAGAAGCTCTGCTTTCTTTCTCTGCCCATCTTCCCGTTTTGTTTTACAAATCAGCCTGTGAGCGTGTGAGACCTGGTAAGAAAACTTCCACAAGGATCCTTCCTACAGTGGAATGTCAGGCCATCACAGCAGAAGTTCAGAATCACCTGAAGACCTGGCAGGCAGCACTGAATCCTCACCAGAGAGTTAAGCAAAGCTTAGTCCTGGGACGTGCTCTGAGGACCAGGCAGAAATGCTGCAACCTAAGTTTGCCTTTGTGAGGCATTAGTGTAGACCAATGAAGAAGATGCTGCAGCAATTGGAA…
110596	-0.513935420378607	-3.358	-0.291	0.483955604163195	2	3	2	NA	0.05211	7.02287	hook homolog 3 (Drosophila)	Hook3	NM_207659	AAAGGTCTTGCCACTAGGAATTTTTAAAAAGCATACTTCTGTTACATATAACAACATTTCAGGAAATTCAGCCAGCTTGTTTTCTTTCTCTCCTGTGTTAATATTTAGTGTTTCTCATGAGGATTCCTCTCTCTCCTATCTTTGGTTACTTTGTCCTTTACTTTGTGGTCTTTTCAGTTCCTTTTAATGTGCNNNNNNNNNNNNNNNNNNNNNNNNNNNNNNNNNNNNNNNNNNNNNNNNNNNNNNNNNNNNNTGAAAATGTCTTCTTCCCCATTTGTGTGGGCTTTGTAAAGAATCGGGTTTTCTGCCAATAATTGATACACAATTTATATTCTTTATCGTGCCTACTGTGTTACCATACTTTATAAGAATGTCTTTGTTTAAAGGGAATTAATCTTT…
14867	-0.0823842883554402	-1.058	NA	0.427944565197809	NA	NA	NA	NA	0.4407	6.9867	formin binding protein 1	Fnbp1	NM_001038700	AGGCGTGGTGCACATGGCCAGAGTCCCCCGAGAGCCTCCCGGGAGGGAGCCATCATCGTCCAGCCCGCTTGTCCCCACAGGCCTCCAGCACCACTCAGGCTGGCTGGGCAGCCTCCAGCCCACCTGCAGGCTGGGTCCCCATATCCTGCCTCCCCTTCTCCTTCACAGCATGTTCCTGTGGCTCCGCCAGTCCCTCTGCCTGTGTACGGCACGGGTGTTTCTCTCCTGCAGCCCCCCACGGGGGCTGTCCACTTTACTCTGCTCCCTTCCCACCCAGGCCACCAAGACAGCTGGGCATGTGCCCTGTGTCCCTGCTCCTTCCGGGCTCCCAGTCCACCTGCTCATCGCCTGGCCACTCCTTGCACATCTCACACTGTGCCTTTGTCAACTGTCACCCCT…
791315	-0.122499343817553	-1.22	-0.328	0.449937648876164	1	0	1	NA	0.3764	6.98561	RIKEN cDNA 2010305A19 gene	Coa7	NM_027250	TGCGTTGCCCAGCCCCCTTTCCAGCAACAGACGATTCACCCTGGCAGCTCCTCTCCCACCCGAGAGGAGCCCTTGGAGGTCACTCAGTGCCATCTGCTCCAGCTTGTCACCTGCTGGGAGTGGCTAGAGTGTTTTAGTAAATGATCCTTTGTGTGTACTCTGTGAAGACACCTACGTTTATGGGGGTGTGTCTTAATTTCTAAACTGGACCTGTGAGAGGAGTAAACGGCAGAGCCGTAGACTTTTGGGGGCTGGGGAGACAAAGAGAAGTTGGGAAACTTAGCAGCCTGGGCCTGAAAGAATCAGCCATCGTTATCATTTTAGTTGGAAGAGCTTGAAAATTAGAAAGTATCCTAATTTGCATAACAGAGGTCTTAGAACATGGAGGCAGTCACGACT…
66185	-0.678279033196365	-6.144	-0.532	0.959466489178608	0	1	1	NA	0.006983	6.96916	NFKB activating protein	Nkap	NM_025937	GGACTTCTTGGCTTTACAAGTGAATATTTTTAACATCGAAAAGGAAATTGTGGGTTCTAACAACAAAAGCTTANNNNNNNNNNNNNNNNNNNAGTTACTGTTTGATGTATGGTTTCAATTAGCCCAGGTTGACCTCAGGCTTTGTAGCCAAGGATGACTCTGAACTCTTGGTCTCCTGCCTCCACCTTCCAAGTGCTGAAATTCGAGGTGTGTGCCACCAGGCCCAGCCAAAAAGGCTACTGTGCTATGAAGTGGCTTTTCAGGGCTTCTGTGCCTTCTTTTTAATTCTTCAGTCCTTCAATAAAAGATGCTTGTTGATAAAATTAGTTAAGTTATTTGAGGCTTTTAAAGATTGACCCCAGCCTTCTGGTTTAAAAGTCCAAAGTCCTGCTATGTTCG…
330908	-0.40746450350337	-3.563	-0.128	0.633730370163785	1	0	0	NA	0.04394	6.96289	small nuclear RNA activating complex, polypeptide 1	Snapc1	NM_178392	ACCGGGAGGCTGGTGGAGTTTTAAATTTTGAGCTTTCCAACAGAAGAAAGGTGTCATGTGTTCTAAGCAGGAAGTAGCCAGTGAAGACTGGATCTGAGAACAAGCTCATTTCTGTGAGATGGAAGAGCATGCCATAGGCCAAGAGTTGAGTAAAGGTTTACTCTGAANNNNNNNNNNNNNNNNNNNNNNNNNNNNNNNNNNNNNNNNNNNNNNNNNNNNNNNNNTTACAGAATAGATTGTAAATGTGTTAAACTTGTTAGACTTGTTAGGGGTCTGTATGAGTGGAGATAGAGTTTCTATTGCCTTCAGAATGTAATAGAAAGAATTACATATTTGTGAGTTAGTACTCTTTCCTGAAAGTTTTTGTGCTGTACTAATGCATTTATATATAAATGATTC…
6.64779e+16	0.184803840230272	1.946	-0.62	0.778548592087577	0	0	2	NA	0.1834	6.96254	stratifin	Sfn	NM_018754	AGCAGCCGACAACCACCCCGGCTCGCCTTGCCCTCCAGTCCCCAGCCTGCAGAGAGGACTAAAACGGAGTGGGACTCTGCCCTTCCCAAACCCTGAATGTTCAGCCACACCTTGGAAGGCTCCTTTGAAGGGGGCGCAGCCAAGCTGAAGCCACCAGGGCAGGGAATCTCACTCTTCGTGTAGCTGTCTGGTGGGTGTNNNNNNNNNNNNNNNNNNNNNNNNNNNNNNNNNNNNNNNNNNNNNNNNNNNNNNNNNNNNNNNNGGGCACCTGTTGCTTCTGGATCCGAATAATCCAGGAGGCTCCCCACCCTGTGGCTGAGAACTGGACTGTGGCAAGGGCNNNNNNNNNNNNNNNNNNNNNNNNNNNNNNNNNNNNNNNNNNNNNNNNNNNNNNNNNNN…
320713	-0.115220876345633	-1.302	NA	0.418931231248258	NA	NA	NA	NA	0.3476	6.95644	MOB1, Mps One Binder kinase activator-like 1B (yeast)	Mob1a	NM_145571	ATGTTTCTTCTAGAACACAGTTATGCTCTCCTTCTATCTACTGCTAGCACTCTCTCATTGCTGTCTGGTATGGACTAAATGATACTGACTACAAGAAACCAGGATCAAAAGATCCATTGTGTTTGCAGAGAAAATTGTCCCAAAGGTAGGTTGGCCAGATAGCTTCAGAACAATCCAACGACAACAGCTAAATCCGAGGTGCTGTGTGGCCACCCTGTTACTGCTAGTGTCCTTCTTTGTCTTAGCCCATGACTAACCTGTAGTTTGTTGCTGAGCTTTGTTTAAGAAAATGATTTTTCCCATGTGACAGCATAATGGACATTAAGAATTTTCAGCAGCAACTTACTAGTAAGTTTCTAGAACAAATGTCTTAACACAGATCAGTTTGCTTTGTTTTAC…
22628	-0.168487429895961	-1.647	-0.108	0.527450183118374	1	0	0	NA	0.2463	6.95076	potassium channel tetramerisation domain containing 5	Kctd5	NM_027008	GGAATGCTGAGAGTTGAAGAAATGATTTTCTTTTCCCCAAGATAAAGTGAACCGCCATGTGCAAAAAGCATGGCTGTGAGAAGAAACCTGCTTTTGATCATTTCTCTAGAGGTCTGGGTGTGGATCCTTTTTTGCCTCAGATGTGGGTGGCGAGAGACAGCCCAGCTGTCAGGCCAGTCGTCCCCACCCGGAGCAGCTAGGGCTGGGTTGGCAGTCTCTGGTCTCACTATTCTTTCTGAGTGCTACGTGGGACTGAGGCAGGATGCTGCTAACCAGCCCGTGCATTCCTGAAGATGATTTGAAGGACAGGGTCCTTGGTGCTACACACAGTCTGCAACAAGCAGCCTGGACCTTGCCAGGAGGGAGGGGCAGCCGCCGCAACTCCTGTCCAGTGCACTG…
13449	-0.267157064072123	-3.422	NA	0.414193942105289	NA	NA	NA	NA	0.04939	6.94356	guanine nucleotide binding protein (G protein), alpha inhibiting 2	Gnai2	NM_008138	GGGGCAGTGGACCTGGCAGGATGGGCCACCGCTGACTGTGCTCCCCACTACCCCTGAGGAAGATGGGGGCAAGAAGACCATGTTCCCTGCCTGTTCNNNNNNNNNNNNNNNNNNNNNNNNNNNNNNNNNNNNNNNNNNNNNNNNNNNNNNNNNNNNNNTAGACTTGGGGGAGGGGTTGCCACAGGCCTCCCAGTCTAAAACCCACCTTTGTCTGAGGTGCCGGGAGTAGCCATGGTACCCCCTTCCTGGGCATCCGTTCGGGTTTTCTAACCGTTGTCTTGTTCTGGGGTGAGCGGGGAGCGCATGCAGAGATCCCAAGGCCTATGTCTGGAGGGTACCAACTCCTCCAGCCTAGACCCCTGGCTTTGTCCAACACCAGCCCTGACCCAAGTCCAAATG…
20907	-0.0461890319618217	-0.5897	NA	0.41360638101919	NA	NA	NA	NA	0.6706	6.94323	proteolipid protein 2	Plp2	NM_019755	TCGTCTTTCAGCTGTCTCTGCTACCTGTCAATAGCTCCTCCATCAAAAACTTTCCTCCTGTCGGGCGGTGGTGGTGCTCGCCTTTCCTCCAAGCTCTCAGGAGGCAGAGGCAGGTGGATCCCTGTGAGTTTGAGGCCAGGGCTACACAGTGAGATCCTGTCTCTAAAACAATTCCTTCTCCGGTTTCCACAACACTCCAGCCAATTCTCTGACCCCATTGAAAGTGCTTATGGTACAAGAGATTGAACCTAGAGCCGTGTGCATACTAGGCAAGTATTCTCCACTGAGCTACATCCCTGTAAAAGTGCCTTTATTGGGAGTTTTGTCTTCCAGCCTGCCAATCAACCCATCTGGGTGTGGCCACCTTTATG
244879	0.0220413705360087	0.2713	-0.083	0.462426404378739	1	0	0	NA	0.8498	6.93448	prostaglandin-endoperoxide synthase 1	Ptgs1	NM_008969	GGGAGCTGGAAAGCAGCCTCTGGAGGGAGGAGTTTTGTTCCTGATGAAGACAGTCCTTGATGTGGGTTTTCGTGGCTTGGCATTGTGAGAGCTGATGCTCACATTTGAAACTTTGGGTCTTACCCTTGCCTAGAATATTGTGATTTTGCCACTTTCGGATGTTGAATTCTTTGTTAACTAAGAAAGTTAGAAGTGGTTTTGTCTGCCTCCTCAGAACTTGGCTCTTTGTTGGCAACTCAGAAAGTCAGATTTCTGGTTGATTTGGAATATAGGCTTAAAACTTTATATTATAGGGTAGGGTNNNNNNNNNNNNNNNNNNNNNNNNNNNNNNNNNNNNNNNNNNNNNNNNNNNNNNNNGGAGTTTGAGGCCAGTTTGGCCTATATAGTGAGTTCTAGGCC…
233833	-0.241350570333575	-2.965	NA	0.421777064061099	NA	NA	NA	NA	0.07406	6.91237	ariadne ubiquitin-conjugating enzyme E2 binding protein homolog 1 (Drosophila)	Arih1	NM_019927	GACTGGCCCTGCATAAAATGAACTCTGAAAACTTTACCATCTAGAGTGCTCATGCAATTAAAACAAACACAAACAAGGAGGCACTAAGCCTGTTCTGACACCGCTGGTCTGTAGTACCAGAATTCTGTTTTGTTAACGGAAAGTTTAAGTAAATTATATTGTAATAAAAAAGGTAGATAAACCATTGTACAACAGTATTCTAGGCCGCCAACAAAGTGTGACAGACACACAAAAGCCCTCCAACTTTAACTTGTAACGTAGCTTCATTCTCAACGCTGACTTCCNNNNNNNNNNNCCTGAGTGTAGTACAGTTAAAATTTCAATAGCTCCTTGACACTGCTTTTCATGTCCAAACCAGCCATTTTGTTGTACTTTGGTAAAGGACCTCTTCCCCTTCCT…
233532	-0.185513698131908	-2.134	NA	0.517606747789551	NA	NA	NA	NA	0.1536	6.90354	phosphodiesterase 8A	Pde8a	NM_008803	CGTGATGTACACGCCTGGCCTGTGGCTGTCCTGCCTGGTCTCTGCAGTTTCTTAGCCCTTTCACTGTTAGCCAGAGCTGCCCCCTCATCTGCAGAGCCTT
53323	-0.233326737364779	-3.013	NA	0.422015289424631	NA	NA	NA	NA	0.07132	6.89686	ADP-ribosylation factor-like 6 interacting protein 1	Arl6ip1	NM_019419	TGTGGCTGCCGCGGAGTGTGCCCTGGCCCTGGGCACTGAAGTGTTACAGTGGCTCGTTGCTTCCCTCACTCTGCCCTTGTTAATAGAAATTCTCACAGGCCAGGCTCTGTGCGGGCTCTAGTGCCAGGTGTAGCTGGGTACATTCCCCGTCAGTGTGACTTCCTTTCATTTTGACAACTTCCTTCCTTTAAGATGCTAAGTGGTGAACTTTACTGTTTTGTACAGTGAACTGTGACTTTGTTGATGTTTGCTTTAGCTATATTCAAGGCAGTGGTCTGTGGCTACAGGAAGCTGGTTCTACTGTCTGCTTAACAAACTGTCTTTGTGAGTACAGAGATTGGGTTTACCACTTCTGCTGAGGAGACCACTTAAAATTCATTCCTGAGTTTCCACTGTGGG…
258513	-0.13466576426889	-1.435	NA	0.504655894413972	NA	NA	NA	NA	0.3054	6.88239	makorin, ring finger protein, 2	Mkrn2	NM_023290	TCAGTGCTGACGCCTTCATTTGGCTCTGCAGTCAACTTTCCAAGGCACGGTGTGGACGCATCTGTCACCGACCCGAGGTGACGTGGTACTGGGATGTGAGTGCAGTAGTGAGTCCCCCTGGGAAGGGAAGGGAGATCACCACGTCCACAGAATCACTACATTTAGAGTTGAGCTCTCAGTTGTACCTCCAACCCCTTTCTCCGGGACCAGCTATGTGGTCCAGCTGTTTTAATTGAGTGCTTTTAAATGAAACCTGACTGCCATCTTTCTTTTGTGACTTTCTTCCTTAAGCAACAGTAAACTTGCAGCAGATCTGGNNNNNNNNNNNNNNCCTTGCCAAGACATCGCCAGCCCTGTAGAAGGCTCCTCTGCAGTGATCATCTCTAATAGAGTTGTCGA…
66719	-0.389321436466295	-4.471	NA	0.436732896496484	NA	NA	NA	NA	0.01987	6.88194	DEAH (Asp-Glu-Ala-His) box polypeptide 9	Dhx9	NM_007842	GACTGGACTCTGTCGGAGCCTGTGCATACAGTTGAAAAATGCATGCTGTATGTTTTTCCAAGATGTTTATTTGCACCAAAAAAGTAAACCCATTTCCCACTTAATCTGTAGTTCATGTGTAGTTTCAAGCAACAAATGTAGACTAGTGATTTTGTTTTATATTGTGTAATGTAAAATATGACCTGTTATACAAGTATCATACATACAGTTTGTANNNNNNNNNCTTGAAGGGGTAAAGGTTTGCCTTTTAACTTAACTTGACATTTTCTTGGTTTTCATTTAATAGAAAATAAAGTATTATACTGAAAATTNNNNNNNNNN
239985	-0.316021173808556	-3.531	-0.124	NA	1	0	0	NA	0.04494	6.85471	ERGIC and golgi 2 | fatty acyl CoA reductase 2	NA	NM_026168	TACCTTGTGGGTGGAGAAAAACTTTTTGCCTGAGACATAAAGCCTTTTCTAATAATAACATGTTGTGCAATATATTCNNNNNNNNNNNNNNNNNNNNNNNNNNNNNNNNNNNNNNNNNNNNNNNNNNNCAGCCAAGGAAAACAACAAACTGCAGTCGTCTTGTATATGTTGTGTCTGTTACAAATGTCATAGAAGAAATTATGCAGCTAACTGGAGAGTCAGCCCAGCCAACAGTGCCAGGTGAAGACAGCACCTCTGATGCCTCCCAGCAAACAGACAATATGGAAAGCAGATCCTAGAGGATGGACGTCAACCCGAGTTTAAAGAAAAGGGCATTGATAAATGCAAATGTGTGCGTCCTTTGTTTTTAAAGATGTCAGAATAAAATGTGTAAAACAT…
320799	-0.926598067025264	-6.627	-0.4	NA	0	0	1	NA	0.005665	6.83141	dpy-19-like 1 (C. elegans)	Dpy19l1	NM_172920	CTGCACGTGCATCTGCCAGAGACGCACCAGTAATGGCTTTACTGCTTTGCCACTAACTCAGAGCGCAAACCTTTAGAAAGTCTTTGAAAGTAACTGTTTCGAATGGCAAACATTTGATTTGGTCAGTTTGTCAGTCTGACTGTAAAATGGCTTACATCAGATCGATTAGTTACTGTTTCACTGCACCTGTTAAAATTTGCTATGCAAATGAGTATATGTGTGTACTTGGTTTAAATATTTGTGTTATGGTGAACAAAGCCATCTGTTTAGAAATACATCATGGGTCATGACAGATGATATGAAACTACAGTCACTTCTGGACTGATAGGGGCCTGTTAGCACCTTGCTTCCTATTTACCTCCTGATCTTATCTTTGAACACTGTCTCAGCTCTCAGTCC…
52635	-0.174545529694013	-1.94	NA	0.463531559221984	NA	NA	NA	NA	0.1845	6.8186	coiled-coil-helix-coiled-coil-helix domain containing 2	Chchd2	NM_024166	TCAAGAAATTCAANNNNNNNNNNNNNNNNNNNNNNNNNNNNNNNNNNNNNNNNNNNNNNNNNNNNNNNNTATTTCTAACAGTTCATTGCTTTGGAATGGCCGTGAAAGAGATCTAACTGTGGATGNNNNNNNNNNNNNNNNNNNNNNNNNNNNNNNNNNNNNNNNNNNNNNNNNNNNNNNNCTGTGTTGTGATTGTGAGTTNNNNNNNNTAAATTGGTTATTCTG
14725	0.064576362228058	0.6524	-0.243	NA	0	1	0	NA	0.6368	6.81251	DiGeorge syndrome critical region gene 14	Dgcr14	NM_001081633	AGCCAGGCCTGACTGGACCTGTGGATGTTTTGTGGAACACTTTGTGGAGCATCTAGGGCAGCTTTCTACCACTCAGAGGATTCCAGGCCTTGGAGACACAGACCACAGTTGATTATTCCAGGAGCCACAAATATCTAGTGTTGTTCCCGTGGCCAGGTTGGCACATTACGCGGACCAGTCCCTTGGAAGTACAGCGTTGGTGCTGTTCCCAGGGCCCTGCTGAAATGCCTTCTAGCTAACCCCCAATTGAATCCTCATTAAAGAACACCTGGAACTGTCTGGCCAGGCTGCTGATCCATGTCCTGGGGCCCACGTGGGTGTCTCAGGGTTGGAAGCAAGGGGTGCTGGGGAGCTGCCTTCTATGCTGAGATCACCCCCCGAGCCTCCCACTGTAAAGGA…
6.68319199331e+37	-0.128164010224481	-1.604	NA	0.414951290087928	NA	NA	NA	NA	0.2572	6.80583	phosphatidylinositol glycan anchor biosynthesis, class T	Pigt	NM_133779	NNNNNNNNNNNNNNNNNNNNNNNNNNNNNNNNNNNNNNNNNNNNNNNNNNNNNNNNNNNNNNNNNNNNNNNNNNNNNNNNNNNNNNNNNNNNNNNNNNNNNNNNNNNNNNNNNNNNNNNNNNNNNNNNNNNNNNNNNNNNNNNNNNNNNNNNNNNNNNNNNNNNNNNNNNNNNNNNNNNNNNNNNNNNNNNNNNNNNNNNNNNNNNNNNNNNNNNNNNNNNNAGTCCTGTGANNNNNNNNNNNNNNNNNNNNNNNNNNNNNNNNNNNNNNNNNNNNNNNNNNNNNNNNNNNNNNNNNNNNNNNNNNNNNNNNNNNNNNNNNNNNNNNNNNNNNNNNNNNNNNNNNNNNNNNNNNNNNNNNNNNNNNNNNNNNNNNNNNNNNNAGTCCTCCCTTTCCCCA…
74370	0.28992575215284	3.51	-0.184	NA	0	0	1	NA	0.04588	6.80449	ATM interactor	Atmin	NM_177700	AGGTGCAGCCAGGCATCCCCGCTCCTTGTGCGTTTAGAACATGGGCTCAAGGACAGCGGCACCGACTGGGGATGTAGTCAGTGGGGCAGCTGTTTAGATTCTCTTCAGTTCTTGGTGTTTTGTACTCGTGACCACAAGATTGGTGTGCAAATGTGAGTGTATTATAAAGTGTAAGTGTTGATCTGAAATGTCGCCTATGTTTGCTCCTGTGTAGCTATTCTATCTTTTTTTNNNNNNNNNTGCATTTGACACTGTAAAACTTAGAACTGTTTAGCTAATGCCAAGCTTAGCAGGTGGTAGGGGGCAAGCTTTGTGGCTGCTTTAACTGAGTATAGCACACTTAAATGGCATCTCCACGTAAAGGGCACCTCAAATGCTCAGACAATGTTTGTGTGGCCG…
214111	-0.256203938736485	-2.482	NA	0.458443221235013	NA	NA	NA	NA	0.1122	6.78532	dual specificity phosphatase 22	Dusp22	NM_001037955	CAGAGAGAGCTGGTGTCTGCCTTCCTGCTGCGGGTCTTCTGGGTTGCCTACCATGTGCTGGTGTGCCTGGTGTGCTGGCTCCTGCCTCTGAGGACTACGAGAGGAGGTCGCAGCAAGGTGGAGCACTCAGGGCTCCTTCTCAGAATACCGCCCTACTCAGGCTTTTTCACTCTCCCATCTTCGCCCCATCTTTTCCTCACCTGAACTTGCCCAGCCTGGGATGCTGCCCGGCCNNNNNNNNNNNNNNNNNNNNNNNNNNNNNNNNNNNNNNNNNNNNNNNNNNCTAAGAGTGTGCATATATACCTACAAATGTATGCATTGTGAACAAGTACACATGTAAATGTGTCTCTGCATGTGGGCACTGAGTGTTTATGGTGCTGAAAGTTATAAACACCCGCT…
83557	0.209391607101626	2.418	NA	0.464671571906076	NA	NA	NA	NA	0.119	6.76134	SCY1-like 1 (S. cerevisiae)	Scyl1	NM_023912	CAACCCCACCCCCAAGCCACTGGGCTTCCAACCACTGGAGAGCAGGCCCGGCGGATGTATTTATTGTACAAACCATGTGAGCCTGGTCAGCAGGTCAGGCACATCTAGTGTACATAATCAGAGCCACAATAAATTCTATTTCACA
319776	-0.0330345187292771	-0.3622	NA	0.471725065468142	NA	NA	NA	NA	0.798	6.75855		Dicer1	NM_148948	AGCTTCCGGACTCACAGGCGGCAAGACAGCGGACCAGAACCACAGCTCCACGGCACAAGGATGGTTCGGGCTGACACAGAACAGGAAAACTGAAGGCAGAATTTAAAGTTTGATAATGAGATAGATAACAGAATAAAACATGTAATATGTGTATAAACTCTTTGGAACTAATTTTGGTTTAGTTTTTGCGCAGACACAATCTTGTCTTCTTTACCCACCCTGCTTTGCTTAGTCACAGGAGTGCTTTAATCCTGGTNNNNNNNNNNNNNNNNNNNNNNNNNNNNNNNNNNNNNNNNNNNNNNNNNNNNNNNNNNNNNNAATTTCTGTCGACTTTGCTTGGTGTTAGAGGCCATGGAGCTTAACCTCTAACAGTCCCTAGAACTGGGTCGTCCTGACCTT…
16565	-0.662995498243852	-5.895	-0.335	0.593684824089522	0	0	1	NA	0.007617	6.75735	asparagine-linked glycosylation 13 homolog (S. cerevisiae)	Alg13	NM_026247	ACTCTCAACACTTTAAAATACCCCTAAGTCCAGTTCATGGGATATGATAAAATCAAAATAAATTCATGACATGTTTTTGTAGAACAGTATAAACCCATATATTTAAACAATATTATAAGGATTTTGTGGCATAAACATTACAGTTGTGTCTAGATCCTAATTTTAGTAAATGTTTGAGGTTTCCCTAACTTTGAATATGTAGTGAGCCCTAACTTTGAAAACTATAGCCTTCACAGTTTTGTACTNNNNNNNNNNNNNNNNNNNNNCTGGGCAGTGGTGGTGAATGCCTTTAATTCTAACCTTTGGGAGCCAGAAGCAGGTGTATCTTGAGTTCAGGGCCATCCTTTTCTACCCAGAGAAACTCTGTCTTNNNNNNNNNNNNNNNNNNNNNNNNNNNNN…
258693	-0.22850919517948	-2.214	NA	0.466591313012848	NA	NA	NA	NA	0.142	6.75015	L antigen family, member 3	Lage3	NM_025410	NA
245537	0.0699813605460378	0.9111	-0.128	NA	0	2	0	NA	0.5064	6.74029	upstream binding transcription factor, RNA polymerase I	Ubtf	NM_001044383	GGCTCAGCCTCCACCCNNNNNNNNNNNNNNNNNNNNNNNCCAAGGAGAGAGCCCCTGCAGAGCTCATCTCCCCAACTGACAACCTTTGACAACCTTTGTCTCTCCCTGTGTTCTGTCCCGTACCCTCCAGACTTCCCCANNNNNNNNNNNNNNNNNNNNNNNNNNNNNNAAATCAGTGGGGGGTAGGAGGCTGCATGAGCCCAAGCTAGGACTCTGCAGCCTTGGAGCCTCAGCTCCAGGGTTCTCCAGGGACAGCAACCATCAGACTGAGCCAGCGCTGGACGGGCCCACCCTGCCCCTCTTCTGCATTTGCAGTTCCGGCATGGACAATGGACTGGGGAGTTTGGGGGTGGGAGAGAGTCTTAAAGAGTTTGGTGAGACCTCCACACCTGCAGCCTG…
67768	0.190365441871583	2.413	-0.134	0.427174998585367	0	1	0	NA	0.1192	6.71957	excision repair cross-complementing rodent repair deficiency, complementation group 3	Ercc3	NM_133658	CGCCCACCCTGTGCTCAGGTGAAGACTGGCTGCCTGGATCCGTGTTGAAGAGAGACTTCTTTCTTCACCGGTGTGATCGTTTCTATCCAAGACTGTGTCCTTTCCTATTGACTGACTGCTGAAAACCAGTCAGTGTGAGGCCTTAACTGCCTTCGTGGGTCCTAGGTTTAAAAAGGAAAGAAAAGCTACTGTTGTTTTTTATTCAAACTTGTTAAGAGTGAATCATTTCTGTATATAAAAATTATACCACTTAATTAT
12223	-0.269443013290356	-3.235	-0.063	0.4837572016148	0	1	0	NA	0.05841	6.71526	arrestin, beta 1	Arrb1	NM_177231	ACTAGGGCCGGCCTCAGCCCGGCAGCTCCAGGTTCACTCTCGCACTCGGATGCTTTCTCGTCTCCTTCCCATTCTGGTTCTTCCTTTTGTTCTTCCAGTTTCTACCAAGGGGCCCCAGTGGTCTTCCAAGTCTCGGTGATGGGCCTCTCGCATCACCACGCCAGCAGGACCACGTCCTCAGCCATCTCTCTGCAATCACCTGCCCACCTCCTTCTCATGCTCATTCCCAGGAAGGCCACACTGCCTGGCCTTGGGATTTGGCTTGAGATGGGGAGCAGAAAGGGGAGGNNNNNNNNNNNNNNNNNNNNNNNNNNNNNNNNNNNNNNNNNNNNNNNNNNNNNNNNNNNNNTCAAGACACACAAGAAGATGTCTGTAGTCCCAGTAGGTGACAGTTTTGGC…
269254	0.0387968668891343	0.4835	NA	0.431345900397198	NA	NA	NA	NA	0.7292	6.71278	macrophage erythroblast attacher	Maea	NM_021500	GCCCCGAGTTGCTATGGGCACGCCCTTGGCCAGAGGCGGTGGTGGGTGGNNNNNNNNNNNNNNNNNNNNNNNNNNNNNNNNNNNNNNNNNNNNNNCATCGACATTTGTTTCTTGCGACCAAAGATCAGTGAGCAACGACAAATACTCTTAGAAAAAGAGGAAGTGAGATTTAATAAGTCTGTGCTTGAGAACAGCGTTTGATTGGTAGGATTTGTAACATAAGTCGACGATGCCTCTGCAGGGTCTTGCACCTCTCAAAGGAAACTTTCTCTACAGTGTGACCTGGAGGTTCACCCAGGAAATCCAGAGCATCTCAGAAGTAGGAATTGGTTCATCGGTTATTTCCCTGTGTTTCTCCGTTTCCTTCCTTTTGCTAGTGATGGGACTCAGGGGAGCTTG…
232409	0.280139609522365	42065	-0.172	0.461846077184947	0	1	0	NA	0.06043	6.70205	SEC23A (S. cerevisiae)	Sec23a	NM_009147	CATGCCAGATGTGTCAGACACTCAACTGACATTACTACTTTAGTTCNNNNNNNNNNNNNCATTTATCTGTGGAAACAACAGAGGTCTCTCTCTAAACCTGTTTTGTGTCAGTTTGGTGTGAGGTGACATGGAAAAATGTTGATGATTGTAGATTAAGCTGAAACATATAATGAGAGCAATGAGAACAAGTTTGTTTTGCCTGATACAGTATTATAATTGGTTTTGTAACTTTGAAGTCTTGTATGATTTAATTATGTTTAATGAGTTAGAATGGTTTGCTTTGTATTACAGATACCACTTATTTGTATACTGCAGACAGCTCTAGAGTGGCACTGGGCATCCTCCCTGACCTGTTAGGGGTTATTTAATAAGAGCCAGGAACAAATCAATAGTGATGAT…
74392	-0.154387962189608	-1.459	-0.316	0.593063796927303	0	0	1	NA	0.298	6.69883	zinc binding alcohol dehydrogenase, domain containing 2	Zadh2	NM_146090	CCAACAGGACAGTGACAGAAACCAAAGGAGAGAAATGAATTCTCCATGCCTTAAAACGAACTTAATATTTCTTAAAAACAAAAGTATAGTGTTAATGAATTGCCTCCCTTTCCTTGGGGGTAAAAATAATGTGCCTCAATCAGAGTTCTCTCTCTAGCTAAGAGGTAAAACGTTTACATTTGAGTCTTTAGTCATGGACGGTCTCATTCCAGATTTTATTGTTCCAGGGAAGTAAATTAATTCCTGATGTGTGAGACCTGATCGAGTCAGTATGTCCCCAGCTTGATGAGANNNNNNNNNNNNAAATCAGTCTTCAGAGAGCTCACCGAGTCTCCTTTGCATTGAAAGCAGTCGTTCTCGTGTCAAGCACTGAACAGTTGAGAAAGCAGTGTCGGTCCA…
12654	-0.0337698721286035	-0.325	NA	0.436959176242697	NA	NA	NA	NA	0.8189	6.69644	ATPase, Ca++ transporting, plasma membrane 1	Atp2b1	NM_026482	TTGTAAGATGAATGGTAACACACTAGCTGCATTGTAAAGAAACAAATCGAAACTGAGTCTTTTCACATATTGTGACGGACAAGATAGTATTCTTGTCTCTGGACTTCAACAGAAGACACACTTGTACGAATGTAGATTTATTTTTTTNNNNNNNNNNNNNGCAAAGCTTTCTGCCAGACTGAGGGTGCTTTTTTGGGGTGTGGGAGAAACGAACTGACAGATGAACAGCGGTGACTCGGCAGGAGTGGCCTGTGGGTCGTCAGTGGTACCTAACGTTGTCCTGACTAGCAGAGCTGTGGTTTATCTCAGTTCTTGATGGGAGGGAGGGAGGAGTGACGCTGGGTGAGACAGAGAGCCCTGGATCATTGAGTGAATACTTTAATTTCTGCTGTTGGCTGT…
71740	-0.813835708524246	-7.95	NA	0.485022095916439	NA	NA	NA	NA	0.003632	6.67728	lanosterol synthase	Lss	NM_146006	ACACGTGTGTGTCTGCTGCACCTGGCCAGCATCATCACCATCCAGGTCCTGGAGAGCCCCGTGTCTTGGCTGGGTGATAAGAGCCTTCTTAGCCCTGCTTAGGCCTCGTTCTCTATTTCTGTAGACAGGAGGCTGGGGATAGGGTCAGTGTTGGTGTCTTTAGACACTTGTCAGTGTGCGCTTAAAGTTCTTGGACTAGCTTCAGTGAGAAAGGGAAGAAGATGAGCCTTGAGATCCAGAGAGGCGCAGTGGATGGACTCGGAAGCTCCTGGGTATTCGTTCTCCCCGAGGGAGAGAGGCTATAGAGCTTCTGTGATCAATGACTTCCCTGTGAGGGAGCAGCTGGCTTCTTCACTGCTTCCCTTGTTGATTGTGGAGTGGGCACTTGAGCATCTTGTG…
271144	-0.0237696299017198	-0.2877	-0.137	0.754786559634952	0	1	0	NA	0.84	6.67684	RIKEN cDNA 1110020G09 gene	Nadk2	NM_001040395	AGGGCGTCCTCAGGCGCTGCATGCGATTAGTAGGCANNNNNNNCTGCAGATACAGATGACCAGCCATGCACCGACCTTGTTAGGATTCTTAATGACAGGCTACCACTAGAGTCAAGGTGACAAAATGGGACGCGTGTGCTCTCCTGCTGATTCTGACAGACAAGAGCTGTTCACCGTGAGACGGACTAAATGGACTAGAATTATGTCAAAGCTTCTGTATTATTTACAGTTGGTAACCAAGAGCATTGATACTCTTTAGAGGCAGGTTAAATAAAGGATTAAGTATTTAGGATTTGAAATTTAACTGTACAAGTGTTGTTTTCTTCCTAACTTTGTGGAATTGGCCATGTGTATCAGTTGNNNNNNNNNNNNNNNNNNNNNNNNNNNNNNNNNNNNNNN…
73299	0.347105851528977	3.481	-0.526	0.999999999120135	0	0	1	NA	0.04687	6.66307	KDM1 lysine (K)-specific demethylase 6B	Kdm6b	NM_001017426	NNNNNNNNNNNNNNNNNNNNNNNNNNNNNNNNNNNNNNNNNNNNNNNNNNNNNNNNNNNNNNNTGGACCTAGGTCCCGCCTCTGGCCGGGAAGGGGGTCGGGCCCAGCCCTTCCACCCTATTGGCAGCTCCCCTCACTTAATTTATTAAGNNNNNNNNNNTGTTTTTTTTTTAACAAATACGAGGNNNNNNNNNNNNNNNNNNNTGGGAGACGGGGAGGGGGCTGGCAGCCTCTCGCCCACCAGCGCCTCCCCTCACCGACTTTGGCCTTTCTAGCAACAGACACAAGGACCAGGCTCCGGCGGCGGCGGGGGTCACATACGGGTTCCCTCAAGCCTNNNNNNNNNNNNNNNNNNNNNNNNNNNNNNGCGCAGACGTTCGCGGCTCGTTGTGTACATAG…
12282	-0.175030169517797	-2.014	-0.107	NA	1	0	0	NA	0.1719	6.65871	cytoplasmic FMR1 interacting protein 1	Cyfip1	NM_011370	GGGCTAAGCTCACAGCATCCCAGTAACTGATGGCATGTTTGTCTTTATGTAAACTATATTGAAATTTTTAGGGGCTATTTTCCATTATGTCTGAACCTACTTTTGATCTGAAAGCTTAACTTTATAAAATTTACTTATTTTTCTATACTAAAATTGTATATGCCTTTGGAATTGGGAAGTCTGAGAATACGGTTACTAGTTGTTGCCATTACGGTATTAACAAGTATTTTCATGCCGAATATTCCAGCAGCTATTATAAAATGCTAAATTCACTCATCCTGTACGAGCATAATACCAACTAATTGTATTNNNNNNNNNNNNNNNNNNNNNNNNNGACCTCTACCAGTTTCTTTTAAATTTAATGACTAGCTCTGTTTAGGGATTTTTCTGATGGCCTTT…
52202	-0.247060955984026	-2.685	-0.143	0.568696626256805	1	0	0	NA	0.09428	6.65852	mindbomb homolog 1 (Drosophila)	Mib1	NM_144860	TTAAGAAACACAGAGTGTTTTGTTAGCTAAAGTATGTGATTGTGAGATCTTAGTATGTTCTAAAACTAGTTGGGAGTTAATCTAATGAGTTA
210463	-0.139756120894297	-1.487	NA	0.4307754248999	NA	NA	NA	NA	0.2894	6.64294	cell division cycle 37 homolog (S. cerevisiae)	Cdc37	NM_016742	CCCTTCTCCGGAAAAGGAAACTTAGCCACCATGTCCCTAGCTCCCAACTTCTTCACTTGTGCTGNNNNNNNNNNNNNNNNNNNNNNNNNNNNNNNNNNNNNNNNNNNNNNNNNNNNNNNNNAGCGCTCATCAGACTCTCTGCTTCGGGTTGAGGGGCTCTGCTGTCTGCAGCCTCCTACCCCCATCAGCGTTATGCCANNNNNNNNNNNNNNNNNNNNNNNNNNNNNNNNNNNNNNNNNNNNNNNNNNNNNNNNNATACAAATGTCCCCATCTAGGCAAGGTCTGTCCCTATGGGTCTATGGTCACTGTTTTTCTTCTGTCTAGCTTCCTGTCCTGCAACTGGCAACAATGTCCAATAAACAGTTCCAGGTGCTGGAGGCCGCTGGTTCAGTGCTGTTT…
56077	-0.0800242277680603	-0.9987	-0.082	0.468720779242497	0	1	0	NA	0.4673	6.62505	meteorin, glial cell differentiation regulator-like	Metrnl	NM_144797	CTTGCAGGGTGACACAGTACTGTTGTCCTTCAGATGAGCCATGTTTTGTGGGCTCAGTCGCTCTATCATATCCTGATAGAGATTGCAGACTGGTGGCATGGGCCCAGCCTGGTGCTAGAACTGGGAAGGTACATGCTGCTCTGACCCCTTAGGTCCCAGCCAAGGATGCCCTGACCCATTGGAACTGCTGTAAAATGCAAACTAAGTTATTATANNNNNNNNGTAAAAGATGCCTTGGTGTGCCATTTAATAGTGTTTTTACAAAGTTATTTTCAGGCATTGGATTTGGCCTGGTATATTGGTGGGAGCTAGGTTATGGTGTGCAGTGATGGCTATGGCTCAGCCTTGTTATTCCTGTGATGGAAATGTATGGAGCAAATANNNNNNNNNNNNNNNNNN…
380664	0.0980359393860244	1.032	NA	0.46156185929453	NA	NA	NA	NA	0.4524	6.623	G protein-coupled receptor 137B	Gpr137b	NM_031999	NNNNNNNNNNNNNNNNNNNNNNNNNNNNNNNNNNNNNNNNNNNNNNNNNNNNNNNNNNNNNNNNNNNNNNNNNNNNNNNNNNNNNNNNNNNNNNNNNNNNNNNNNNNNNNNNNNNNNNNNNNNNNNNNNNNNNNNNNNNNNNNNNNNNNNNNNNNNNNNNNNNNNNNNNNNNNNNNNNNNNNNNNNNNNNNNNNNNNNNNNNNNNNNNNNNNNNNNNNNNNNNNNNNNNNNNNNNNNNNNNNNNNNNNNNNNNNNNNNNNNNNNNNNNNNNNNNNNNNNNNNNNNNNNNNNNNNNNNNNNNNNNNNNNNNNNNNNNNNNNNNNNNNNNNNNNNNNNNNNNNNNNNNNNNNNNNNNNNNNNNNNNNNNNNNNNNNNNNNNNNNNNNNNNNNNNNNNNNNN…
320495	0.120778274294819	1.528	-0.12	0.419074613641571	0	1	0	NA	0.2777	6.57769	signal transducer and activator of transcription 6	Stat6	NM_009284	TCCCAGCTGGAGAAGCCCAGAAACAAAGCCTCTTCTGTCTCTATGGACCAGCTCTGGACACCTGCTCATGCAGGTGCCTTCCGTCTCAACTGTTCCTTGGTCAAGAGAAAAGAACTGGCTGGGAGACCATGTGGTGTATGGAACTGCTGTGCTCTGTCCTTCCTGCCATATCAGGGCCCCCCTTTTCCAGCACTGGGTGCAAAGGGATGAGTGGGGTGTTAATGCTCGAATGTGATACAACTGTATNNNNNNNNNNNNNNNNNNNNNNNNNNNNNNNNNNCAGAACTGTGTTGAGCCAGGGCCTGGGACTCAACATACAGAAACATAGAGACATTGTGCCAAAGACAGAGGGCATATAGGCCTAGGGCATTGAAGCTGGGCTCAGGTGACTCTGGGAGG…
101685	-0.115426205829946	-1.419	-0.07	0.479501228928316	0	1	0	NA	0.3108	6.57293	mesoderm development candidate 2	Mesdc2	NM_023403	CAGGTGGCAAGCTTCCCGCCAGGTAGGCAGGACCAGATAGCCCCTCGCAGACTGGTGGGGCAGGTGGTGCAGGAAACTGCATAGCAGATGACATTCTCATGTCCTCTAGAAATGGTCTGTGTATGACCATCTGGTCAATATCACAGTTACCGTATAAAAGGCTTCCCATGTGAAGGCAGGATTTGTGATTGGTAGTGGACTGGCAAGTCATGTCTACTGTGGCTTCACCTGACTTTGGAAACTTGATGTTTTGTACCTTTTATTTCTCTTGAGTCCATGACACCCCCAGAGTACCACTCCCTCCTCAGTGCACCTGCTGTGGTCCCATGGCCTGTTGTATCTGTGTATTACAAGCTCAAGTCAGACAAGCCTTGAGAAGCTTCAACTTGACTGAAGCGC…
11796	-0.0162860939110505	-0.1977	-0.391	NA	0	2	0	NA	0.8914	6.56538	methylthioribose-1-phosphate isomerase homolog (S. cerevisiae)	Mri1	NM_026423	CTGGCTGGCCCTCCGTGCCCTGCCCTGACTTCCTCTGGTTTTATAATAAAGTTCTCAAATGGCTACCCAAAGTTCATCTTCACCCACACTCCCTCTTCCAGCTGCAGGAACAGATATGGTTTGCCAGGTTCTGCAGAGTTTCAGCATCCACAGCAAAGCTGCCTAAGGTCGCGTCCCAGGCTCATCCTTGGAATGATCTATGCATGGGATGAAAGACAGATGTGGCGGTCACACACCTGTAATCTCAGCACCTGGGAGGCTCAGGCAGGAAGATTTGGAGTTTAGGCTACCCTGGGCTACAGATTCAAACAGACAAACAAAAGTAGAGATAATCAGGATGTTCTCTTAGTTACNNNNNNNNNNNNNNNNNNNNNNNNNNNNNNNNNNNNNNNNNNNNNN…
50527	-0.234448495398382	-2.306	-0.105	0.655393828613013	1	1	0	NA	0.1306	6.55483	son of sevenless homolog 1 (Drosophila)	Sos1	NM_009231	GTTCCTCTAAGCTGGGATAGTTTCCTAGCCCCCAGATCCATTGCTGGCAATGGATGCACTGAACATGCCAGCACTGGGGAGTTCAAATGAGAACTCCAAACACTAACGACTCTACTTCACGATGTAGTATAAGACAATGAGTTTTAACCTACATGGAATTATGGAATAAAATGGTATTCCAGCTTAGAATGTGGAAACTGATTGCACCTGGAAATCACGTGAAGGGACTTTTCTGGCCATTGGGCAGGAGTCCTCATATTGTGAAGTGATCTTTATCATTAAAGGGATGGAAAACAGTCTAATGTCCAACAAGCCCATATGTTGACAGTTTTTGTAATTCAAAATATTATGCNNNNNNNNNNNNNNNNNNNNNNNNNNNNNNNNNNNNNNNNNNNNNNN…
321019	-0.12556384562069	-1.426	-0.111	0.64190697792737	0	1	0	NA	0.3082	6.54588	zinc finger, DHHC domain containing 7	Zdhhc7	NM_133967	GCCTTCAGGGTGGGAATGTCTGCAGACATCCGTGCTCAGTGGCCTGCGTGCACAGCAGCCTTGTGGGCAGATGGAGCGGGCCAGCTGACGGGGCCATGAGCGGCTTCATGGACCACAGGCCACAGGCACTTGTCATTTCTCTTGTGTACTGCCAGGAGAAGCATGCAGTCCCGGGAGGCCATCGTCTCACCATCCTGACCCTTGGGATGTCGCGTGGGCACCCACGGGTGGAGTTGCTTCTCAGTCATGAAGAAAGCCAGCACAGCAGCGCTGGGAGTCCTGCTGGCCCATCCCCAGCGCACCCCCTTACCCGAAAGAAGGGGTTCCACAGAGACTCTGCCTTGGAGGCCTCTGACACCCAGCACTGAACAGTGAAAGCAGCTTCCAGAACACTCCCTG…
245446	-0.161011385883565	-1.542	NA	0.420385660805344	NA	NA	NA	NA	0.2737	6.53146	ribophorin I	Rpn1	NM_133933	CTCCTGGCTCCAGAGCAGGCCCAGGTGCCTAGACTTCCAGTGGCATTGGATAGGTAGAAAGAGGAGGTTGTGGTTAGCCCAAGGCCTCAAGACACCACTGAGGCCTGTCCGTGGCAGTGGCCTATCCGTGGCACTGCGGGAAGCTTGTCCCTTATTTCTGAATGGTTCNNNNNNNNNNNNNNNNNNNNNNNNNNNNNNNNNNNNNNNNNNNNNNNNNNNNNNCTTGGCTGTGTTTTGAGCACAGGCGTTTCAGCAGTTGATGGGTGGTTTCTGTTTTGACAGCTGGGGNNNNNNNNNNNNNNNNNNNNNNNNNNNNNNNNNNNNNNNNNNNNNNNNNNNNNNNNNNNGTGAGCGTATGCATGGTTTTTTAAAAGTGTGTATGACCAAATGAAAATAAAG…
24099	-0.111606975554629	-1.04	-0.144	NA	1	0	1	NA	0.4492	6.53078	additional sex combs like 2 (Drosophila)	Asxl2	NM_172421	TAAGACTGTAGCGTATGTAAAGGAGGGAAGGGAAGGCTTAAAAAGTCATGTTCTTGCACCCTTTTTAAATCACAGAAATAAAGTTTCAGTTGTCTCAAGAGACATTAATCAGGAATACAGAATGCAGGTCTTCACATTTACAGGAAGAGCACCTTGTATAGTAGGTCTGAGTCAAATAGGACTGAATTGGTGACAAAGTTTGCACTTACAAAATCATGTAAATATGTCANNNNNNNNNNNNNNNNNNNNNNCAAAGTATTTAGGTAATGATGTATTAACTTCACATTCAGATTTATGTTCCATTTCTTTTGACTGAGAAAAGTTGAACGGTATGCATGGTGAAAGGAAGCTGTCTGCCTCTGACCTTTCCCCAGGCTATGAAAAGGAAAGTGAGGGAGC…
212772	0.166451070646995	1.476	-0.27	0.657946853577016	0	2	0	NA	0.2928	6.52553	major facilitator superfamily domain containing 7B | RIKEN cDNA A230020J21 gene	NA	NM_001081259	AGAAGCCGGTGTGGCTGCCCCTCAACATGGGCATGTGGCTTCGTCTTTGGGCAGCTGTGTGAGGTGTGAGGCACTTGAAAATTATTGGATGAGTTCTGAATATTTTGTTTTGTGTTAATCAGCGATTGTGCTTACAATGTCCTCGTGTTAGCACTCCCATTCATGTAAACCTGTCTAGTCTCAGTTGTGTAGTGTGTACCTGAAAGTAACATTATTGACANNNNNNNNNNNNNNNNNNNNNNNNNNNATGGGTGTCTAGTTCCTGTAAGACATATAAGAGTGTGCAATTCACACATAAACACATCTGGTACATTCCCAGTCAGTTGTCACCTGACTGTACTGACCATGTCAGGGTCACGGTTAGAGTCACAGTGTGAATGCAGAGTCCCATGAGAAGCA…
56410	-0.544068928700939	-5.493	NA	0.451065252203773	NA	NA	NA	NA	0.009608	6.50484	methionine aminopeptidase 2	Metap2	NM_019648	AACTTAGTCCAAAGCCAACTCAACGTCTTTATTTTCTAAGCTTTGTTGGAACACATTATACCACAAGTAATTTGCAACATGTTGTCTGTTTTAGCAGTGGACCTGTGTAATACCGTTATTCATGTTTAAAGGAGTTTGATCAAAGGCAAACTGTCTACATGTAATTAACCAAGGAAAAGGCTTTCAAGACTTTAATGTTAACTGTTTCTCCCGTCTAGGAAATGCTGTACTGCTCACTAGTTAGGAATTACTCACACGTTTTGTTTTGAAGACCTAAGAGATGCTTTTTGGATATTTATATTGCCATATTCTTACTTGGATGCTTTGAATGACTTCATTCAGTTCTGCACCTGTGCCCTCTGGTATTGCTTTTTAACCTCCCTGGAATCCATTTTCTAA…
100038738	-0.258575566553029	-2.614	-0.15	NA	0	1	0	NA	0.1003	6.50023	tetraspanin 3	Tspan3	NM_019793	CGGACAGCACGTGCCTGAGCTAATTTGTAGTATCCTTGTTCTGATTCAGAAGGTGAATTGAGCAGGCCTGCAGCAGTTGGCTCCTGAGTTCATCTAGTCAAAGCACACGTACACTGGTGTTGACTAGCAGGTTGGCATTTCATGTACCCACCTTCCTACCTGCCCCTCTGGCTTTCTTACCCTTGTTCTAGATGATTCTCCATGCCCTTAATTTCAGAACCATTTACAAGTTCTGTAATGTGGTAGAGCTATAGGAGGGTGTGGCCTGCTTCTGTCACCTCTGAGGAGTAATGGACTGTGTTGTGGTATCACTGGGCCCTTTTCGTCTTCATAACGAGAACTCTTGGCCAAAGGTTTGAGGGTAAAGAGGGAGGACGCCAGCTGTCTGGTGCCGCACAC…
1820394184	-0.340217813678569	-3.15	-0.083	0.55152109218064	2	0	0	NA	0.06321	6.49844	solute carrier family 35, member B4	Slc35b4	NM_021435	GGTCTGCCTGGGACAGACAGACAGACGGTGTTATGTGAGAGCGGCCTCTGCTGCAGGTCTGGCCACCATTTCACTTTAGCTGATGCCAAATTACCAGAGTATTGAAGCAGAAAGGCTCCAGAGCTTCCTCCAAAAGGATGGGACTCATCTGCTCTCACGAGTCTGCATTTGTAGATTCCACATAGGCATCCCTGAGATAGAATAAACAAAACAAGCAAGGCTACCAGGCAGACCGTCGGGCAGCCTCTGCATTTGCTTTTCTATTTCTTTGCCAGAACATCAGAACCATATTTGTTGAATTCCAAGTCTCAGAGCTTCTAGTTTTCTACCTGTGTCGCACTTGTTGCTACCGATGCCTTTTTGCTATGTACCTCTTTCCTCCCGTCACCCCTGCACACT…
246086	-0.355845325600178	-4.148	NA	0.62056778601476	NA	NA	NA	NA	0.02585	6.49097	apurinic/apyrimidinic endonuclease 2	Apex2	NM_029943	ACAGACTGAGGCATAGGGATGTCTTCGTGTTCACCCCGTGCACGGGGTCAGATGCCAGGTCCCTGCCTATGNNNNNNNNNNNNNNNNNNNNNNNNNNNNNNNNNNNNNNNNNNNNNNNNNNNNNNNNNNNNNNNNNNNNNNNNNNNNNNNNNNNNNNNNNTGCACATGGAGGAGCAGGGAACTAATTTAATCCCCTTCAACCCTTGTTAGGGCATAAATAACATTTTGTTCATAAATAAAGGTCACGTCTTTGTTTCAGTNNNNNNNNNNNNNNNNNNN
338368	-0.170540323833928	-2.162	-0.238	0.638950513348215	1	2	0	NA	0.1496	6.48617	SH3 domain containing ring finger 1	Sh3rf1	NM_021506	GAAGACGGGACACGGAGAAAGCTTATCATCACACCACGTGTGACTAAAGAGCACAAAGCAGTTTCATAGAAAGAGCACATCTGTGGACTTCCAGATCTTCAAGAACCGAGCAGAAGATGGGCACCTGACTCCAGAGCCCCGGCCTGGTTACCCCAGGGGCAGAGGGAAGGAGGACACACCTGTGTGGGTTCCGTCTCTCTGGGTTCTGATGTGTAAAGTGTGCCTTGTAATGTCTAATGGACTTTACAGATAAATGTCNNNNNNNNNNNAAGATGTATAACTAAAATGGACAATTGTTTACAAGGCTTAACTAATTTATTTGCTTTTTTAAAACTTGAACTTTCTTGTAATAGCAAATTCTTTGGGTTATGGTTTTTAGAAAATATTAATTTATGAAAT…
13869	0.473067836953954	4.868	-0.246	0.623097974430052	0	1	0	NA	0.01498	6.4775	phosphoenolpyruvate carboxykinase 2 (mitochondrial)	Pck2	NM_028994	CCTGAGGCTCTAGGCTAGCAAGAGCACAGCTCCCCCATTTGGGTAGAGAACCCCCAGGCTCACAGAAAACATGAACAATCTGACATTAAAATGTGTGAGTGTTGGAAGGCCAAGCCACAGGACTCCCCATGCTGTCTGATAAGAGATGCACACTTTTATACACGCGTTTGTTTCCACTTCCCTGTGTCTGCATAGGCTTCCTTCTAATCGGTCTCCTGTTGGCTCGAAGGCTCGAATAGTAGGAACTTCTGGAAGAAGGCATTCCTCTTCTGAAGAAATGTAACCTGGTACAGTGATGCAAACCTTTAATCCCAGAGGCAGCCTAACCTCTGGGAGCTCCAGGCAAGCCTGCCAGGTCTACATAGCAAATGCCAGGTCAGCCCCCTTAATCCCCTCCGC…
330440	-0.142415365966411	-1.596	-0.319	0.66060616943511	0	0	1	NA	0.2594	6.47347	melanoma associated antigen (mutated) 1	Mum1	NM_023431	TGCCGCAGTCTGCACCTGGCCGGCCAGCACTGGGTGTGACCTGCCAGAGGCCTCCACCAGGCCTAGGAGTGTGAGAACTTTGACCTGTGCGTGGGTTCTACGTCTTCAGCCTAAGTCTGGGAGATCAGATGCCATCAGATGCCTGCTGCCATCTATGAACAGCTGNNNNNNNNNNNNNNNNNNNNNNNNNNNNNNNNNNNNNNNNNNNNNNNNNNNNNNNNNNNNNNNNNNNNNNNNNNNTAAATGCGTTTGAATGCATATGTGTCATAGTCATTGCACAGTGTGGCTGGCATGTGCGCTCTATGTCCCATGTTGCTTGGTGTGCCCGCCCTACAGACATTTCTGGAAAGACTGACCTGAACACGTGACTCCCAGAGCATTGACATGTTGCCCTGGCAT…
12614	-0.454598484864727	-4.2	-0.129	0.416600592192184	0	1	0	NA	0.0249	6.45975	YME1-like 1 (S. cerevisiae)	Yme1l1	NM_013771	TAACTCTGTTGATATTGCTGGTTTTATTACAAGAATATACTTAGTCCTGCAGTCTCCTTTGCAACATTTTTCAACCCCCACTCCTGACTTGGTATATAATTCAAGGATGTGAAACACTTTGTCAATCTTCTGTCCCATTATTTGATTTTGGTTATTCCTGTGATGATACCATTGGAGATTAGTAACTCATAGCAAATACGTGAAAGGATAAATAAAGAACTGTCAGGATTAAAGAAAGACATTGAAAAATGTCAATCAATCATGTTGAAAGCAAGCAATCATTTTGTGGGTAATTACTCCAAGTGAGTAAAAATTGTGCCTTTATCTATTGGTAAGGNNNNNNNNNNNNNNNNNNNNNNNNGGAAGGTAAATTTGAAAAGCTACCATCTCCTGATAGTA…
21408	-0.370224940334834	-4.277	-0.254	NA	1	1	0	NA	0.02339	6.45795	calcium binding protein 39-like	Cab39l	NM_026908	AGATGGTCCTGCCCCGACAGCCATTTGTCTCCCTTGCCCAGTGTGTACAGTGTTGTTTTAAAGTCTCCATTCTTAGGAAGGCTTTGGAGGTCCTGTCTTTCTCAATTGATTGTTCAAGGTAGTTGAAATATAAACATTTGAGTGGAAGNNNNNNNTCAACCTAGAATAATATATTCATTTTAATCAAGCCTGTGATTGCTTATGGAATCAACCATTATATTAAACATTGATCAAAAGCAGTGTAAGTTCAGAGCTGGACCCTGGGTCACCCAGGACATCAAGTCAAGGAACACAAGTGTCTCTTAAAACAGACGATGGGAGGAGACCCATCTGTTTAGACAGGCTTTTTCAGACCCTGAAGAGATGGGAGACAGCACAGCATTGTCTGCTCAGCGTGCA…
69743	-0.323832722939844	-3.734	NA	0.426806813550954	NA	NA	NA	NA	0.03772	6.41206	bisphosphate 3'-nucleotidase 1	Bpnt1	NM_011794	AGGGGTCTCACTTACCCAGAGGCCTTGGTTCAAAGGAACACATCTTAATACTGATTACTAATTGAACAATTGGAGCTCTGCCTGCATTTATCATTGATCAGCGATTTATTAGTAGTTAGGGATAGAAGATGGAATTAAAGAATTTTCTTCACATCATCTAATACGCTTAAGACTTAAGTATATGATACGATTGTCATTTCTCCTGCCTAAAAACAAATTAGCCAGGTGTGGTGGCACTTACAATAGTCATAGCTACTCCAGTGGTTGAATCAGAGGATTGCTTGAGCCTAGCCTCCATTACATAGCAAGATATGCCTAAACACAGAGAAGGNNNNNNNNNNNGGAATTTAATTTTACTAATTAGCTAACAGGACCAGTTGNNNNNNNNNNNNNNNNNNN…
14904	0.0447074843722284	0.4791	-0.159	0.535342068719078	1	1	0	NA	0.7316	6.40822	leucine-rich repeat kinase 1	Lrrk1	NM_146191	TGCCTATGGAAGGGCCTCCGAGTGGAGCCAGCAGGTCCGAGCCGCTGCCTGACCCCTCAACTCCAGCCCTCCTAGGGCACAGAAGACAAGTGGGTTCTTTGCTAAACCTTCTGCTAAGAAGGGCTGAGAAGCTAGGAGCTACTGGTAGTTTGGGAGTTCTCAGGTTCTGTGGGGAAAGTTACCAGCCCATGGGAAGCCACAGGGATTGGTTGAGAGAGGCCTCCTCTTGCCTCTTCCATAGGCTTCCAGGAGCCGGGGAGAGTGACCCCACTCCAAGCCTTCCCGGCATAATGAATGGGCCTGTCCGTTTTTTATCGCCAGGCCTCAGATGGAATTACACTACAGAGTCTTGGTTGAGGAGCAGTTCAGGGTAAGGTGGGAGGAGGGCTGGGACCCCTG…
71393	0.225516616073085	2.265	NA	0.469915553345989	NA	NA	NA	NA	0.1357	6.39512	Fas-activated serine/threonine kinase	Fastk	NM_023229	GGAGGTACACACAGGGCTCAGGATGGATCCCCTATGGGGAGGAGGGCAGACAATTTGCACTTTGGCTTCCTGTTATTATTATTANNNNNNNCATTAAAACCCCTTTCCTTCCTG
19155	0.0861595740065573	0.9286	-0.218	0.712127719052505	0	0	1	NA	0.4983	6.39194	GDNF-inducible zinc finger protein 1	Gzf1	NM_028986	GAACTTGAAGTTGTGTGCCAAGCAGTCTGTGTAATTGCTGTATTCCAGGTGATGCCAGGGGCTGAGGAAAAGTTGTCTGTGCAAAAATGTAGGCAAGACTGGCCTTGCAGGTTTCTTCAGACTTCCATGACCTTGCACGTCTCTTTCACACTTGAACATTCTGTTAACATTCTGATCTGCATGATCTCAGCTACATTTCATCAGCAAACACGGCAGTTAGCATAGCTCATTTAACCCTGGTGTAGCCGTACATGTCAATCACACTAATGCTTGATTCTCTTGACGTCTAAACCACTGCTTGTCTTAATCATAGAGTACACAGCATTGACCCAGCTTGGGAAAGTGCTGTTCGTGGTCTCCTGGTCTCGCCCTGCCTTATGCTTCCATGTGTGTTTACTT…
387285	-0.0267004955018244	-0.2784	-0.195	0.458778536917122	0	1	0	NA	0.8457	6.38476	dexamethasone-induced transcript	Dexi	NM_021428	TGTCGTGATTACTGTTCCCCACTTGCCTTCCACCATCCGCAACTCTTGGCCTGGACCAGCCGCCCGTACCATGCCGCTGCCACTGGTTGGGGGCACCATCTGGACAGGGATGGGACCCCAGGAAGAGGCCCGCCTGCTCATGCCAACAACAGGGTTCCTGCCCCAACCCAGGTGTCTGCCAGGAGAAATGAGGACTCGGCGCAGGGACAGGGAGTGTCCAGGCCCTCCGAAGGCCCCGCTCGCCTGCCACCCGGCTCTCCACTGTCCTGGGTCTGGTTGTGACTCGCCACCTTTGTGATGGATGTTTACAGGCACCCAACCAGACGTCACCTCTCTGCACTTCATCCCCAGCTGCACCTGCCTCCCCCACTTAACCTCTGGGAAGGACATGGAGAGCTG…
73102	0.00234343066850151	0.02652	NA	0.437714865710903	NA	NA	NA	NA	0.9857	6.38345	ubiquitin specific peptidase 4 (proto-oncogene)	Usp4	NM_011678	TGTGGCCTCTGTGACCCTGCCACCCTCCCAACACCAGCATCCTCCCCCAGGAGAATATCTGTGGCACTCTTGAAGACTGCTCATATCAATCTCAAACCAGATGAGGACATTACCTCCTTTTATGAGAAGAGGAAGGAAAGAGAAACCCTGCTTTCTGAGAAGGGCTCTATGTTAAGAGGCTGGATTANNNNNNNNNNNAAACGGGTGGTGAGAGAAAAACCTGTGGAGCTCAATTGTGGGCTGGGGTTTGGTGCACAGTGGCATGTGTCTCATGGATTCCAAAGAGTGGAGAGGAAGACCCTGCAATGAGCATGGTGCAGCCATGAAGACCCACCTGCAGGGCTGCTCCGAACTGGGTTTTGGATTCTGGTGCCCACACTGCTCACCCCAGTAGTCTGG…
93765	-0.309114740898851	-3.456	-0.132	NA	0	1	0	NA	0.04818	6.37335	cyclin F	Ccnf	NM_007634	AGCTCGGAGTGTGTTAGCCTTCACTATGGTGAATGTTTACTGAGGGAGGGCTGCTGTTTCTCTAGGACACTGCCTATGGGTACTGTGTAGATCCTTAGGGGAGTTCAGTGCAAGCTGTCAGGACACTGAGCTCAGTGACCAGCTCAGCCTCTACGTGTTGGACAGCAGCCACCCAGCTGTCATGCGCACCTGTGAAACCCATCCCTGTCTACCCTTCTGTGTCCTGTTGTCTCCGGGAGCATGAGCCTCTGTGTTGGCATTCACTTTCTGAGGCCAGGAGCTGACAGCCTCCTTGGAATACTAGCGGCCCAGGTGGCCTAACACAGTTCAAACCCTTGCTGGCAAGTCTTGTTTTAGACCAGTGGGGAGCTCTCAAGTGAAGACAGCACTCTCCTCCCA…
16414	0.245527928911465	2.788	-0.286	0.630758526168248	0	0	1	NA	0.08594	6.37287	zinc finger and BTB domain containing 4	Zbtb4	NM_029348	GCAACAAGGCCANNNNNNNNNNNNNNNNNNNNNNNNNNNNNNNNNNNNNNNNNNNNNNNNNNNNNNNNNNNNNNNNNNNNNNNNNNTTGGGAGCCCCATCACACTCTTGTGCAGGGATTTGGGGGCCCCTGGAGCTCAGGAGTCAGGCTGCTTTGTGTGATTGTAGTTTCCCCATTCCCTGAGAAGGGAGTTTTGGTGGTTCCTCTCTGTCTTCTCCAGGGAATGGCCCCTGTGAGGGGAAGAGCCAGCTCCCATCCCTCATCCAGCCCTTGGGGCAACTGAGCAATATACTTATCTGAGTCTCTACTTACAGCCCCCACCAGCTCTGAATGTCTAACCTGCTCCCCTGATCTGTAAGCCTAGGGGGAACCATCTCTCACCCAACGATGCCTGCTCATT…
20333	-0.780789653711151	-7.116	-0.23	0.499407080140225	0	0	1	NA	0.00483	6.36659	lin-9 homolog (C. elegans)	Lin9	NM_001103182	GCACAGGATTCTGGTACCCAGCTGCACACAGCCATGGTCTGAGGAGTCCTGGTCCTTAACCCATGCTTCCAACACCAGATAACCTAGCTGCTGGAAAACCGGAGAACTGTACATCTCCAGATACGGCTTTTTAATACACTCTACTGCTTCTTCAACCAGCATTGTGCTGACCAGCATTTATTTATTGTTCTTTTATTATCCAGATGCAGTAGTGTTGCTTATATTTCCTGTTTATCAGCAAACATTTTTAACCGGAAACTCTCTGAACGTACTATCCCATGGAGGATAAACCACTGTTTTATGCATGCATGAATTCTGCTCAGCACATGCAGACGACTCCTGTGACAGACAGAGAACATGAAGAAGCACGGTCTTTCCATGCATGATGGTGGGAATCCC…
20482	-0.402563529895593	-4.213	NA	0.410898228611944	NA	NA	NA	NA	0.0247	6.35766	collectin sub-family member 12	Colec12	NM_130449	CAGCATGATATAATAGCAGAAACATATTTTCTGATGCCTCTGAAAGCCGAAGAATGCTCGTTTTTGATTCCATCACTTCTCACCAGATTGAATGGAAAAAGCTCTGAAAAGTAGTTATTCAAAATAAATGGACACCTACTGCACAATAACCCAAGGACTAGGGGGCTAAAATGCTCCCCCAAGTTGATATATTGATTTCCAGTGTACAAATGGACTGAATCGCATAGATTTTCTCAGCCATTAACCATAGAATTTATGCAAAGTATATCTTTCCAAATATGGAATGCTCCAATCAGAAAAAGACTATCATTGGTTGTTGAGTTACTGACTGTCTTAGTCAGGGTTTCTATTCCTGCACAAACATCATGACCAAGAAGGNNNNNNNNNNNNNNNNNNNNN…
107260	-0.530493885651087	-4.477	-0.298	0.448126834793198	0	2	1	NA	0.0198	6.35493	secernin 3	Scrn3	NM_029022	TGGTCATTTAAGTGGTCGAAAATCTTCCTCACTGCCCTGGTAATGATATAGAGCTATGCTAAGGAGATCTGATTATTTCCTCATAGTATTAGGTGGTATTTCGACTGATAAACCACAGTAATTAGTATTTGGTTGCATAAAGCATGAAACATAAACATGACGCATGGGCTATGCTATCATTCTGTATTATTAAGAAAGCTCAAGGCTTTCTTTTCCTTAAGCAGTGGAAAATATGTCAAGTGCATTGTTTGTGCTTTAGGCAAATAGTAACCAGCTTTAACAAGGCAGAGGTCTAGATTTACGCTGTTTGACATTGCCACACAGTCTGCAGAAGCCCTTTCATTAAACTCAAAAGTGACCTCTGTCAAGATTTGGCTGAGCAGCAAGCAAACTTGTGGC…
326623	-0.17881072748613	-2.003	-0.127	NA	1	0	0	NA	0.1739	6.34844	single-stranded DNA binding protein 3	Ssbp3	NM_023672	CCCCCTCCGAGACGCTGGGAGCCAGCATTGCAGGCAGAAGATGCCAAGAATTATGCAAGAAGTGAGGTGTCCATACCAGGAGCTGGGGGAGGGCATNNNNNNNNNNNNNNNNNNNNNNNNNNNNNNNNNNNNNNNNNNNNATTTTAGTTTCATGCAATAAAAAGGCCAAACTTTTATTCCGTAAAACATGAAGGACAAAACTCAAAAATATATTTCAAGTCAACGGCCAGAAAACTCTCACCTTCTTCCCGCCCAAAAGGACCTTTCTGTACATGACANNNNNNNNNNNNNNNNNNNNNNNNNNNNNNNNNNNNNNNNNNNNNNNNNNNNNNNNNNNNNNNNNNNNNNNNNNNNNNNNNNNNNNNNNNNNNNNNNNNNNNNNNNNAATGGAAGCTTCTA…
319670	-0.120107119605454	-1.389	NA	0.413817117526575	NA	NA	NA	NA	0.3198	6.34722	arsA arsenite transporter, ATP-binding, homolog 1 (bacterial)	Asna1	NM_019652	CCACCCCCATCCCTGCTGCTGCCTTCATACCCTCCTCTTTCCCCATGGGGCAGAGTTTGCACAAAGTCCCCCATAATGCAGGGGGCCACTTAGGAGNNNNNNNNNNNNNNNNNNNNNNNNNNNNNNNNNNNNNNNNNNNNNNNNNNNNNNACCTCTTCCTGCCTCACACTCCTCAATAAAATAATCTTACACNNNNNNNNNNNNNNNNNNNNNNNNNNNN
59029	-0.420045173643064	-4.587	NA	0.533415681428497	NA	NA	NA	NA	0.01809	6.3314	inositol (myo)-1(or 4)-monophosphatase 1	Impa1	NM_018864	TCACAGAGAACAGTGTCCAGCTCCAGTGTCATCCTTGCTGTCCCTGGGGTGTTTCAGATGGATGGTGTCACTGATTTAGACTGAACTTTGAGGTCCTGATTTTAAAATGGAAACNNNNNNNNNACAGATGACATATTCAAAATTAGATGGAATATTTGATTATTGAAAGAAAATTTGCATGTAGTAATATTCTTGGGGAAAATATACAAAAAGTATACTTAATGAACTAGCCATTGAAATTGTCCCTAGTCCTTATGATCCCCTTCAACTTAATGTACTGTTTATATGCATAATTCTCAATTACAAAGTTTCTTTTTGTAAGTGGCTTTCTCTATGTTCCAGAAGCCATATTTGATTAAGTCTAAAGGCTGTAACAAGCTGGCTCTCCCTGTGCAGAGG…
30959	0.0551891292580766	0.6805	NA	0.428435184468711	NA	NA	NA	NA	0.6209	6.32031	transmembrane protein 209	Tmem209	NM_178625	TTCCTCATTTAATTCCAAACATTTGGACTTTGCTTTTAACTGGTCTGGAAGAAGTTGGAGCTGAGCCCCTCCGAGTGCGCACCTCTTCTGACATAAGATGCATGTTTTGCAGACTTGTTAAATTTAACAGGAGACAAGCTGTGGGAGCTTCTTGTGAGCATAGCAAAGCCTGCACCTTCTAGTCCACAGAAAAGCATTACACTGGATGGCTCTGAGCGAGCTAGTGCCGCTCCCTTCATTTGGTGAGGGCAAGGACGCCTCTCCATTTTAACCCCAGTGAGAACCTGCACCTCATCCTGTACCATCAGAGACTGCTTTCATTGTTGGATAGTAGTGTAAGTTCTCAGATGAACCTTGCTAGTTCTCTTTGTTGTATCTTTATATTTCCCCAGTGTTCTA…
18703	-0.188958520075797	-2.017	-0.13	NA	0	1	0	NA	0.1713	6.32014	angio-associated migratory protein	Aamp	NM_146110	CAGCTGTAGCCTCTGGCATGGTGTCTGGTGTTNNNNNNNNNNNNNNNNNNNNNNNNNNNNNNNNNNNNNNNNNNNNNNNNNNNNNNNNNNNNNNNNAGACCACTGGACTGCTTTCTGACCCCTTCAGCTNNNNNNNNNNNNNNNNNNNNNNNNNNNNNNNNNNNNNNNNNNNNNNNNNNNNNNNNNNNNNNNNNNNNNNNNNNNNNNNNTGTAGGAGGCCGTGTCTCTTTGACTTTGATTCGCTGGTGTGAGCCATGGGGTGCGTCTTTGTATGTTGGGGTTAGGTCTTTGAGGTTCCCGTTCTTTCCCTTCCCAACTCTCTGGGAAAGGAAAGGAGGAAGAGAGACTAGTTACAGATTTTAAAAATGTAAATAAAATATACTTCCC
227059	-1.01071930601826	-6.263	NA	0.417934634802321	NA	NA	NA	NA	0.006533	6.30942	replication factor C (activator 1) 4 | eukaryotic translation initiation factor 4A2	NA	NM_001123037	TCCCTGGGATGAGATAGTTTTGAATGCAGTGCTCGCTGTTGCTGAATAGGCGATCACAACGTGCATTGTGCTTCCTTGAGAATATTTGAATCTTGTCTCAATGCTCATAACGGATCACAAATACAGATTCTGATAGCAAAGCGACTTTAGTCCTGAGCTCTTGTGAGGAAAGGCATTGGCTTTATCCTCTTTAGAGTTAGACTGTTGGGGGTGGGTATAAAAGATGGGGTCTGTAAAATCNNNNNNNCTTAGAAATTCATTTACTAGTTATGTAGAAATGGTTGTATTAGATGTTCTCTATCATTTAATAATATACTTGTGGACTAAAAGATATAAGTGCTGTATAAAATCAGCCAATTATGTTAAACTGGCATATCTGCCTTTATTGTGTTTGTCATT…
66317	-0.562709122326837	-4.244	-0.292	NA	0	0	1	NA	0.02395	6.28708	rabaptin, RAB GTPase binding effector protein 1	Rabep1	NM_019400	CACCCTGATAGCAGGATTCTAACCTGCATTTTGGGNNNNNNNNNNNNNNNNNNNNNNNNNNNNNNNNNNNNNNNNNNNNCGGAAGAAGTCACAGCAAAGGAAGACTGAAGAAATGCAAATCTGGAGGGAGAAGGCTGCTGTGTGCAGGGACAGCCAACACCTTTCAAAGGGAACACTAATAAGACACTGGACTCGATTCCAACAGGTGTGGGATCAGATGAGGTGCCAGAAAAGTTGCTGTTTCCTGCCTGCTTTCTCCAACATGGATTTTGGAACATATTTCCTGACATGAAAGCAACTTCCCAATAGTGTTTGGAATTACGTTTTCTGTTCATACAAACCGGGAGAGAGAAGTTTCTTTTTTCAGTTGTCTAAGGCTTCATCAGTAGCAGTGTTCAG…
100019	-0.363762855248984	-3.715	-0.12	NA	0	1	0	NA	0.0384	6.27554	mitochondrial carrier homolog 2 (C. elegans)	Mtch2	NM_019758	AGATGTGGGGCAGGGACAGTGACATTTCTATAGTCCCAATGCACAGAATTATGGGAGAGAATGTTGATTTCTATACAGTGTGGCACGCTTTTTTAATAATCATTTAATCTTGGGAAAATGGAGGTGATTGGTGTCTGCCTTTTTTGTTCTTTGTCCTAGCACAACATCTTTTACCACTGGGGTTCCCCATTAGTTATTTGAAGTGAGACATTTATTTCTCCAAATTCTTGTTTTAAACAGAAAACAGACACATTTCCCTAAAGGAACAAGCAGGTTTTCATGTAGATTTGAGTCTCAGGTTAGGGCTTTGTCAAATGAAGAATAGAACCCCAATAAGAAGCAGCTAATTCTATAAGTTGATAAAATTAAGAAAGCATACCATGTGGGAGTTTATGAATG…
70821	-0.30555385564667	-2.999	NA	0.443375360228987	NA	NA	NA	NA	0.0723	6.27501	zinc finger protein 414	Zfp414	NM_026712	CCACCAGGGCAGGGTGGAGGGGCCTTCATTCCTATGCCCTGTGTGGGCCTTGCGAATGCTGGAAAGCAGCAGTGCCTGTCCCTTAAAATACATGATTTTTACCTT
545938	0.121152225467567	1.376	NA	0.622704796525926	NA	NA	NA	NA	0.3238	6.26919	DnaJ (Hsp40) homolog, subfamily C, member 16	Dnajc16	NM_172338	GCGAGGCCTCCAGAGGATAGCGGGCCCCAGGAACAGGGATTTTAAGAGAGTCTCCATTGTAGATTTCTCTTCTAGAGCCATGGCTAGAAGACCTTTCCTCTGTCACCTAGGAGTAAAGCACGCAGGTTTGACCACTAGATGAACATCTTCCTTCCCCTTCGGGTTTTCTCCCCTGGATGAATGCCGCACTACTTCAGTAGACTGCCCAGCCCCTCTTCTCTGCTGTCCCTATAACGTGCTCACACCCCTGTCCTTACACTGCAGAAACCCAGGGCTTGACCCTGAGCCGTGCCTGGACCAACCTCAGGATCTTCATGAGCCTGTCTCATGGGGTGGGTCACTCACCTCTCCCCCAGCCCCTGCAGCAGGCTCCTGCTGGCCCCTGCTTGGCCTCTGCCA…
67242	-1.06429368173981	-6.637	-0.235	0.636740599301553	0	1	0	NA	0.005665	6.25615	coiled-coil domain containing 34	Ccdc34	NM_026613	AGTGTGTGCACAGAGCATACCTAGCTACCCGGAGCTTACATTTAAAATCAGAATATTTTTCTTAACACTTCCTAATCAGTAAATCAACATTTGATGTGGTAATTAACAGGTACCAAAATTTTAAATTTGTATGTGGAATCCTTAGAGTTAAAGATAGNNNNNNNNNNNNNNNNNNNNNNNNNNNNNNNNNNNNNNNNNNNNNNNNNNNNNNNNNNNNNNNNNNAACTCACTACAGTATCAATAAACCAACAGTCTTTCTTGTGTTCTTTTGTACTCTGTTATTTGCTTGTGTTTTATGCTTAGAAACATACCATTAATTTTTTCAAACAGGCACTTCTAAACCTTACCTAAATTAAATGGGTTAGAAACCAAGGAAAATAAATTTNNNNNNNNNNNNNN…
69770	0.0645531638332297	0.6418	-0.038	0.558999152707313	0	0	1	NA	0.6425	6.24235	SH3 domain binding glutamic acid-rich protein like 2	Sh3bgrl2	NM_172507	AGGTAAAAAGTAGAAGGTGATGGAGTTGCGTTTGGAGCACCCCCTGGTACTCAGCACTCGCCTGCTTACCTGATGCATCACTGTGACAAAGCNNNNNNNNNNATCAGTAACTTCGTCTGACCTGGAGAAGGTGTCTTTGGAGGACATGGGAATAATGGGGACTGCATGATTGCTCTGAGCCAATCAGTTCTGTGGTGGTGGATCCTCTTATTTTCTGATTCGTCTGCAGTTGCCTCACTCACCTGAAAGTACTCTCCCCGTGATAGGTCAACTTCCTTAATGACTGACAGGTAATTGGGCGACACCATCAGGGAGAAAACGTTGAACCTGCCCTATGTTTTATTAGAAACTGGCCTTGCAGAAACCCATTCCTCTCTAAGCTGCCTGCGTCCCATCCTT…
100039672242406	-0.0853844169204443	-1.09	-0.064	0.450507046493471	1	0	0	NA	0.4272	6.24074	5-aminoimidazole-4-carboxamide ribonucleotide formyltransferase/IMP cyclohydrolase	Atic	NM_026195	CCTTAGCTGACATTGTTTCCTGGTCGTAGATAATCATGTGTGGGGTCTTGGAAGTACCTCTAGAAGAGTCATTTGTATCTTAATATCTGGGTGTGTGGTTTAGTAGGTGGGTCTTACTTATCTGAAAGGTAGAGCTTTCTAGCCTAAGACACCTTATGTGAGGCTTGTTTCTGCAAAACCTGAAAGCATCTCTCCCTCCTGGAGCCAGCTTTCAGGAAAAGTCCCTGTGAGACACCTAAGTGCAGGTAACCAGGAGAAGCCACGCTGCCTTATGATGACATGNNNNNNNNNNNNNNNNNNNNNNNNNNNNNNNTGCCCAGCGCTCTCCCCAGGGCTCCTTTCTTCCTGCCTCTCGGAAGCTTAACTGTTTGCTTCCCATTATCCCCTGGGAACTGGGTC…
72345	0.169521776905872	1.845	-0.353	0.911497965116653	0	0	1	NA	0.2028	6.23575	V-set and immunoglobulin domain containing 8	Vsig8	NM_177723	GCGCACAGCACCGGGCTGCGCCCCGGCTGGGAGGTGGTTCGGGGGCTCTCTGCCCGCAGCTGGGGACAGGTTCGGGCCAGCAGACCTGGCTCTCTCATTGGCCACCTAGCGGTGGTAAGGAAATTTCCCTCTGAGAAGCCAAGCCGGGCAGACCCTCCTCCCCTGTAGTGGGAGGAGAGGCGGGGGAGACAGAAAACAGTTCAGAGCTCTCCCTCACCCCTGGTTTCCNNNNNNNNNNNNNNNNNNNNNNNCTGTCGGTATCCCAGAACCGCAGAGGTACAACCCAGATGTCCCCAGCCAAGGCGAGGGCCCCCCAGCCCTGGGTAGGTGGATGTCAGGGCTGAATTGCTCTGTGTGTGAGATCTGAGCTCCAAGGCAACAGTGTTAGCACAATAAAGA…
98496	0.154892212246377	1.251	NA	0.408821135684375	NA	NA	NA	NA	0.3653	6.23521	cytochrome c oxidase, subunit VIb polypeptide 1	Cox6b1	NM_025628	CCTGGCTCCGCCCACCTCTCCTCTGTTCTTTGTCTTTCTCCCCGGATAGAAAAGGGGGACCTCAGCATATGATGGTCCTTACCCTGGGACCCTGAATCATGATGCAACTACTAATAAAAACTCACTGGAAAAGTT
53960	-0.396737001823434	-4.077	NA	0.508983858991997	NA	NA	NA	NA	0.02775	6.22857	polymerase (RNA) II (DNA directed) polypeptide B	Polr2b	NM_153798	CTGCCAGAAGTTCATGGTCAGATACTGTGACTATCACTATCTTGTTTCTGTGATTGTCATTNNNNNNNNNNNNNNNNNNNNNNNNNNNNNNNNNNNNNNNNNNNNNNNNNNNNNNNNNNNNNNNNNNNNNNNNNNNNNNNNNNNNNNAGATAGTCTTGA
18131	0.0267487436916234	0.2557	-0.148	0.564746269790654	0	1	0	NA	0.8586	6.22601	solute carrier family 9 (sodium/hydrogen exchanger), member 6	Slc9a6	NM_172780	GCGCTCTGATGCTCAGTTAGTGGTTTGTAAACTTTGCACATGTGATTGTGAAGAAATGTGTACTACCTACAAGTCCTAGTGCATGTCTCTGAATGTGTAAGCTATATAAATGCCGTTTATATGGCATAGGAAGAATATAAATACCCTGTACAAGGCAGATTGTGAAAAAACTGTTCTCTTAAGTTTTTCTGGCTTTACTACATATTGGCCAGATCTGTTTTAGAAACTTACTTTCACAGTGATGTTCTGTGTTCTGTTACTTTTATGTTTCAGTTAAAGCATAAAAAGTGACGGATTGACTCTTTCTTATATTTATCTGAGTACCGAGTTCTTGTGCTGTGAGTTAATTTGTGTGTGGNNNNNNNNNNNNNNNNNNNNNNNNNNNNNNNNNNNNNNNNN…
93728	0.0421756690999402	0.5239	NA	0.421555295724498	NA	NA	NA	NA	0.7067	6.21513	protein arginine N-methyltransferase 5	Prmt5	NM_013768	CCCTGCACACAGTGTCAAAACCTTGGAAGCAGCTCTGAGTTCTCTTCCTACAGCACAGAAGGTGTAGAACATCTGCTGGTTCAGTTCCTCAGTGAGACCCTCAGCCGCCAGAGAGGAGCGGTTCCGGCTGCTTTCCTACCTAATGTCATGGTGGCCAACGGGTAGGCATTCCCGGACTGCCAGGCATGGTGGTGCATACTCTTTATCCCAGCACTCCAGAGGCAGAGGCAGAGGCAGATGGATCTCTTTAAGTTCAAGGCTAGCCCGGTCTACCTAGCAAGTTTCAGGCCACCTAGGGCTACATAGTGAGACCCTGTCTCCNNNNNNNNNNNNNNNNNNNNNNNNNGAACTAGAGGACACAAGCCAGCAGCAGTCTTCAGAGCCTCTGGCTTGGGCATG…
268970	-0.447682125825954	-4.841	-0.11	NA	1	0	1	NA	0.01523	6.20336	heterogeneous nuclear ribonucleoprotein D	Hnrnpd	NM_001077265	ATTATTCCATTTGCAACTTATCCCCAACAGGTGGTGAAGCAGTATTTTCCAATTTGAAGATTCATTTGAAGGTGGCTCCTGCCACCTGCTAATAGCAGTTCAAACTAAATTTTTTCTATCAAGTTCCTGAATGGAAGTATGACGTTGGGTCCCTCTGAAGTTTAATTCTGAGTTCTCATTAAAAGAATTTGCTTTCATTGTTTTATTTCTTAATTGCTATGCTTCAGTATCAATTTGTGTTTTATGNNNNNNNNNNNNNNNAGTATTGTAGAGCAAGTCTTGTGTTNNNNNNNGCCCAGTGTGACAGTGTCATGATGTAGTAGTGTCTTACTGGTTTTTTAATAAATCCTTTTGTATAAAAATGTATTGGCTCTTTTATCATCAGAATAGGAGGAAGTG…
18751	0.0355307877813456	0.3459	-0.349	NA	0	0	1	NA	0.8072	6.19829	mediator complex subunit 22	Med22	NM_011513	NNNNNNNNNNNNNNNNNNNNNNNNNNNNNNNNNNNNNNNNNNNNNNNNNNNNNNNNAATGGCCTTGTGTTTTTCCAAGTTCTCCTTGGCAGCAGAGCCCCTGACTAGCTCGTTTGACGGACAGACAGTCATAGCCAGCCACCAGCAGGGGCCCAGGCCTTCCCTTCAATGAAGAGGGATGAAAACACAGGACTTGGTTGTGTGTCAACGGCTGTGGCCAGAAAAGGGTATCCCCCAGGGGGCGAGGAAGCCCTCCAGGGCAACACAGTCTCTGTCTTACTGCTTTAAATCTCTTGTCTGTCTAGACAGTTTAGTCAAGGCTGGATTGGCCCCTTGTGGCCTTCCAGGTCTCTAACGACGTTCACTTTCTGGGACAGCCCTGCCTACTGCTTGCTCAGAG…
21336	-0.0838754604194687	-0.721	NA	0.421033470290913	NA	NA	NA	NA	0.6007	6.19617	eukaryotic translation initiation factor 1B	Eif1b	NM_026892	GATGAACCCAAGCGTGGCGAGTTTCTTAAATGGTTTTGTTCTCTAACTCAGTTTGGCTGCCTCGGGAGATGATTCTTTACAGTAAACGACAGACTTTGCGTTTATTTAATCATTCAGACTTCCACTCACACCTGCATGGCTACAGAAAACACGGGGTATGTAGGCTCCTGAGTCATAAGGAAATCGCGGTGAGATGGGAACGAAGCCCGAGTCCGTCCTAACATGTTTCCAATGGAAAAGNNNNNNNNNNNNNNNNNNNNNNNNNNNNNNNNNNNNNNNNNNNNNNNNNNNNNNNNNNNNNNNNNATTAAACCATGTATGTTGCGGCTTAACAATAAAAAGAAAGTGTGCATCCTTTATGAGCGCTGACC
38068656193	-0.173773374455946	-1.927	-0.209	NA	0	1	0	NA	0.1867	6.18627	dolichyl pyrophosphate phosphatase 1	Dolpp1	NM_020329	CTGGTGGGTGTGGCTGCGTCTAGCCTCCGAATCTGGCCTGCACCATGCCTTGCAGGATGGACAGAATGATGGATGGAGGGGTGAAGCAGAGACCTCTACAGACCAGAGTCACCAAGTGGAGCCNNNNNNNNNCTTATTTTAATTTCAATGGACACGGTGGACCAAAGTGCTGAGTCAGGTCCTCAGCCAGGACCCTGGGAGGGCCTGCTGTGTGTGGGTCACATGGCCAGAGCCCATCTCTGCTGCTGCCAGCTCCTGGCTGGGTGGAAAGTGCTCTTGGCACGGGCCTCAGCGTGCGTGTAGAGCGTGTGTACCTCTGGTCCTGAGATCAGGAAGTGCAGGTAGCGGAATGCGCACTATTTATTCTTTTGGGATTGTGGAGTTCATGCTGAAGAGGCC…
208898	-0.175698517283466	-1.839	-0.115	0.822864600729307	1	0	0	NA	0.2038	6.1728	BTB (POZ) domain containing 10	Btbd10	NM_133700	TGCTGATGTTCCTGAAACCATAGCATGCTACTCTTCACAGTGACGTCGTACTCCTCCTTCTGCACTGCGAGGCCACTTTTCTTCATTGTGAGATGCACATGTTTAGGATACTGCAGTGTAGGCTTTTTTAAAGACCAAAGGTAGCTGAATGGTTTTTTAATGAGTACAACTTTAGCATCCTCGTTCGAGTTCTATAAATGTATTTGTTTACCAGTAGGTTTGTGAAATTGGTTCTTTGTATGGGGACAGTCCTTTTTCACATATCTAGGTTTTCTCAGAAGTGGTGGGAATTTGGCAGCTGGGGTACTTTAAGTGTAGATTGATATTTATCTTGCCTCAGGTAAGATGAATATTACAAAGTTGCACTTTATAGATGGTGGTTAAATGGAGCTGTTGAAG…
76969	-0.223668451225413	-2.472	NA	0.413151500312587	NA	NA	NA	NA	0.1131	6.1707	NECAP endocytosis associated 2	Necap2	NM_025383	CCTGCACAACCTTTTCCTCAGCCGACTTCTGGGAAGGAGCTGCCTCGTCCTGACCCACGGAAGGTGGCAGAGTGCNNNNNNNNNNNNNNNNNNNNNNNNNNNNNNNNNNNNNNNNNNTTGACAGCCTGAGCACAAGAAGCAGTAAGTTGGCACCTTGCCACACTGTTGGTTGGGCCCAGGTGCTGCTCAGCCAGGAAACGAGAGCAAACACTCCAGGGCCTTTGCAAGCCCATCGCCCTCCTCACTGGAGACACCCAGACCTGCCTTCCTCCACCAAGAGATCCTTATTAAACACAGCCCCCAAAGCACAGAATGGATTCAATTTGTGGCCTGGGTTCAGCTCTGCCTCTGCAGTTGGCAGGTGTCCCAGATTTGCTGTTGGACAGGGACCTTCTGCAC…
76707	-0.00502700182826743	-0.06127	NA	0.492180404666585	NA	NA	NA	NA	0.9673	6.16296	jumonji domain containing 6	Jmjd6	NM_033398	CCACATGTGGCCGCTGTCTGTGCCAGGATATGCTCGCAGCCAGGCTTGGGGGGCTGACACCCAGAGAACAAGGACACTCAGATGGGAGTTGGTAGTACGTGGTACAGTGGCTTTTCTCTGTGGTCATGTCTTAGGGGCAAAGGCGTGTGGATGGTGCCAATGAAACCCTTTACCTATTTAATAAAAACGGATACATTTTNNNNNNNNNNNNNNNNNNNNN
100038649	-0.702244931937825	-6.044	-0.245	NA	1	1	0	NA	0.007121	6.13848	ubiquitin specific petidase 45	Usp45	NM_152825	TATCTGTTCATTGTTATTTAGTTCATTTTTATTTTAATGCTGAAGTCGTAACCATAATATGTAATGTGCCTTCTTAGTCTTTAGGAATAGTGCATCCTTCCAGCGTTATTTAACTCTTTCAACATGTGGTGAATCCTTTNNNNNNNNNTTAATTAATTTGACAGGCANNNNNNNNNNNNNNNNNNNNNNNNNNNNNNNNNNNNNNNNNNNNNNNNNNNNNNNNTGAGGCCAACTAGGGCTATTCAATAAAACCTTGTCTTGAAATATTAAACAAAAAGTTAATTAATGCTTTCAAATCTATATTCNNNNNNNNNNNNNNNNNNNGCNNNNNNNNNNNNNNNNNNNNNNNNNNNNNNNNNNNNNNNNNNNNNNNNNNNNNNNNNNNNNNNNNNNNNNNNN…
229782	0.497837117228656	5.893	NA	0.451124371058664	NA	NA	NA	NA	0.007617	6.13247	jagged 1	Jag1	NM_013822	CAGACAGTGGGCTGCCGCCATAGGTAGAGTTTGAGGGCACCGCGGGGCTTGTAGTTTCTTTAAACTGTTGTCCTATTCCAGTCTGAGGCTGTTGTTGACTTAGAATCCTGTGTTAATTTAAGTTTCGACAAGCTGGCTTCCACTGGCACTGGTAGTTTCTGTGGTTGGCTGGGAAATTGAGTGCAGCGCTCTCACAGCTATGCAAAAACTAGTGAATGTGCCCTGGTGTCCATTCCCCTGCCGCAGACACATCGGGCTCCCAGGAGCTGCCCAGCCCTAGGCCTGGAGCTTCCACATCTGCCAGCGGTCCTAATGGTGATGGCAGCCTTAGGATCATNNNNNNNNNNNNNNNNNNNNNNNNNNNNNNNNNNNNNNNNNNNNNGTTTTATGATGACGTTC…
12165	-0.0443619721711741	-0.3691	-0.262	0.471419516169577	0	0	1	NA	0.7943	6.1196	peroxisomal biogenesis factor 12	Pex12	NM_134025	AAGAGCTTAGTGCATTATCTCACCACTCAAGTTCTATACTCTAAGGCCATGAGACGGTTTTAGTATGGCAGACAACAGTGATACTTCCCTGATTCATAACTACATTAACTTTAAGTAGTTACATGGGTTTCTTTAAAAGGATATATCCATTCGATCCTAACCTTTTGGTTTGCTCTCTACCAAGCTGGTTAAGCAGGAGAATCAGGATTATCGGTGGTGTGAGAGCCAATGTGGAGGTGAGTTATAAAAGACCACCTCACTTAAAGAGTAAGGTTTTAAGTTGGATGTGGTAGTATAGTATCAACACTCTGGAGATGGAGGCAGGATTTTGAGTTCAAGGCCACCATAGGGAGACTGTCAAAAGTAAAATGAAAGTGAGAGACTGATTAAGAGGGATAA…
67087100036573	-0.200592672112503	-2.525	NA	0.417556378722631	NA	NA	NA	NA	0.1082	6.11489	sterol regulatory element binding factor 2	Srebf2	NM_033218	CCACCGTCTGGGGCCTGGTCCACTTCTTTCCANNNNNNNNNNNNNNNNNNNNNNNNNNNNNNNNNNNNNNNNNNNNNNNNNNNNNNNNNNNNNNNNTCCCTCCTCCCAGAGCTGTGAGGATGAAGGCAAGACTGATTGTTCTGAGCTGTTACCTGCCAAGGCTTTTGGATCATTTCGGGCCAGTAGGACCATGGGCAGAGCTCCTTAACACTGCTGTGGTAAATCCACGGTCCAAGCCCAGGCGGGCTGAGAAGAGAGATGGCCTGAGCAGGAACGGAGCTCTCCTCAGTTGGAAGCAATGTGGGGCGCTGCGAGCCCCTCCCAGTCCTCTAGAGACTGTCTCCTTTCTGCCTCTNNNNNNNNNNNNNNNNNNNNNNNNNNNNNNNNNNNNNNNNNNNN…
243653	-0.35065904247389	-4.463	NA	0.404166566914272	NA	NA	NA	NA	0.02	6.1003	voltage-dependent anion channel 2	Vdac2	NM_011695	TCCAGTTAAAAGAAACCTCTGGGAACGAATATCAGAAGATTTGGCCTTAATATATTTCCATGCGACCAGCAGGCTCCCCTTCCTTCCCCCAGAAGGTGATCACATCAAAGGATGATGAAGCAAGAGCTGTATTTTAAATATTTAGACAGTCACTGTTGGCTGGTTCCTAGTTGGATGGTTATCAGTGCTGCCGTGGTGCGGCCCCCTATACATTATTTAAATGTATTTAACTGTTAAATGTGCTACCCACCAATGATGAAATAGACGTTTATGAAAACCGTGCCATGGTGTGCATGTTTGTTTTATGTTCCTTTTAACATTGACTATTGTACTGAATGAGATGGATCAGTGGCTGTTTTAAGATGAGGTAAAAGANNNNNNNNNGTTATATTCACCCAT…
67486	-0.204971206079382	-2.47	-0.118	NA	0	0	1	NA	0.1134	6.08488	RIKEN cDNA 6330578E17 gene	Coa5	NM_198006	TAACATGCTGAACGCAAGATGAAAGTCACCCAGGATTTTCCATGGTCCTTAACAGAAAGGAACCAAACGGGAAGCACAGCAGCTGCCGCATCTCTTCCACCTCTGGGCCAGGTGTTCCTCCCAAGGACACCAGAGAAAATGGATCAGTGCTGTTTCTGAATGAGTCTGCTGGCTGAAGTCATTTATAGAAGATCCATGGGACTAAACAACTATGGGCTAAGAATGTGTCTGGGGAATTACCTAATGAAGAGATTATGTTCAAGGATGACTCTTCGATCAGATTACACAGTGTGTGAATTCAGGAGGCCATGATGAGATTGGCATAGATAGTGGCTCCTCCAACTCTTTTTTCTGTTTCTTGGTTTCAATTTTAGGCCAACCCCCTCCTCATAAAGGGGT…
1.87221872518729e+47	-0.203144497634467	-1.958	NA	0.41029881035773	NA	NA	NA	NA	0.1812	6.08228	RIKEN cDNA B230307C23 gene	B230307C23Rik	ENSMUST00000122450	TTTTCATGTGCAAGTTGATATGAATATGCCTCAGAAGAAATGTTAATGTGTCCTGGAACATTTAAAGAAAATCAATAGTGTNNNNNNNGGCACTACTTTAAGAGTATTGATTATTAAGTTCTCACAAATCCTTATACCTCAACGTCAGGCGTCTGATTTGTGTTTTCAAGGCATTTCTCTAAAAGAGAAGATGAGGAAACAATGTCCTAACACATAGTTCCATTTGAATCATAGCCACAGTACAGCTACTCTGTAGAACTGCCAATCTAGTGTCATACCACTCACATATTGCCAAAGATATATATTAGGTGATAAGTTTATGTTTCCAATAAGCAAATATTCTATAGTAAAGCTGATTACTCATATAGTAACATTGCTAAGTTTAAGTGAGAGGGGCAG…
228602	0.284852509058485	2.91	-0.234	0.685942083184569	0	0	1	NA	0.0775	6.07751	mitogen-activated protein kinase kinase kinase 14	Map3k14	NM_016896	TCCTGTCTTCCACCACCAGCTCCACTCTGGCCACGGCAGGCTTCCTTTGATCTCAGTGCTCGCTGGTGCTCTGAGATGCTGGATGAGTCTGCACAGGGACCTGCCAGTCCCTGGTTCAGCATGTAGACCAGGGCTTGTGAGCAGAGCAGCGAAGGGAACAGAGTAAAGCACCTCCCAGGACTTGCCTCCTGGCAGGAGAAACTCTTCCCTCATGAGGAGACAAGGAGGAAGGAAAACAGGGGTCTCTGTGACTCTCCAAACAAGGTAGCCAGACCCACATGGGTCAGTCAGCACTTGCCAGCAGTTGGGGAGCAGCTTCTAGCCTGGGTCACGAAGAGCAGGTACCCCTAGGAAGGCAGGAGAGTGTCTAGGGGTTCCTGCCCAGCTCCTACAGGGCAA…
50772	-0.0210931918705324	-0.256	NA	0.442065730665075	NA	NA	NA	NA	0.8586	6.07299		Paf1	NM_019458	GCCTCAAGGCTTTCTAATGAGATCAGCACAGACACCATTTTTAGGGCAGGGAAGCACTTTTCTAGTTGTCTGTTTTGTGAGCTTTTGTCACTACCCCTCAATCTTTGCTGTTAATAAACCTAACTTCTCTTGA
12550	-0.223690329025517	-2.632	-0.106	0.412029147257551	0	1	0	NA	0.09856	6.07283	nuclear distribution gene C homolog (Aspergillus)	Nudc	NM_010948	TTCCTGGGTTTGCCTTCCTGAACTCTTGCAGTTGAGCCCCTAGCCACTCAACTTCCTTTCCTGGGACCTGGGAACCTTAGGGCTGGGGCAGGCATGGATTTCCCAGGCGTGTGAGCTCCAAGGATTCACTGGAGAAGGGCTGGGTCTTGGGGATCTTGTCCTTGCCATTCGTCCTGTTACACATTAAAACTATTTACCCTCTTCC
574429	-0.162504848988222	-1.729	NA	0.428909918499075	NA	NA	NA	NA	0.2272	6.06543	splicing factor 3a, subunit 3	Sf3a3	NM_029157	TGCTCGGTTCCCTGAGAAGCCTGAGAAAAGCTTCCCCAACCAAATGTTCTTAAAGACTTTTTGCTATGTAGTATCTACCTTGTAGAAACCTTGCAGATTGCAGAGTTGAGATGTGTTTTATCTTTGTTTTATATTAAAAAGATCTGTGGGNNNNNNNNNNNNNNNNNNNN
230848	-0.427480564380513	-4.244	-0.31	NA	0	0	1	NA	0.02395	6.0636	MKL/myocardin-like 2	Mkl2	NM_001122667	GGTCACAGGTCTCTTGTTTCAGAGCTCGTGAGATTTGGAAACATGGAAACAAACCTGAGAGGCCAGTGTTTATAGCTGGAGCCATAGCTGCACTGTCGAAGTCAAAATACATTGTCACAGACAAAAAGGAAGGCCACAGCCTGGAAGCCAAGTGTGAGAGACTCCACAGAGACAGTTGTATGCAGAGCCCTTGTGAAATGCCTTAGCTAAAGCCAAAGGTCAGGAAATGGCACTAGGCTCTGGTCATCAGCCACCTTTTATCCTCTGTGGTCACCTCGTGGCCCTAATAAGAGGCAAGCAGCTCAACTTGAAACACCAGGCCACCCACAAGGGAGGGAGGGGAAGAGCCACTGCACATGTGCTCCTTAGAGTGGCCTACGGCAGATCAATAGCAAGGTC…
81003	0.188315623766652	2.053	NA	0.540170592135381	NA	NA	NA	NA	0.1655	6.03463	ubiquitination factor E4A, UFD2 homolog (S. cerevisiae)	Ube4a	NM_145400	ATACTGTGAACTGCACATGCACGCCCGGGCGTGAGCTGGTGCTTGTGCTCGCTCGCTCGCTCTCTTCCTGNNNNNNNNNNNNTGGCTCTGAGCCTCTTCNNNNNNNNNNNNNNNNNNNNNNNNNNNNNNNNNNNNNNNNNNNNNNNNNNNNNNNNNNNNNNNNNNNNNNNNNNNNNNNNNNNNNNNNNNNNNNNNNNNNNNNNNNNNNNNNNAAATTAGAAAATTGTTCTTGTGCAAATTATGATAATTATGATTCTTAAGACCTTGTTCTTTCCCTGGCTTATAGAAAATTCTCTTCCTCACAGCATCTTTATAAATCATCACTAATTTTAGCCTCGGTTTTCCTATTCTCCTTGTTTCCTTTTCTATCCTAAATTATATTAAGTCCAACAACAAAAA…
100043315	0.36062519229009	3.654	-0.139	0.483024905870199	0	1	0	NA	0.04066	6.03055	receptor accessory protein 5	Reep5	NM_007874	GGCCTGGCCGGGCGNNNNNNNNNNNNNNNNNNNTGGAGCTCTGTGTCATGCTAGGGACAGTGGCACAGTCGTTGGATAATGTTGCCTTGGAAACTTCCCGCTGTATTAAAAATGGAATGTGTTGTAAGCTGCTTTGCCTTTGTTGTCGTATATGTAGAAAGCATTTTCATTTAAACCTAACAGAGTGGGCAGTACCTCAAGTGTTTAAAATATTTTGCTGTGTAGGAAGACATGTCACTATACTCCAGGAAATACAAAAGAGGGTTGGGAATCTCTGTCTGTAGGCCCCGTGCTCTGCGGGGCTCACTCTGCATGCGTCTCCTTGTGCTTACAGTTAGGAAACCTTTGTGGTTGTGCTTCACGCAGTGTATGATNNNNNNNNNNNNNNGTTCTGTGTTT…
13616	0.102710984780867	42029	-0.095	0.414849167116966	0	1	0	NA	0.3656	6.02605	glutaredoxin	Glrx	NM_053108	AAGGGGTGGCAGGCAGAGTCCATGCTGACACAGCTGTCTAACCATGCTGATGGCCAGTGCCCCTGAGAGTTGATGTGCATCGCAGAGGATGTCAGTATTTCCTGGTGACTGGGATTTTTCAACAAGGCGGCCTTTATTCTTCTTTTCCTCAGTGCTAAAAACTGTTGCAATTTGCCCCTAACCATGGGGCCGAGAAGCTTAACAGACCACACTGGTTTGATTATCCATTCTTCATGTGCCAACATGTCTCTACCTCTAAGCCCAGGTTTTCCAAATCCAGTTGCTCTAAATCTCCAGTGGATCTGTTGCTGGTTTTCTGCTACTGTTCGTCAGCTGAAGTCATTTTGCAGAAGTCCACTTTCTAAAGAATTATTGAATCAATGGATATCGAAAATTTGT…
434065	-0.842035476704589	-5.085	-0.292	0.529978268559475	0	0	1	NA	0.01298	6.02541	breast cancer 2	Brca2	NM_001081001	CCTCCCGGTTTGTAAGATGTGTACAGTTCCAGGCTACTCATAGGTGTTCGTGTGAGAAGGCGGGAGTAGCTGCACTCTACTGAAGCGTGTGTTTACTGCTCAGATGCTCTACCTGGTCTGTGTTGGTGTAACTAAAGCTGGTTGTCATCGACTGATTTAAAAAGCTTTAGGAGTAGACTGGATCACTACAACTATCATTTTATATACAAAATAAACATAGCTTTGCTTTTAGTTTAGNNNNNNNNNNNNNNNNN
140810	0.208298812852439	1.99	-0.025	0.586545479832653	0	1	0	NA	0.1758	6.02336	nucleus accumbens associated 1, BEN and BTB (POZ) domain containing	Nacc1	NM_025788	CATACATGTGNNNNNNNNNNNNNNNNNNNNNNNNNNNNNNNNNNNNNNNNNNNNNNNNNNNNNNNNNNNNNNNNNNNNNNNNNNNNNNNNNNNNNCCAGGACCTGTGAGGGGCTGCTCCATGCCCTCTATCCGGATGCAAGAGCTGGCTGACAAGGCCAAACCACTGTACCTAGGAGAGGGCAGTGCCTACAACAGCTTTCTCAGTGACCATGAGGAAGAGCAGAACTTGATAGGCATAGAATACAGCTTTCACACAGACAGCCCCCTCAGCGAAGGTCCTCCAATACCTGCCCAGGACCCTTCCATGGATGTCACACTCCCCTCCTGTCACATACATACCCCCACCACCTTAGTCACGAGCTACTGTCTGTCCCTCCCCAGAACCTGCAGGGGTGCTG…
192191	-0.546754393570504	-4.791	NA	0.456032802030714	NA	NA	NA	NA	0.01572	6.01854	Rac/Cdc42 guanine nucleotide exchange factor (GEF) 6	Arhgef6	NM_152801	CCATCACTGTGCAGCTGAGCACAGTGCCTTCAGCACTCCTTAAAGTGGCCAGCTGAATGGTTTCACTGTGCATTTGAGCTTTGTGCTTTGTGGTGTTGGGATGNNNNNNNNNNNNNNNNNNNNNNNNNNNNNNNNNNNNNNNNNNNNNACTGTTTGATTCAGAGTTTATTGCTTGGTTATCAGTTGATTGACACTTGTTTTAACAGGGGGAAATAGCCTGACGTGGTGGCCAAAATGGCCCCAATACTTTGCTATGCCCAACAGCCCTTTACTACCTAATTCGCTGGAGGCTAAGCTTCTCAGGCTATGTCTAGAGTAGGTGAAAATGAACACCTTTGCCCAGTGACCCAGTTGCACTTCCCTTTACTATCATATGGCCCCCTTCAGTACTTTAAGAAC…
67574	-0.154782407368252	-1.555	NA	0.436279037915929	NA	NA	NA	NA	0.2702	6.01783	WD repeat domain 46	Wdr46	NM_020603	GGGCCAGAGTGCTCAGTGGGCAAAGGCACTTGATGCCAAACTTGAGTTCAGTTCCCAGAAAACACGTTTGGCAGGAGAAAACACACAAGTGTCTTTTTACCTTTCCATGCCCACATGGGGCAGCGCGNNNNNNNNNNNNNNNNNNNNNNNNNNNNNNNNNNNNNNNNTATATAAAGGGAACACAAAGATCCATAGGGAAATTGTCCCATGTGCCTTACATCTTAACTGGGTAGGAGCAGACAGCTCCTTGGGTGTGTGGGCATTAAACAAGGTTTCTGGNNNNNNNNNNNNNNNNNNNNNNNNNNNNNNNNNNNNNNNNNNNNNNNNNNNNNNNNNNNNNNNNNNNNNNNN
12571	0.0904010679062797	0.8128	NA	0.518933473969604	NA	NA	NA	NA	0.5543	6.01344	RIKEN cDNA D230025D16 gene	D230025D16Rik	NM_145604	GGACATCACTGTTTTCCCTGTCCATGGAACTGTGCGTCACATCCAGCTCAGTGGGTCTCTGTGCCACCCTGTGTGTTTGCTTGGACACCTTGGCAGTGTTGAAGGGCCCTGGGACTCAGAAGGGTTTGGAAGTAGGATTTGGGCTGAGTCCTCTGCCGTGGGACGGAGGACCCAGATACTCTGTCCTAAGCCTGCTGTTGCCAGGAGAGAACACAGTGTGCAAAAAGAAGCACAAACTTAGAGCCATGATGAGGGCTCTCATAACTAACATGTAATAAAGGACACGTCAGCCCCTGCCCTGCTCACATAGGGAAGACAGGACTCTTTCTCTAGCTAAGAAAATATTCCCAGGATGAGAACAGGCTCCTGCTTTTGGCCCGACATTGCCACGTGGCCCCT…
225791	-0.799729328171388	-5.055	-0.087	0.604366156570557	1	0	0	NA	0.01322	6.01321	ubiquitin-conjugating enzyme E2N	Ube2n	NM_080560	NNNNNNNNNNNNNNNNNNNNNNNNNNNNNNNNNNNNNNNNNNNNNNNNNNNNNNNNNNNNNNNNNNNNNNNNNNNNNNNNNNNNNNNNNNNNNNNNNNNNNNNNNNNNNNNNNNNNNNNNNNNNNNNNNNNNNNNNNNNNNNNNNNNNNNNNNNNNNNNNNNNNNNNNNNNNNNNNNNNNNNNNNNNNNNNNNNNNNNNNNNNNNNNNNNNNNNNNNNNNNNNNNNNNNNNNNNNNNNNNNNNNNNNNNNNNNNNNNNNNNNNNNNNNNNNNNNNNNNNNNNNNNNNNNNNNNNNNNNNNNNNNNNNNNNNNNNNNNNNNNNNNNNNNNNNNNNNNNNNNNNNNNNNNNNNNNNNNNNNNNNNNNNNNNNNNGGNNNNNNNNNNNNNNNNNNNTCTTAN…
78920	-0.210315537939337	-2.313	-0.18	0.491881158479027	0	2	0	NA	0.13	6.00724	phosphatidylinositol 3-kinase catalytic delta polypeptide	Pik3cd	NM_001029837	GAGGCGCCCCCTGGTGGTCATACGGCGGTTCCCTCCTGGCTTTCAGCCCTAGAGGTAAAAGGACAGTCCTGGAGACCAGGCATGTCCAGTGGTCACCAAAGGGACCCCAGAGCCTGAACTGTCCCTCATGGGGAAGAACCACACCACTGCTTCTTGTTTACACTGGTAATTTATTTATGACTCGAAATGTTTAAGGAACAGAATAGCCATAAATGGAAGTGCATTTCTGTGCAGGGGAGGGGTGATGTCCTCATGATGTCATCCCCGGTCAGCACTGTAACAGCACCTTGAGGATCGAACCCCTAGTCTTCCAACCTGTGGGTCTTGGCCCAGCAAGGACAGTTCTTGGGGCCTTCTTCCCAGGCTCCCAGCAGGCTGCCTGGAACAAGCCTGGCGGTC…
70737	-0.183696230783463	-2.127	-0.107	0.563690453832268	1	0	0	NA	0.1543	6.00123	tubulin, gamma complex associated protein 3	Tubgcp3	NM_198031	GGCTGGCTTGGGTTAGTACATGCTTACTCAAGCCTGGCCCCTCAAGCAGCTGTGAGCTGCAGGTGCCCCCTGTCTACACACAGGCCCCAGTGTTCAGCACTGTGTCTGCTGGAAGAAGTCTTGTTATCCACTGGACTTGCGTGTCTGTAACGCTGCTGAGTTCAACAGGCCACTTACCTACCATGTAGTCTCCGTAGTCGAAAGACACTGTGATGTGCTGGGACATCTTATTTCCACCGTGTAATTTATATTTCAACAACAACAAACTGTTTCTTGCCACNNNNNNNCTAGACCATAAATTAAGAGTAATGTCACTGCTGTTTTTTAGCATTCTCTGTGAGACAGTTTTTGTTATCATGATGACACTAAAATTGAAACATGTCTAAGAAAGTCCACAGG…
81898	0.25863119220449	2.732	-0.045	0.578582431864656	0	0	1	NA	0.09046	5.9944	AF4/FMR2 family, member 4	Aff4	NM_033565	ACTGAACATACTCTCGTTGCCTCTGANNNNNNNCCACAACACTGTGTCACATCACAAAGGAAAACTGCCATAACACACCACCTAGTCGACACTAAGAATGAGGAATGGTTTTCTCCTCTTTGGTTTATGTTGTTGTTTCTATAACCCAAAGCTATCATATCAATTGACCCTTTGAAGAGTCCCAATGTGACAAGTATTTAAATGCTTCTAAACCTTCAGTACATCAGCAAGATGGTTTTAGTAATTGGAATTCCAGTTGCAATTCATAAATAATCAAGTAAAATTCNNNNNNNNNNNNNNNNNNNNCAAGTTCCCAGATTGGAGCTTGTTTAAAGCTTAGTATTTCTGCCTANNNNNNNNNNNNNNNNNNNNNNNNNNNNNNNNNNNNNNNNNNNNNNN…
18806	-0.381629135989274	-3.43	-0.322	0.539463298205318	1	0	1	NA	0.0491	5.98263	Janus kinase 2	Jak2	NM_001048177	AAGAGATGGCCTTCACTCAGAGACCAAGCAGACTTCCAGAACCAGAACAAAGCTCTGTAGCCTTGTGTCTACACATCCTTATCATGATGCTAGCTAGGCAGAAGAAACTGTGACGCCGTCTGCTCAAAGCTTTGGAAACGCCGTGCGTTTGTTTCTACACCATCTGTAAAAACCACTGCTCAAGTCTGGCAGCATGCTTGTGGGCTGATGCATGGAGCTCACCACAGAGTCTCTGCATCTCCTCTGGCAGAAGAAGAAAATAGACAGTTTTCAACTCAGCTTTTTTGAGAAATGGAAAAAATTATAATGTAAATTTTGCAGTGTAGGAAATACACAGAACATACATGTACAGTTTTTACCACGTGGAGTGTATAATACTTTGGCCTCTTGTGTGATTTA…
12419	-0.277646249706891	-3.27	NA	0.4179311314897	NA	NA	NA	NA	0.05668	5.96182	cyclin E1	Ccne1	NM_007633	CCAAACCTGCCATTGCCTCCAAAGACAGTGGTGTGGAAGCAGCTGCCTGGAGCTCCCTGTGCTGCCTTGGAGGTCAGGAGCCCCTGCAGATGCTGTGCTCTATGGAGAGGTGCATCTCTTCCGGAGCAGCAGGGGTCTGCAAGATGCCTTGGATGGAAGTGCTTTTATTGAATGCTAGGTGTTTTAACTATAGGGTCAAGTACACCAGCCACCTCCAGAACACCACTGAGTGCTCCAGAAGCTGCTAAGGAGGGTGCTACTTGACCCACTGGACTCTTCACACAGATGACACAAGCTTGAAGTTAAGGAGGCCACGCCATGGCGGTTGCTGGCCTCTGCTCGGGTGTTGTAGGTTGCTGTTGATAGGCTGTGACCAGTGGTTGTGAGCAAGTGTGGGAT…
272009	-0.701091581361561	-5.262	-0.16	0.619284603080115	0	1	0	NA	0.01151	5.95573	RIKEN cDNA 1110037F02 gene	1110037F02Rik	NM_001081183	ATGTGTTCTTGGCAACACCCCAAGTAAATGCACATTTCATGAGGACAAAAACAAACAGACCTTGAAGGACCAATTTAGACTTAACAGTTATATCTGGATACATCTGAGAGAATATTTTTATCTGAAGAAAGCAGATTTTGTTTGATACTTAATGAGATTTCAATAAAAATCCAANNNNNNNNNNNNNNNNNNNNNNNNNNNNNNNNNNNNNNNNNNNNNNNNNNTTAGAAAGTTTCTAGGTAGAAAGNNNNNNNCAATGANNNNNNNNNNNNGTATTTCTCTTGCTTATACTATAGATATTTCCAAACTTTCTTAGCCTGTGACACCCTTTAGTGTGTCTCGGGAATTTTTTCACAGTATCCCTAGGCCAAAAACAAACTTGATACTTTTGTTTATTGA…
66901	-0.130992521604897	-1.623	NA	0.403821561482642	NA	NA	NA	NA	0.2522	5.95144	ATPase, H+ transporting, lysosomal accessory protein 1	Atp6ap1	NM_018794	CATACACCTGAGAGGAATTGAGGGAGTATTGGTGTCTAGGTTGTCATGTTTCTGTTTTGTGACACAGTGGATGGAAAGGTTTGTCCTCTTCCTACTATAGCATGAACCCTACATACGCCACCCTCAGTCTCTCTTGCTTCCTCTTTAACCCGGAGAGGGACTCCCCTGTGGCTATCCCCCATCTCTACCAACAAAGTGTATTCTTCATAGATATTAGATAAATCTTCCAGGCTTCATCATCAAGAGGGGAAGGGACCTTAATTCTAGGGTCTCCCCTTTACCCTCTCTCCTTATTTATTCTTGCCCCTCTGCTATTATTCCTTGCTGTTTATAGTGCTTTTGTGTAGTAAATGCTCACTCCCCAAGCTTTATGGAGCTTCCAGCAACAGCCATGAACTT…
76306	-0.510844798364781	-5.24	-0.129	NA	0	1	0	NA	0.01179	5.94998	leucine rich repeat containing 40	Lrrc40	NM_024194	GTACCGCTGGTTTCTTACTCTGGGCATGGTCACTCGGGATAGGACAGAGCCAGCCTCCAGTGTCCAGGTGTCACTAGACAGTCACTGTTTGGGCTATGGTCGTTCCTACTAAATGTCTACAGTTTGTGAAGTGATGTGAACATTTATAATGTCAACTGCTACAGATTTTAAATGTTTTATAAATTCATTCCTTTATGACACTGCAAGAACTTTTCATATGATTTTTATAATGAAAAAGCAACCATCTTTGTAAATCTGGGTTCCCCCTGGTATCTTTTCATTTTCCATCTTATATGAACTGAGCAAGACTATATAAGGTGTAAAGTCAGCGAACTTTTACTAAATATTATTTTTTGGCATTTAAAAGAAAATCGGACTTTTCGTTGTCCAGGATAGGAC…
72961	-0.254538772764368	-3.169	NA	0.426022869857701	NA	NA	NA	NA	0.06213	5.94995	protein tyrosine phosphatase, non-receptor type 6	Ptpn6	NM_001077705	TCTGGGCATTCGTCTGCAGGTGGCCATGCATCAGCCTTGATCCCTGCAGAGGCTTCCACCCGATAGACTGAGACCTGTGGCCCTCACCAGACCCTAGGACCACCCCCATCTTCTTGTAATTTAAGTGACTGTGGTCATCTGAATCTGTATATAGCCCGGCAAGTCCCCAGGGAGAGCCGGGCCCTTCTATTCTTGTAAATAAATTCCCTGGACCACTGTNNNNNNNNNNNN
83430	-0.0990076909935951	-1.217	-0.051	0.487644465132677	1	0	0	NA	0.3774	5.94873	tripeptidyl peptidase I	Tpp1	NM_009906	CCCTTTCGTGCCATGACGAGAAAGCAGAACTGTTCCCTGTACTAAAAGGGAAGGCTCAGTTTCTTGTTATTCCTCGATAGAAGCCCTGCTGAACTCCTGTTGCCTGCTGCAGATAGCTTCTCCCTAACCCTCAGATGCTGTGAACAGGACTCAACTCTCAATCCTACTGTGTGCCATCAAACTCAGGTCTCCAAACTTCTACTTCAAGATCCTCAACAAGATGCTATAACCAGCATATTTTGTCTCACCCCAACCCCATCTCTCCTTCCTCTTTCCAGCTTGAGATGTGAAAGCAGGGCAAGAAGGTTCAGTCTTCCATTACTGACACTAGCAGGTCCACCCAACGCTTACCACCTCTGCACTGACCGTACACTCTATTTCTCTTCGGGTTTGCTTTTC…
101095	-0.355108997044939	-3.62	-0.159	0.596736448613983	1	1	0	NA	0.0419	5.94555	polymerase (RNA) III (DNA directed) polypeptide G	Polr3g	NM_001081176	CTGTGGAATCCTCAAATGTTTGGGGGATTCAGCTTCGAGCGTTTGGACCCACTTTATTTTGGATAAGGATTAAGTCCGTATTTTCTGTTGTTCAGTGTTCTGTATCCAACTCTTGAGAACGACTTTGTGTTTACAGCCCATGACCTTACTCCCTTACCTCTGCCACACCTGTGACTATGCAATGCGGTTGTGGGTTCTCTGGCTTTTGTTTGATCTGGATTTGAATGTTTCTAGAGAGTTTTCGTGGCACTCTTGTGTGTTCACAGTTTAAAAAGCTCACTCTGGCTCACCTGCTGACCTTCGGTAGCAAGGGTTACTCGTCATAGTGGATTTCTCTTAATACTGCACGTGGGGCACTTTAAAAGCAAACTGGACGATGATTTCTCTTCCCTGGAACAT…
72759	-0.197715925921866	-2.269	-0.144	0.551349666692342	0	1	0	NA	0.1352	5.94045	lysophospholipase-like 1	Lyplal1	NM_146106	TTCCTGACCAGCATATTGATTGTTCATCTTCCATTTAACATTTTTTCTTATTTGATCCTCACAAAAATTAAGGTTTTTGAAACAGCCCGTGCCCCTATATTATACAAATGAAATTGCATATCTGTCTATTTTCATTCAACAAGATTGTCTTGTAAATCATCATGTAGTGAATGTCAACTGTTCATTTTGTTGCTGCATAGGTACCATTGAGGGGGCACACTGGAATGTGCTTGTCCATGCATCACAGATTTGGGTGACTTCCTGTGTGAGGCTGTCATAAATAGGGCTGCTATGAGGTGCAAACATCCACCCTAAGGTGGAGAGCTGGGTGACAGTGTTATAGCATCGCCTGAAACGGCCCAGCTGCTTCTCAATGTGGCTTTAGCACCTTCCATTCCA…
66329	-0.366891926043689	-3.624	NA	0.428461600637163	NA	NA	NA	NA	0.04173	5.93198	C-type lectin domain family 4, member a1	Clec4a1	NM_199311	ACGAAGCATTCTCTACAGACTCATGATGTGATTGGAATGGAAGCTGTAATTATAGAGACAGCTAGGAAGTTCTTCATTTGATCCTCTTAGGAATCAAACAGGGACTTGGAATTGTATCAGAAAGCCAGATTCTTAGANNNNNNNNNNNNNNNNNNNNNNNNNNNNNNNNNNNNNNNNNNNNNNNNNNNNNNNNNNNNNNNNNNNGTTTCTTTGGAGACAGGGTTTCACTATGTACCTCTGGCTGTCCTAGAACTCACTATATAGACAAGCCTGACCTCAAACTCACAGAGATCCTCTTGCCTTTATTTTCCTGAGTGCTGGAATTAAGGACATGCACTACCACCACCAGTCAGCTTCTTAGTAAATTATGTGTAAGAGATGTCTGCAGAATTTTAGATA…
99100	-0.0904742726086383	-0.7433	-0.092	NA	1	0	0	NA	0.5887	5.91811	HLA-B associated transcript 2-like 2	Prrc2c	NM_001081290	AGGCTGTGGTTTATTGGGGATGGGTGGGTAGGGAAAGTGAAGTCAAATAATGCCAGCCAGCAGCCACAGGGGTAAAGTGGTCTGTGACATCATCCTGTGAGACACAAGGGGCATAGAGCATTTACAGTGACAGAGCTGCTGCACAGTGAGGCTCCACAGGCTCGCACCTCCGGTGTAACATTTGCATCTTCAGTTGGTTTGTATACAAGTACGTAAACAGTCTGTAAGTGCATACAGTTTAGTCCTAAGGAGCATGAAACACCAGAAGTAGGAGGAGGAGAGCGATAGATACCACAGAGTAGCTCAGCTGGACACTGGGTGGTCCCATGAATCCATCAGCTGTGGCTCTTCTGCTCCCTTGTGTTCTTTGGATGTGTCTATGGCTCTTCTAGGCTTGAA…
11490	-0.110399921986341	-0.9738	NA	0.443274473765141	NA	NA	NA	NA	0.4779	5.90787	zinc finger, HIT domain containing 1 | procollagen-lysine, 2-oxoglutarate 5-dioxygenase 3	NA	NM_027318	ACCTGGCATCAGGGAGAGAAAGTNNNNNNNNNNNNNNNNNNNNNNNNNNGCTCATTCACAAAGGACAGAGAGAGGGAGAAACTACCCATTCACCCAGCAAAGCTGTGCCCTGCCGACCAAGGAAGGCCACAGGGACCCAGGACTGTTGTGGGGGTGGTCCATCCACAGAGTGCTGTGATAATAAACGGCCTGGTG
79464	-0.576322094373374	-5.71	-0.127	NA	1	0	0	NA	0.008332	5.9045	DIS3 mitotic control homolog (S. cerevisiae) | progesterone immunomodulatory binding factor 1	NA	NM_029454	GCATAGAGTATAAACTTTGTAAGGATGATAGTTGTGTAGACCTTGTTTCTCCTAGAGGACCATACCTCGTCCTCACAAGAAAATAAGGAACTAAAGCTAGGTCCAGTGGATGGGATCCCAAGCACTCTGAAGGCTGAGACAGGAGATCACGTGTTTGAGGCTCATGTAGCCAGCCAGAACTAAGTAATAAGTCCCTGTTTTAAAAACAGAGAAGTGAAAGAAAACATAGATGAATAGCAGCAGTATGTGCATNNNNNNNNNNNNNNNNNNNNNNNNNNNNNNNNNNNNNGGTTTCATTCACACTAACAAAGAGCATATAATTATTGAGAATACTTATGTGAGAAAAGTGAAATTGGCATGAAGAAAACTGTAGAACTATAATGATGAATATAAAAAACC…
17691	-0.460744547595775	-5.452	NA	0.419515207670175	NA	NA	NA	NA	0.009893	5.90394	CDC42 small effector 2	Cdc42se2	NM_178626	CCCTGGTCCCTGCACTGTCATCGTGAATTCCTNNNNNNNNNNNNNNNNNNNNNNNNNNNNNNNNNNNNNNNNNNNNNNNNNNNNNNNNNNNNNAATTATAAAAAAGAAGTGTGGCGGCAATCTGTTCACCCCTGTGATCTCCAGCAGAGACGTTCCCGCTCCAAGGAAGGCAGCGTCAGGCCGACCTGCCTTGCCGCCAGCGGCATGCATGCCTGGGACTCTGACAGAGTTCTTTGGATCTTAGCTGAATTTTCAATGTTTAATTGACATGGATCGGATCTTAGCATGGTCTTTTCTGTGACTGCTAGCACTGTATTGTAATTTTTCCATTTTAAGCCTTTTCATTGCACCTCCAGCCCCTCTGCCTTATGATTTAACTGGTAAACAAAGACCTGTAAT…
74522	-0.118668723597757	-1.24	NA	0.41603223359942	NA	NA	NA	NA	0.3694	5.89875	tripartite motif-containing 28	Trim28	NM_011588	AGCTGGGGCTCTTGTGGTCAGCCCAGTCCAGCTCTGGTCTCTGTATTTTCACCCCATACCCTGTCCTTTGGTGGCCTGACTCCTGTTCTTGCTGGCCCCATCGTCCCCTCAGTCCCTCTTCACAAAATGGTTTTTACTTCTGTGGATTTAATAAAAACTTCACTGAGTCNNNNNNNNNNNNNN
243819	-0.084173618534475	-0.8516	-0.083	0.485528546214923	0	1	0	NA	0.535	5.89359	heterogeneous nuclear ribonucleoprotein U-like 2	Hnrnpul2	NM_001081196	AGCCCCTGCTGTTTTCGCCTGTCAGCCATGAAGCTGAATCTTTGGGGGTGCCAGGCACCCCCTAAAACACAACCAAGGAAAACAGGGGCTGTCGGGNNNNNNNNNNNNNNNNNNNNNNNNNNNNNNNNNNNNNNNNNNNNNNNNNNNNNNNNNNNNNNNNNNNAGTGGAAACAAAACTGTACANNNNNNNNAAAGTTTGTTGNNNNNNNTATTGTCTTATTCTATAAAACATTTCAAACCTAGTTAGGTTATTTGTAATCNNNNNNNCCGTTTGCACAGAAAGCAGCACTTAGAGCTGCCTATTCTGTACCCTGCAGCTGGATAGGAAAAGAACTAAAAATGACACCTCCAGCATTCTAAGACAGGTGGATTGGTAGCCCAGTAAGGGAGAGTGTTGTG…
69930	-0.450609290801072	-4.6	-0.097	NA	1	0	0	NA	0.01794	5.88629	aurora kinase A	Aurka	NM_011497	GGAATCCTGAACCACGGCCACCGTGCAACTGTGAGAAACACCCTATTGAAGCCACCCTCCTGGACCCTCATGGCTGCCCTCAGGGTGCCTTGCTGAGCAACTAGTCCTTGGCCATGCATCCAGGAAACCCCAAGAACCATGCTGCTTTTCCTGATTTAGTAATCTGGAGGGAAGGTTCCACTGCAGCTGTCCCCTACCCTCACCCTGGGCCTGTGCCCCAAGGTGTCCTTGTNNNNNNNNNNNTCTCACTGTGGGAAACTTACCAGAGATCACCTGTGTCGTAGCCTTCAAGTGCCAGAGTGTGTGTATAACTTATTGGGTCACCAGGCCTAGGGAAACTGTTGGAATGGGTATGTAATCTTTTAAATGTCAAAATAAAGATTTGCATAGACTTTGACT…
52331	0.116907977845749	1.465	-0.073	0.458987385448011	1	0	0	NA	0.2959	5.88133	solute carrier family 37 (glycerol-3-phosphate transporter), member 2	Slc37a2	NM_001145960	TATTTTCCTCAAGTCCCATGACTTTTGTACAAACAAATTTGAGGCCTCAATTGGAAGAGCAACATGGGCCACCCCTGCTGGGTACCCAACTTATGAGCAAGAGAATGGAAGCTTCCATCACAGGGAGAGGCAAAGCCTCCTGATCTAACTGGTCTAGCCCCAAGCTACATTGCCACTAAGGAAGGGTACAGAAAACTCTATGGGAAGGGGCTGCTGAGCACCAAGCATGGGAACATGGCAGACTTCAAGGCCTGAGCTCTGGGAACTGCAATCAGAAGGAATGGGCTGAAAGCAGAAAGGAAGGACAGGTTCAGACTCTTGCTTGTTTGGATTCCAAGGCCTGGAAAAGGTGCATCTCTCCTTCCCATGTTAAATTATAAACCTCTGTAATTATCCTGT…
232533	0.0799386646568445	0.746	-0.297	0.955297135921979	1	1	1	NA	0.5875	5.88093	bassoon	Bsn	NM_007567	TTGTGTCCAGAAGGGCTCCTGAAGACCTGAAGAAAGACAATCTCATTGCTGTGGAAAAATCTCTGGAGTCAAAGGCCTGGGCGCAGCTCTGGACTCTGCGTATAACGCATCTACAAGCTGGCAAACCTTTGGCCCAAAGATTCCCAGCAGGCGGGCCCCAGCAGGCAGGCCTCAACCAAGCATGAGAATGACATGTGTTCTCACAGCAGCGACCTAGGTGAAGCATCTGCCGGACCAATGGGACCATTGGCTTGGGGGACCTTTCATGTCTTTCAAGAGACCCTGCCTTACTCAGGCCAGCCGTCCTTGGGAGCGAGGAGCCCTCCTCACCAGAACGCGGTNNNNNNNNNNNNNNNNNNNNNNNCTTCCCGCAGCCTCCTGTGGCCTGGCCACCAGGCT…
67230	-0.178444407841971	-1.826	NA	0.408679254162064	NA	NA	NA	NA	0.2063	5.88092	ceroid-lipofuscinosis, neuronal 6	Cln6	NM_001033175	GGCTTACTGGGGGCACCAGGCCATGGTGTTTGTACATGTGTGCATACATGCACCGTGGTAATGTGAACTATGCACTGGTGGCAGGGATGGACAGAGTGTGCTGTTGAGAGACTCAACTGTTCTGGTCAGGTTCTGAGTTTGNNNNNNNNNNNNNNNNNNNNCCCCCCTTTGGACTTAAGATGGAATTTAGTTTGGGGAAGTATATGAAGGCCAAGATCCCGGCCCCTGCCCTCCCCTGTATTTCATTACTATTAGAGGTGCCTGAATAACACCCCTATCTCTCAGGACTGGGCTGGCCTTATGGAGATATCTTCTGGTGACAAGCGGGTGAGGGCTGCTCAGGGCAGAAGCAGGAGACTCTGCTACCTGTCCCTGGGCCCTAGGTTTCTGGGTCACAAC…
12007	-0.141904751341309	-1.707	-0.195	0.480573605783415	0	2	0	NA	0.2319	5.88085	signal transducer and activator of transcription 5B	Stat5b	NM_001113563	CCAGACCTCACCACCTGCAGCTTCATCGCCCTCGTGGAGGAACTTCCTGTGGATGTTTTAATTCCATGAATCGCTTCTCTTTGGAAACAATACTCGTAATGTGAAGTGTTAATACTAGTTGTGACTTTAGTGTCTCTGTGCATAGTGGCACTAGTGAAGGGAGTGCGCGTGAGTGTGAGTGCATTTGCACGTCGTGNNNNNNNCCCCGCCCCTGCTGTCCAGTCTAAGCCGCCACGCCAGGGCAGCGGCTGCGCNNNNNNNNACCATGTGCAAAAAGGCAGTTGGTTCCCTGAACCCTGGAACCTGGCCATGTGTCTTCAGGGTGGCTGACCCTTGACACGTGACTATCCAAGTAAGAAAAGGACAGAGGAAAAAGCACCCTCTCTCTGGGGAGCCTCG…
17082	0.122937191120755	1.548	NA	0.472708582589559	NA	NA	NA	NA	0.2723	5.87583	Rho GTPase activating protein 31	Arhgap31	NM_020260	GACCATCCGACCTGCTGTTGTCTGTAAATCTTTCAGGTTCATCTGGTCCTTACGGGCATCAACTGGCCATTCTCCAGGCACACGCTATGGAAATTTGTGCTTTTATTTNNNNNNNNNNNNNNNNNNNNNNNNNNNNNNNNNNNNNNNNNNNNTTGTCTTTGACCGTGTATGAGTCCATTTGCAAGAAGAGTGGTCAAGACAAGGACCGAAGAGTGAGGTTTAAGGAAGTCCACATGAGCAAGTGGGGAAGGTTAGGCAAGGAAGAGGAGGGAATGCTTGCCTCCGATGGCAATCGGGGCTCATCTATGAGACAGATTATGCCTCCATTATCATTCTCTTATGCTCTCAAGAGCTGCCTGTGATAGTAACCCTTGAAAGAAAGAAATTATTTTTTGACTG…
102436	-0.167917767219969	-1.831	-0.088	NA	1	0	0	NA	0.2053	5.86019	lectin, mannose-binding, 1	Lman1	NM_027400	CCTTCATTTTCCTATATGTACATCATCTGGGCTAGACTTTCGCTGGCTTCAAGACAATTTACCTCTTACTAAAGTAATGGGCTCGTTTGCTATGGGATCCAGAACAACACTGTTTAGTATGTCCTTCCAAAATTGTTGTAAGCCTTTGTAAGTTTCCTCTCAAGTGTCATTTGCATTTTTGTCTGACAACCTGAAATCTATAGAAGACTTTATGAGAACACTTACATTGTGGCACTACCTAGCTTGCACCGTGTGTGCAGTCTTGCATTTTCTGCTGGCATTTATCCTAGAAGTNNNNNNNNNNNNNNNNNNNNNNNNNNNNNNNNNNNNNNNNNNNNNNNNTGCTCCTGCTTCCTCCTCTGTGGAGCTAGCATTTGACACTCGTGCTCTAACGGAGTG…
434438	-0.85874741171056	-7.325	-0.094	0.45581387975039	1	0	0	NA	0.004492	5.8594	zinc finger, DHHC domain containing 2	Zdhhc2	NM_178395	TTCTACAATCAAAATAAAACCACTCTTGTAAAGTACCAGTGCTGTGGAGGAATGGAACAACCTTCCGATTGGAAGGCACCATTTGCCAATTGTCCCTATATCCCTTTGACTAGATATGCAAATTTTGTCTTCAGTGATGGGGATCAAACACAGCAGTATGAAGAGTTTCAAGTAATCACCAAACTGATGCTTAAAACAGAACACTGTTTATTCCAATATATAAACTTCTGTAACTAATACAAATTACTATTAACCTTTAAAAGTTATTAAAAGGGAACCATTTTCTGCCAAAACCCGAGATTAAGTTTATGGGCCCATGTTCATTCGAATAATTGGGTTGTACAACTTATCTCATAATCCCATTATTCATTTGATATTCTGTTTTAGAAAATTTAGGTT…
73893	-0.684372404632468	-8.322	NA	0.439591510575391	NA	NA	NA	NA	0.003548	5.83715	centromere protein A	Cenpa	NM_007681	GCTGCCAGTGGAATGTACATTACCTGGAAGCTTTTGGAGTTGCAGCTTGACAGTGGTGTCGGAGGAGCTGGCTGGGTTTTGCTGTTTTTAAATACTGGCTACACGGTGCCCTTAAAACTGTCTCTGAAGGAGAAGACTGTGGCCTTCCCCCGACACAGAGGTCTGCCCACTCGCTCCCATGGACTCGAGTGTTTGCAGACCAAAGGTCAATTTGGTTTGTGAATTGCTCAGCCCTATGGCTGAAGGTTTCAGACACCCGATACCTGCCATGGTATGGTTATTTCACTCTTACTGCTCTGTTTGCATNNNNNNNNNNNNNNNNNNNNNNNNNNNNNNNAAATATAAGGAAGAAAAACCTGAATAAAGCGCTTGAATCTGTTGTATGTGAGCCGTGGCAGT…
228019	-0.0868198147314301	-1.065	-0.317	0.697499136081968	0	0	1	NA	0.4378	5.83615	sine oculis-related homeobox 5 homolog (Drosophila)	Six5	NM_011383	CTGCCTGCATTTAACCACTTCTTCTGACAATGGTGTCAAGGTGCTAGGACAGGAAGAGGAACCCTCAGTAAAGTGGCTGCAGTCTGAAGTCCCACACTACAGCTCTCCTACCTGGATAAGCTATAAGCCCTACAGGAGCTACAGGGACCACCACAGGTCAGGGAACTGTCCTCCTGATGGCAGATCTTGTTACAGCCCTCTCCTTGCTCTGCCTGCCCAATATGTGTGGGCACTAGGGGTCTTGACTTGGGCTTTGCCATCCTCTACATAATACTAGTGTGAGAAGGCCCTGCCAAGTGGCTAATTTCCAGATGGCACCCTCACTATAACACTATTAATAGCCCCACTGATACCCATTTCCCAAAATTTCCTGAGAGACCAGGGTGGCCTAGGGACAGC…
109270	-0.0205121337710015	-0.2279	-0.083	NA	0	1	0	NA	0.8741	5.83339	polymerase (RNA) II (DNA directed) polypeptide L | ubiquitin specific peptidase 50	NA	NM_025593	CCGNNNNNNNNNNNNNNNNNNNNNNNNNNNNNNNNNNNNNNNNNNNNNNNNNNNNNNNNNNNNNNNNNNNNNNNNNNNNNNNNNNNNNNNNNNNNNNNNNNNNNNNNNNNNNNNNNNNNNNNNNNNNNNNNNNNNNNNNNNNNNNNNNNNNNNNNNNNNNNNNNNCAACAGGTCTAACTTCCAAGGTGCTCCATGTCCATGTCTGTGCTGTCTCTGAGGCTACCTGGCCTGCCTCCAGTCTTTCCCCTAGGGCTGGTCTCCTTCCCCTTCATCTGACTGGGAGTCTCGTCCTGTGGAGGAGTACCCTGCTTCCGTTCCCCGGGGCCTTGACCACTTTGATCAACGAGGTAGCCCTACAGTAGTCTTGTACCACATTGCTTTAGGGCCTCTCCGCTTCCT…
245403	0.235087358880481	2.633	-0.151	0.529502805757198	0	0	1	NA	0.09854	5.82022	ZXD family zinc finger C	Zxdc	NM_030260	AGCACTCTATTCCATCACCACCACTAGCTCACTTCCCTAATGCACTTTGGATCGTGTTGGGGATGAATCCTGTCTATGCAGACGGTTCTTTCTGGTGTGCAGAAGGACAGATGGAGCCTGGGCAATAGTCTGGAAGCCTGACTTTGACTTTGAGTCTGGAATTGACATTCTTACAGCTTTAAGCAAATCGCTTAACTTATCTGAGCCCTAGATCCTCACTTATTTCTAAAATAAGGGGTTTTGGCTACATGCATTCTAAGATTTCTTTTGAGTTCTGTGATTTTATACAGTTTTCATGAGAAAACTTGAGGCATTTCTTACTATTGAAATATTCACCTTTGTGCTTTTCACGTAGTGACAAGTCCTAGAAGAGCAATGTTGACTTCAATCGTCTTAACA…
9788470430	-0.129888779182391	-1.187	NA	0.411541114542151	NA	NA	NA	NA	0.3883	5.81925	G protein-coupled receptor 137B, pseudogene | G protein-coupled receptor 137B	NA	ENSMUST00000099812	CAGCAGCTGACACAGCCCTATGGAAGAGTTCTCTGTTGACAGCCTTCAGCCAGACAGACCGGATGACAGCTGAGTTGCTAAGGCAGTTTTCCTTAGGAAACAGAACTCTAGTTTTTGCTATAGCTTTCTCATGGCTCCACAGGGCTAAGCAATAATTTAGAGCAATAAACCCTTTAGTACTAGCAGAGAATCTGGCTATTTCAGTGGGTATAATTTAAACTTATAAAAGAGATTCTGTACTTTTATAAAGATGTATTTTATATAACTTAAATACTAATGCTAAAGTATACTAGGTTTTTCCTTGATTGTTAATTTGTTAATTGCAACGTATGTTGTAGTTTGCACAGACTTTCACGCAGAATTCACTTTAAAACGTATAGAATGCGTGGTCTAATAGTT…
66830	-0.105254918011012	-1.279	NA	0.464781182235137	NA	NA	NA	NA	0.3552	5.80925	SH3 and PX domains 2B	Sh3pxd2b	NM_177364	CTTCCCCGCCCTGCCGGGAGGCCCAGCAGTCCCTGCTAGCCTTCCCCACGTATTTAATACGCATCTTAATTTATCAGTCTCCACATCATTTCGAGGAAGGTGGCCATTGGGATGCTGTGATATCCTGTAGCCTGGGGTCTGATTCTCCTGTTGTGGCTTCTCCAGAAGTCTCAAAAGCCACAGCCTTTGCCAGGTAGAAACCACGTTACCATCCTTGTCTGTGGTAGAACCCATCCTCATAGGCAACATCTTGTTATCCAGAAGCAGGATAGTGACACAGACCCCCAGAACTGACACCAGCCACCTGGAAGACTTCCAGACCACCCTCAATGCTCAATTTGGCATAGAGGGACAGCCTCACAGCCTGTGACAACTCGCTCTAACTTCTCCATGTTACCA…
22035	-0.0206280672011001	-0.2352	-0.09	NA	0	0	1	NA	0.87	5.809	guanine nucleotide binding protein, alpha 13	Gna13	NM_010303	TGACAAGACTCGNNNNNNNNNNNNNNNNNNNNNNNNNNNNNNNNNNNNNNNNNNNNNNNNNNNNNNNNNNAAATGGCAGTTTACAACAGCAGTTAGAAGAATCTCAGTTGTGTGTGTCTAACTTCTTGGAGAACTTAGTTCATCTGTGGCCTTTAGTTTGTGGCTGACAGCTGCTGAATTAACCCATTGCCAATATCTGCTAGAATTTGGGCTTTGATTGGTTTCACTGTGGCTTACCTTCAAGTCCAATTATAACTTCCTGGCAACCTTACACTAGGTGTTTTTCAGGCCTTGAATTCTCATAACTGTCCTGCAGTTCTAAGAATAGGCAGTATCTTTAAGAACTTGTAGGGATGAGAGTATGAAAATTCAGCTCTAANNNNNNNNNNTGCCTTACCC…
43623056397	-0.106968419294832	-1.361	NA	0.41949371857069	NA	NA	NA	NA	0.3286	5.80803	importin 9	Ipo9	NM_153774	AAAGGAGAGTCTTCAGCCTGTGCTTCCTCTCCTGGCCCAGCCACAGAACATTCTACCGCCCTCTCTGGCCTTGAGATGCACTTTTTCTCAGCCTGGAGTGGCTTCTGGCCGTCGGCCTGGACAGTGATACTGACACTCAGCCCTTGCTTACCAGGGCTGGCATTTTAAAAGCTAAAGCAAAGAACATTTATCAAAGTCCTGTGAAGATACCCCAAATCTGGAACTGTCTTTCTCCCCAGCTCTGCCCCCTTCATTCCTAGCATCCTCTGTTGGCCAGACCAGAAACATTGATACCGAGGATGTGGGTTCCTGGTTATTTTGCCCCACTTCAGGAGCACAGGAATTCATTTCCATTAATACTCAGAAGCATATCTGTTTCTTTCATAGGACATCTGATGT…
225995	0.212240744599226	2.443	-0.095	NA	0	1	0	NA	0.1162	5.80773	small EDRK-rich factor 2	Serf2	NM_011354	CCTTGTGGCTTCGTGTCCAACCCTCTTGCCCTCCGCCTGTGTGCCTGGAGCCAGTCCCACCATGCTCGAGTTTCTTCCTGTAGTGCTCACAGGTCCCAGCACCGATGGCATTCCCTTTGCCCTGAGTCTGCAGCGGGTTCCTTTTGTGCTTCCTTCCCCTCAGGTAGCCTCTCTCCCTCTGGGCCACTCCTGGGGGTGAGGGGGTTACCCCTTCCCAGTGTTTTTTATTCCTGTGGGGCACACCCCAAAGTATTAAAAGTAGCTTTGTAATTCCTTGAGCGCCTGGTTNNNNNNNNNNNNNNNNNNNNNNNNNNNNNNNNNNNNNNNNNNNNNNNNNNNNNNNNNNNNNNNTTTTGTTAGGCACCTAAGAGATTATGGATTTGTAGACTTCATAAGGAA…
57782	0.604140452190617	7.159	-0.155	0.627557902539951	1	1	0	NA	0.004771	5.79773	tubulin folding cofactor E-like	Tbcel	NM_173038	CCTCTACCAGCCTTGTAAAAACTCACATAAGGACTTCCTGCAGGGTGTTTGTTTCCAGCGTGCTNNNNNNNNNNNNNNNNNNNNNNNNNNNNNNNNNNNNNNNNNNNNNNNNNNNNNNNNNNNNNNNNNNNNNNNNNNNNNNNNNNNNNNNNNNNNNNNNNNNNNNNNNNNNNNNNNNNNNNNNNCAGATCAGTTAGCAGACATGGCTGCATCTCCAGTCTTTATGTGAGAGCATGCCTNNNNNNNNNNNNNNNNNNNNNNNNNNNNNNNNNNNNNNNNNNNNNNNNNNNNNNNNNAAAGATGACAGAAACCACCGGCTTCTTACTGTGTCATTGGGATTTGTCAGCCACTGGGCTCTTTCCTGCTAAGCCCAAAGACAGTGTGGTCCCTCAGAGGGGT…
51810	0.203329789708835	1.736	NA	0.535319949661038	NA	NA	NA	NA	0.2254	5.7857	vacuolar protein sorting 37C (yeast)	Vps37c	NM_181403	TCCTGGTCTGTGTCCACCTTCTTCCTTCTACCTGCACCACAGCCTTTGGCCTCCATTTGCTGAGATTTGAGGTTAACACTGGACGTGGTGGTGATGCGCCCTGAAACGCTGGGACACACAGAAGCCCCGAGCCTCGAGTTGGAAGCACATAGGCCTCCTGAAAGGCCCTGAAGAGTGCAGCATGAGTCCTTCTGGGAGCTCCTTCTGCCAGGGACTGCTCAGCACATCCTGAGTGGCCTGCTGGGAGCCCAGGGCTCTCTGGTGTCTGCATGAACGGGTGTGTTCATGTCTTTGCATAGCTACCTGCGCTTGATCCCTGACAGCTGAACCAATGTAGAATAATCTTGATGCAGGGTGACCCTGGGTCTCGGACCCTGCTCATCCAGGCTGTCCCTTGGA…
15064	0.228315088618254	2.723	-0.125	0.473138251177767	0	2	0	NA	0.09109	5.78012	transmembrane protein 201	Tmem201	NM_001025106	CCCAGGGTGGGAGAGCCAGTCCCAAGCCCCCTTCTGGGGACAATGATAAAGCTACTCCCTGTGGTGGTTCTTCTGGTTCATCTCCCCAGCTGCCCCAGCCCCACGTCAGATGTTCGGTAGCCATGGGTAGCCCAGGGCTCCTGTGCTTAGAGCAGACACTGGGGATGCCTAGGTTGGCCCCACTAGGGAGAGTCTGAGCCTGCTGGGGTATGGGCCTGGGCCTTCCAAATGCTTCATGGTTGGGCAAGAGTGCTACCAGCCCCTGGGTAGACTCTGGCTCCTTTCTTGCTGGACTACTGACAGGCAGCATATGAGACCATCAGTCAATCCCAGTGACATCCCCTGGGTGAGAAGGAAGGCAGGACACTGGATGGAGGGACAGGTCAGCCGGTGAGGTTT…
269473	-0.479093149772616	-4.221	-0.169	NA	1	0	1	NA	0.02451	5.78008	transducin (beta)-like 1X-linked receptor 1	Tbl1xr1	NM_030732	CGTTACTAGTTGGAAGCCATGGACCGACTATGAATGTGTACATAGCCACAAGACTATCCCTGACCCATATACTGCTATAGTCCCACTTGAACCATGGCCAGTCCACTACAGCCAAATCTAAGAGAAATATATACATGCAGTATATATGAACACAGCTGTACCCTGAAGATGACAGTCTCATCCCAGCTTGTGAATTCTGCTCACCAAGTGCTGGGATCTAACCTGCTGTGCCCCTAAGTAGCGTTTAGAAGTTTGGATATGAAAACCAGAAGAGAAGGAATATGCGTTATAAGAGCAAACCACACATGTCCCAGTTTTGAATATTAATGACAGCCTTGTTTCCCCCTTTGAATCAGCAGACACATGGATTATATTCTTTTTCCCCTCAGTAGTGCGCAG…
56221	-0.0657560841057165	-0.7275	NA	0.429244738435409	NA	NA	NA	NA	0.5972	5.75175	nucleoporin 214	Nup214	NM_172268	GCTGATGTCAGCATTCCCTCAAGTTCCTGTGAGCTCCTGTGCGCATCCCTCCACAGCAACAGACTGTCAAAAGAACTTTCTCATGAAAACGCTCAGCCAGGAAGAAACACTGGAGACCAAAGCTCAGCAATGCTTAACTAACTGCCTGTTCCCCGCTTTCAAATTTTACATCAAGTTTTTCGTCTGCTATTAAAGTGTTTGGTCTGGTTCTGCACAGAACATCTGGGTATTTATTTGGGTCACAGCCAGAGACATTCCTATGGCTTGAGGAAACCAAGCCAGTGGTCTCTGCCCAGTGGCATTCTGAGTAGAGCCCCTCTACATGGAAAAGAGCAGAATGTGGCAGACACCTCCCCACGTTAATGTCTATGCCACATGTTCTGTGGTTCCATGTCAGGC…
72828	-0.176003617831233	-1.776	NA	0.444521725898533	NA	NA	NA	NA	0.2167	5.74842	glutamyl-prolyl-tRNA synthetase	Eprs	NM_029735	TGGACAAAACAGAAGCCANNNNNNNNNNNGCTCATCTTTTTTTAAAACCACTGATACGAAGATCTTCTCAGATGCAANNNNNNNNNNNNNNNNNNNAAAACTTCTAAAAAAGGTCATGAGATAAAACAGCTATTCTTATGCCTAAATTAACAGTGGAAAATACTTTTCTGTAAACAGCCAGGGTAATAAAAACCATGAACTAATTGTA
16891	-0.23726942829536	-2.674	-0.111	0.52348996102711	0	1	0	NA	0.09523	5.7373	CWF19-like 1, cell cycle control (S. pombe)	Cwf19l1	NM_001081077	CCAAAGGGGAGGGCACACCTCAGGTCACCGACTGGAACAGCAGATTGTTCCAACCTGCTCTTAAAATGGAGTTACCGTCTCGTGGGAGCTGCCTCCCTGCCTCTTCAATATATTCCCATGGACCTGCCTGCTGCAGGAGGCCTCTGATTGACTTTTTAAAAAGAAGTCATTCTGAGATGCAATGATAAGTTAAGAGAACATCTGCTATGTATTTCTAAGAACAGCTCTGTTTCTCCTCATCCTCACAAACTTTTAAACCTTTCAGATTGGGTATGGTGGCTCATGTCGCTCTTCTCAGAAACTGAACGGTTATGGCTGGAAGACTGCTGTGAATTCAAGGCTACTCTGGACTACATAGTGAGTTTCAGGACAGTCTGGGCTATGACGTGAGACCCATCT…
11512	-0.230180997883755	-2.158	-0.131	NA	0	1	0	NA	0.1503	5.73554	ADP-ribosylation factor related protein 1	Arfrp1	NM_029702	GGACCTCCAACCTCAGTCTTGGACTGTTCGTCTCCTAGTGTTGGAAGAGTATTCTCTGCTGGCTTCTATCCTACTGACACTGGGGGTTGAGCTGCCNNNNNNNNNNNNNNNNNNNNNNNNNNNNNNNNNNNNNNNNNNNNNNNNNNNNNNNNNNNNCTGGAAAAGTGTAGGTATTCAGAGACAAACATGGGGCACGCCAACGATCCAAATCTACATGCCCTACACCTCCATCCCCTGACAGAGATTTAGAGCCCTGCCTGATAGACATGTCAGGGTCTGGAACCCTCCCAACCTTGTGAGGACAGGGAGGCATGAGGCCATGCCTAGGCCTGTTAGTTAGCCTGGTTCAAAGTGGAATTTGAGGTCATCCTACTTGAAAGGGTGTGTNNNNNNNNNNTT…
227960	0.0419582078229643	0.4814	-0.227	0.583615625432293	1	1	0	NA	0.7301	5.73094	DEAD (Asp-Glu-Ala-Asp) box polypeptide 51	Ddx51	NM_027156	ATGAGAACAGGGCCCTGGAGGGAAGATCGTGCGAACAGAAGATAAGTTCCTTGGGGTTCCAGTGGAAACAACCCTTCTCCCCAGTGCCGTGGGCATCTGGTCGTCTTGGTTGATGCAGCCTAGATGGTGGCCTCGTCCTGAAAAGTAATGGCTCTCGGGTTGGACTGCTGGTGTCCAGTTGGTCTTGGGAAATAAGCTCAGGTGAAGCTGAAGGATGCCTTCTGGAGTGTGAGCAAACACTATGGTGACTGGACTGTGGTGATCAAAGTGCTTATACGTTAGCGTCTCCTGTCTACAGAGAAGCTATGGCGAGCCTGCCCCAGGCAAGTCACTGGAGCCCAAGAACAGGTTGGCAGCAGCCTTGAAGATACTTCCTTGGCTACTAGTCTTCAAGATTGT…
100012	-0.367859333015009	-3.966	-0.123	0.400346169942951	0	1	0	NA	0.03077	5.72461	transportin 1	Tnpo1	NM_001048267	TCTAATACACTTAAGCTGCAGTCCCAAAACTAGGGGTCCGTCAGTCTTGGAGACTATGGGAGCCTCTGCACCCAGGGAAAATGTTACCCTTTACAGGGGGGAAGGGTAAACCAGTAGGGAATACAGTACAATCCCAACCCTACTGGGAGGGGCGGGAGGGAGGTGTTGCCGTCACTGTACTAAGTCGATGTTGGGAAATGTTTTAACATCTGGAGCCTTTGTGGGTGGAAATCTGTCTCCAATTACAACTCTGCACTGGATGTGAAGAAGCAAAAACTATTCCGTCTACTCACAGAACAGTACTTTCTGGAATATTATGGGGGATTGTACCAAAACAAGAACCACTTAAACAATGCCTAGGGAATGATAAGGAGGAGGAAAATCCCAGGTCCACAGCAA…
244199	-0.370407786309602	-3.767	NA	0.450244541931817	NA	NA	NA	NA	0.0366	5.72378	alkaline ceramidase 3	Acer3	NM_025408	TGAATTATTCTACCAAGNNNNNNNNNNNCACCTACTGTATGTAGTTCTGCCAAGATGGTCAAGAACCCCCCAAAGACTTGTACATTTGAAGACACCATGCCCATCACAAGAGATGAATGACTCAGCCTGAATGACCCAGCCATAGAGAATGGGCAATTGGCCTGTTGGGTATTTAGCTCCTGGCTTTATCTCGTTTGCCCTGGACCTAAGATGCTTAGAGAAAAACAGAAAGTGTATATTTATATTCTAGAATGGTGGAGAATTTGGGCTTTTCTTAACAGGTTAACAGTTTGTGCTGGTCATTCATGGAAAATTAATANNNNNNNNNNNNNNNACAAGAGTTGCATGTTAATTGTATCTTTATTAATTTTTAATTAAATATTGAACAAAGTCATTAAG…
68203	-0.34539870170159	-2.865	-0.161	0.40868522019389	0	1	0	NA	0.08051	5.71616	THO complex 6 homolog (Drosophila) | host cell factor C1 regulator 1 (XPO1-dependent)	NA	NM_181821	GTATTGATGGCCTGTGTCCCTCCCTATCTTCTTTCTGACAACAAAGACCAGCAACTCCCAGAAAGGGATGAAGTCCTTCTGCAAACCTGGCCACCAGGACCTTCCCTCTGACAAGAGGACACTAGCTCGGTGGAACCCTCAGTGAAAGGCAGCCTGGGAAAGGGAAAATGTTACCCCATTAGTGAATAAAGACCTGTGAGCAGTTGAAGATTTCTCAGCAGCCTTTGGGGAGGGTGGGGTACTGGATGCTGGGGTTTCCTCCTCAAAATCTTCCCTGGAAAATCGGTGAGGGCAAGCCAGGTCCTGGCAGGCTGAGCTCCAGGCATTGAGAATGTGTGAGTCACAGCCTCANNNNNNNNNNNGCAGTGGCCGACTGGCTCCCTCCCTCCGGTTCTGGGG…
56293	-0.0957636175914267	-0.9005	NA	0.473159590959424	NA	NA	NA	NA	0.5117	5.71467	c-myc binding protein	Mycbp	NM_019660	GATTCTTCTCAGTTGAAAAGACACTGAAAACTGGTTTTGTATCACTTGAATAGCTTGTATAGTATATGATCTTTCCTGAAAAGATGCTATAAACTTTTAATATGTTAAATCCACTCATCACACTTTAATGTTATAAACACATATACATAGAATCACCAATAAAAACTCAATATAACTTTCTTTGGGTCTTAAAGCAGGAGAATCCAAAGTAGATCTTGAAGAAAAGCTAAAGAGCCACATAACTTTTTACCTTAAAAGACATTTTATTTATTATCCAGTTAGGAATGATGGTACTGGTTGTATTTTAGCTAGGAGATCTAGCATGGAGCTGTTCCTTGGTCCAGGGCTTGAGCATAGTAGGCACACTCATTCTTGACAGCATCTATGTCCTGTGGACAG…
11658	0.122880548035175	1.463	-0.133	0.429607446197131	0	1	0	NA	0.2966	5.71001	anthrax toxin receptor 2	Antxr2	NM_133738	GACGGGAGAACAAAGAATGAGAAGATAAGAAGACAGTGTGACAGTGTATCTTCATGATGCTGATTTCCAACAGAACCGACAGTCCGGTGCATCTCAGAAGTTCTTGGGACAACAGCCCATTTTCTCTCTGTCAGGAAATGTTTCCTCTGCCTTCTGCTTTCTGTGCACTAAACATTTTCCAACACTTGTTCTGCCATCGACATGAGAGGTGATGAAAGTCATCGGCGATAGCCCATGATTCACGACACTGAAAATCCCGAGGAATGTTAGTTTGCATGCTAGGGTTTATGCAAAGCTCGTTTTGACTATGTAAGAGGACAAAGCAGACACATCGATGATGTAATGATACCAAAGCTAGGACTGCAAATCCACCAGCCACAGAGGTTTGCAATGGAGACT…
234736	-0.516137462701134	-4.529	-0.454	NA	0	0	1	NA	0.01911	5.70811	ubiquitin specific peptidase 37	Usp37	NM_176972	GGAGAACCTCGTGGGCGTCAGCACAAGCTGCACGTCTGTCACTGCCACCCTCCTTGACGTCCTCTGCCCGAAGAGAATTGGGAACTCTACTTGATGCAGGAGCAACAACAGCTCAGGGCCAAACCAAAAGAAACTTCAGTCATGTGCAACGCTCCATGCTGTTTTATGGAAACCTTGGTCGCATCTATAGCTGATTATCCTCTTTTTCTTCTACAAGAGTGCCGCTTCCTTTTGTCTTAGGAATGAATACATACTGTAAATATATATGTACATACCCAC
74385	0.179448194358626	1.718	-0.394	0.938626780228065	0	0	1	NA	0.2295	5.6877	adenosine deaminase, RNA-specific, B1	Adarb1	NM_001024837	GCCAGGCGGGTGTCGAGCACAGAGTGCGAGACTGTGATGCCGAACTGTCCCCCAGAGCCTTGCATCTGAACTGGGACAGGTGTGCACCTCTGGGACGGCATGGGGAGTCTGGGGGAACCACTGGACATCAAGCATCATCCTCAGCGGCTCTCACCCCAAAAGGGCAGCGTGGGGATGTGTAGGGTGCCGGGCACCTCACTTCTGNNNNNNNNNNNNNNNNNNNNNNNNNNNNNNNNNNNNNNNNNNNNCCCATCACCACCCCTCGCCACACATTTCCCCTCTTGAGCTACCCAGTGACCGCTTTATATCTCAGTTTACATTAGACATTGAGTTCTACTGAGTAGGGCTTCCTCAAGTATAGGAAAATAGAAATTACTTTGTGTGAGATTCTTGAATAAA…
94227	-0.146971412673791	-1.704	NA	0.518297032867151	NA	NA	NA	NA	0.2327	5.68266	sorting nexin 9	Snx9	NM_025664	ACCAGAATGGAACACAAGAGAACTCCGAAGTGCTTCATTTACCTGGGGCAATGCGATTCAATNNNNNNNNNNNNNNNNNNNNNATCATAAGAGNNNNNNNNNNNNNNNNNNNNNNNNNNNNNNNNNNNNNNNNNN
69663	0.278015845298	2.499	-0.34	0.657623912306848	1	0	1	NA	0.1107	5.6739	glycerol-3-phosphate dehydrogenase 1-like | predicted gene 10609	NA	NM_175380	AGGAGTCAGGCAGCCATCAGGAACAGCTCTGCTGTGCCCACTGGAGGAATCCGGGGCTTGGCAGTGGGATCCTGCTGAACTGTACTTCGAATACATCCAAATTGTT
13526	0.00608196243013737	0.07566	-0.086	0.414353029404812	0	1	0	NA	0.9601	5.65159	lysozyme 2	Lyz2	NM_017372	CCGCGGTGTGCTTCTACTGCAGCTCATTCGGTCTCTTTCTCACTGTAGGAGTAGATATGAGAGAGGTCACATTCCCTCGATTTCCCCTCTAAGTCACAGGACTTCAGCAGAAACAGGGCAAAACAGAGACTTCCTCCTCACAAGCTTCAGCTGATGCTGTGTTGTGCAAAGTCTCCCTTGTCAGTCAGCACAGCCCTGGACGCTGGTGACAGTCAGCCAACACAATGATCACCACACAGACACCTCTGTAGGTCAGTTCTTCAGCCAGGAAGTGATTCACATTGAGTTCCATTGGAATTCATCTTAATCAGACCTGTGTGAATAAAAATACAAGAACTGCTTATAGGAGACCAGTTGATCTTGGGAAACAGCAGTCGTGTGAGCTGCAGGGCTTTGTGC…
12661	0.252855120929768	2.664	NA	0.548850405098061	NA	NA	NA	NA	0.09607	5.65132	DDB1 and CUL4 associated factor 5	Dcaf5	NM_177267	NNNNNNNNNNNNNNNNNNNNNNNNNNNNNNNNGTAGCCTTACAGAATAATTTTTCTTGTTTAGTGAACACAGAGGAAAGGAAAAAGTATTAAAGGCACATAAAACCAGGGCCTGAAACGTGTCTGCTGCTGCTCCTTCTGTTAGCCGCTCTCCAGTGGGTCAGCATGTCTAGCTGGCACTGCCTCGCTCTCTGCTGAGGGCACTGCCAGCGGCTCTTCTCTAGAGATGTGAGCATAGCATTCCTGTGCAGGTTCTGTGACGATGAGCCCGTCTTGGGACATTCGGCTTGTTCNNNNNNNNNNNNNCCACTAGCACATGTGGGCTTGTTGTCTTAGGAGACCTTTCTTTTAACTGTCCATCAGCAAAGACCTGTGAATCTGTAGCTTTTGCCGTCACACC…
382236	-0.449149795210547	-4.026	-0.02	0.53330698394772	2	0	0	NA	0.0291	5.64867	oxysterol binding protein-like 8	Osbpl8	NM_001003717	AAGTTCTCAACATTGAATCCATGAACAAGAAAGATTAGATGTGATCTGGGACCATTGTTCAAATTGGCTTGCTCTTTATTAAAGCATCACAACAAACAAAACTAGGAGATAAATGTAGAAATGTCTACCTACTTTTCACATCTTTTATCCTTAACCCAAAACAAGAGCTACTGTGTTTGGTTACTACAATGGGCTGTGTGTTAAGTGCCAGAACACTTGTATGAGACTGTGCCTACACGTGAGTATCGTAGACCCACGTGTGTATAAAGAGCTCTTCCCTGACAGCAGTTCCTGTGTTCTACAGTGTGCTGTGACGTATTCTGATACCAGTGTTCATAACAAAGATGCCGTCACTCCTATAAATACATCTAGGGTCAACTATTGTCTTCAGAAGACCGG…
16211	-0.496501336407958	-4.265	-0.192	0.468479964802338	0	1	0	NA	0.02358	5.64734	Rho guanine nucleotide exchange factor (GEF) 12 | Sp140 nuclear body protein	NA	NM_027144	AGCCCCGTGTCCTGGAGGTGACTGCAGCTTGTTGGATTTTGAGTGTCGGCCCTGTATCAACCACATCCTGGCTCCAGTGTGGACACAGAGAGAGTGCGACAGAGGGATCTGCCTGGAACCACCTGGCCTCAGCCAGGCCCCAGGGGCCCCGCGGGGACTAGTTCTTCCTTCTGGCAGCTGCACACATCTGTCAGTGAGGGAATGCCAGGTCTCTCACGCCTCTCCTCACTATCAGAAATGCATTTTGATTCAGAGTAAAAACCAAATGTATAGAGCTTTGGGTGTAGGATATAAAATTGTACGTAGGTAAGAAAAAGAGAAAATCAGATGTATTTATTTGACTTCATTCCGTATTTGAAAGCACNNNNNNNNNNNNNNNNNNNNNNNNNNNNNNNNNNN…
192986	-0.299759724027393	-3.227	NA	0.601987913274551	NA	NA	NA	NA	0.05883	5.64641	midasin homolog (yeast)	Mdn1	NM_001081392	AGCAGAGCACAGTCTAGTGAGGCTGTGGGGTCACTGGAGCTCCCTTACACAGCTGTTTGTGAACTCAGAGCTCTGATTCTACTTCATCTTGGACCTGANNNNNNNNNNNNACTGTATCCAACAGTTATAAAAACATTTTTATTGCACTATACATTTGTATTTACAACATAGAAGAGCTTAGCACAAGCTCTTGGACTCCCTGCTGTACTGACTGAGCACAGACAGCTCACAAGTAGTACCAGGGCTCGTGACTAGGGACCAGGTAGAGGTCACACTGCCCCTTTAGAGCTCAGCCACTCGCTTTCCTCTGCTCAGTACCTTGAGGAATGAATCCAGGAACACGGGGCTGCACTCTGGTCCCTGCCTTAAGCTCTACATAGAGCCACTTGGTTGGACACA…
241589	-0.231431655060913	-2.808	-0.033	0.542398475767317	1	0	0	NA	0.08441	5.64394	anaphase promoting complex subunit 1	Anapc1	NM_008569	CCACCTCTGCCGAGGGAAACCCACCCTAGAAATGACTGCGGCACAGAATCCTGATGGCAGCAAAGTGAAGGCAGCATTTCTGTTTTGTAACCAATGGAACTCAGTTGCATACGCCTCACTGTGCTTAAAATTCATGTTGAAAATAAGACAGATAACGCTGGTGCTGTCCACGTGTCATATGATGTATAAAACATCAGTTAAAACTCACATTTTGTAAATAAAGATTTTTGGTTTGTTTTCAAAACTATTGATTGCTTTGGACTTCAGAGAATAGATGGACAGGCTGAGTTTTTAAGCCTTATAACTTTAGTGGTTCAGGTTCTGTACTCAGAAGTGCAAGGCTTAAAAAGCCACATTGTGAAAATGGACTTTGTGCTCTCCGGGAGCGTTTGTGTGTTG…
[truncated: 6,105 more rows]

## Sheet: 2
Predicted genes to be functionally downregulated genes given TargetScan, microT-CDS and pre-mir-neg expression profile
logFC	t	Total_context_score	miTG	seed7.a	seed7.8	seed8	PCT	adj,p,val	OurPrediction	Description	Symbol	RefSeq
-0.691055961393429	-7.622	-0.673	0.887331199957739	0	1	2	NA	0.003993	19.6233	WD repeat domain 77	Wdr77	NM_027432
[truncated: 2,166 more rows]

## Sheet: 3
downregulated potential miR-342-3p target genes (FDR<0.1)
[truncated: 820 more rows]
